# Supplementary material for: Altered Brain Structure in an ATRX‐Deficient Mouse Model of Autism Spectrum Disorder
Source: Autism Res. 2026 Feb 22;19(4):e70205. doi: 10.1002/aur.70205 (PMC13087846; doi:10.1002/aur.70205)
Supplement: Supplementary file 1 — Figure S1: Graphical representation of relative volumes of hippocampal subregions in male and female control and AtrxNEXCre mice. Figure S2: Graphical representation of relative volumes of cortical subregions in male and female control and AtrxNEXCre mice. Figure S3: Graphical representation of relative volumes of cerebellar subregions in male and female control and AtrxNEXCre mice. Figure S4: Representative images of brain regions showing NEXCre expressing cells labeled with SUN1‐GFP and co‐labeled with ATRX, demonstrating regions with ATRX loss vs. ATRX retained expression. Data S1: Raw MRI data. Excel file containing raw absolute volumes and relative volume outputs, as well as statistical analysis across all brain regions. [file AUR-19-0-s001.zip]

Archive with 5 entries (5 files):
- Supplemental Data- Raw MRI data.xlsx
- Supplemental Fig 1.pdf
- Supplemental Fig 2.pdf
- Supplemental fig 3.pdf
- Supplemental Fig 4.pdf
