# Supplementary material for: Altered Brain Structure in an ATRX‐Deficient Mouse Model of Autism Spectrum Disorder
Source: Autism Res. 2026 Feb 22;19(4):e70205. doi: 10.1002/aur.70205 (PMC13087846; doi:10.1002/aur.70205)
Supplement: Supplementary file 1 — Figure S1: Graphical representation of relative volumes of hippocampal subregions in male and female control and AtrxNEXCre mice. Figure S2: Graphical representation of relative volumes of cortical subregions in male and female control and AtrxNEXCre mice. Figure S3: Graphical representation of relative volumes of cerebellar subregions in male and female control and AtrxNEXCre mice. Figure S4: Representative images of brain regions showing NEXCre expressing cells labeled with SUN1‐GFP and co‐labeled with ATRX, demonstrating regions with ATRX loss vs. ATRX retained expression. Data S1: Raw MRI data. Excel file containing raw absolute volumes and relative volume outputs, as well as statistical analysis across all brain regions. [file AUR-19-0-s001.zip › Supplemental Data- Raw MRI data.xlsx]

## Sheet: Relative Volumes
Relative Volume	Atrx	Atrx	Atrx	Atrx	Atrx	Atrx	Atrx	Atrx	Atrx	Atrx	Atrx	Atrx	Atrx	Atrx	Atrx	Atrx	Atrx	Atrx	Atrx	Atrx	Atrx	Atrx	Atrx	Ctrl	Ctrl	Ctrl	Ctrl	Ctrl	Ctrl	Ctrl	Ctrl	Ctrl	Ctrl	Ctrl	Ctrl	Ctrl	Ctrl	Ctrl	Ctrl	Ctrl	Ctrl	Ctrl	Ctrl	Ctrl	Ctrl	Ctrl	Ctrl	Ctrl	Ctrl
	F	F	F	F	F	F	F	F	F	F	F	F	M	M	M	M	M	M	M	M	M	M	M	F	F	F	F	F	F	F	F	F	F	F	F	F	F	F	F	M	M	M	M	M	M	M	M	M	M
Total Brain Volume	100	100	100	100	100	100	100	100	100	100	100	100	100	100	100	100	100	100	100	100	100	100	100	100	100	100	100	100	100	100	100	100	100	100	100	100	100	100	100	100	100	100	100	100	100	100	100	100	100
¬¶--Basic cell groups and regions	87.9239	87.7947	87.5564	88.093	88.0796	87.6502	88.1565	87.3833	87.3724	87.3263	87.6699	87.2968	88.1159	87.9077	88.0461	88.5432	87.8103	88.1009	88.368	88.2811	87.3362	87.84	88.003	87.9919	86.073	87.18	87.8664	87.9624	87.5753	87.4084	87.3062	87.8375	87.5688	87.5489	86.9817	87.1088	87.0506	87.6043	86.642	87.1321	87.682	87.6745	87.3328	87.5395	87.8704	87.6341	87.8985	87.991	87.4595
¬¶ ¬¶--Cerebrum	51.9004	51.3816	51.9054	52.8998	52.8865	51.5273	52.8874	51.6661	50.7859	51.7511	51.2698	51.0525	53.0944	53.2336	53.6678	53.9769	52.0107	52.7603	52.7692	52.9594	52.1619	52.8937	49.9802	53.0177	49.681	51.0103	51.9677	51.4162	52.2903	51.2042	51.6253	51.8075	51.8806	51.4198	51.1136	51.9933	51.3574	52.3999	50.6982	51.5706	51.8609	52.7212	51.7514	52.2352	52.0253	52.158	52.7331	52.1464	52.1647
¬¶ ¬¶ ¬¶--Cerebral cortex	42.4471	41.888	42.3189	43.5642	43.276	42.3279	43.2045	42.3335	41.6476	42.4419	41.5903	41.8871	43.3476	43.77	43.9684	44.376	42.5025	43.1513	43.1692	43.3726	42.7566	43.1911	40.3298	43.691	40.627	41.8465	42.6621	42.3887	42.8865	41.8283	42.1558	42.441	42.7761	42.2519	41.9934	42.7853	41.9412	43.0533	41.5379	42.2481	42.4706	43.5251	42.2318	42.861	42.6682	42.7788	43.4158	42.6932	42.6729
¬¶ ¬¶ ¬¶ ¬¶--Cortical subplate	3.04177	2.94638	2.98863	2.79421	2.7869	2.89381	2.98319	2.83067	2.7924	2.90912	2.94112	2.81715	2.98385	2.78225	3.03461	3.0111	2.83545	2.90953	3.02233	2.89011	2.72596	2.84906	2.85549	2.79013	2.69889	2.753	2.94688	2.88818	2.84461	2.77851	2.89517	2.89034	2.80532	2.74025	2.82902	2.83133	2.86041	2.87534	2.75583	2.75186	2.84569	2.8333	2.80362	2.83673	2.8479	2.7998	2.87319	2.80167	2.89202
¬¶ ¬¶ ¬¶ ¬¶ ¬¶--Cortical subplate-other	2.28509	2.1606	2.10073	2.0144	2.00518	2.13182	2.12636	2.0723	1.98553	2.10763	2.07211	2.06587	2.12712	1.99845	2.20301	2.22456	2.06677	2.14498	2.22858	2.09511	2.05451	2.01654	2.12789	1.91272	1.97478	1.95017	2.09821	2.09137	2.03118	2.00227	2.04686	2.03686	2.00276	1.94332	2.01731	1.95288	2.02535	2.01934	1.97365	2.00728	2.03722	2.03757	2.00051	2.03479	2.05323	2.08057	2.0544	2.0529	2.08065
¬¶ ¬¶ ¬¶ ¬¶ ¬¶--Claustrum	0.207549	0.216587	0.283899	0.220204	0.241744	0.228899	0.253212	0.206976	0.221752	0.222086	0.291008	0.213561	0.235814	0.214774	0.268882	0.236418	0.181856	0.211981	0.215586	0.214913	0.177831	0.266509	0.198407	0.266167	0.212358	0.211554	0.242588	0.222735	0.215065	0.203356	0.254107	0.246123	0.223844	0.243098	0.23048	0.221928	0.241672	0.257804	0.214207	0.204311	0.217901	0.224295	0.226379	0.223768	0.236005	0.196898	0.240425	0.195544	0.207679
¬¶ ¬¶ ¬¶ ¬¶ ¬¶ ¬¶--Claustrum-other	0.0589672	0.0611953	0.0789466	0.0679306	0.0753911	0.0695033	0.0658108	0.064034	0.0596097	0.0754399	0.0806238	0.0608274	0.0663184	0.0638159	0.073201	0.0775202	0.0533059	0.0644209	0.06383	0.0606626	0.0600794	0.0820039	0.0596196	0.0636932	0.0650251	0.0605715	0.0642099	0.0611803	0.0606979	0.058529	0.0644736	0.0610633	0.0592817	0.0692344	0.061473	0.0607882	0.0631607	0.0719897	0.0611139	0.0656156	0.0608578	0.0619749	0.0639912	0.064371	0.0610086	0.0594367	0.0601793	0.0573095	0.0561673
¬¶ ¬¶ ¬¶ ¬¶ ¬¶ ¬¶--Claustrum: dorsal part	0.0370208	0.0385183	0.0525211	0.039257	0.0442347	0.0398314	0.0514134	0.0353462	0.0438986	0.0395316	0.0549132	0.0408222	0.0489577	0.039768	0.0501216	0.0417323	0.0336794	0.0369554	0.0410856	0.0424705	0.0291988	0.0456762	0.0351696	0.0521917	0.0413203	0.0382876	0.0469128	0.0413997	0.0425021	0.0380265	0.0502854	0.0503225	0.0422261	0.0470489	0.0458736	0.0405167	0.0463431	0.0430607	0.0412345	0.037144	0.0427943	0.0431967	0.0441876	0.0415983	0.0456755	0.0352608	0.045319	0.0373539	0.0378007
¬¶ ¬¶ ¬¶ ¬¶ ¬¶ ¬∞--Claustrum: ventral part	0.111561	0.116874	0.152431	0.113017	0.122118	0.119565	0.135988	0.107596	0.118244	0.107115	0.155471	0.111912	0.120538	0.11119	0.145559	0.117165	0.0948703	0.110605	0.11067	0.11178	0.0885533	0.138829	0.103618	0.150282	0.106012	0.112695	0.131466	0.120155	0.111865	0.106801	0.139348	0.134737	0.122336	0.126814	0.123134	0.120623	0.132168	0.142754	0.111859	0.101552	0.114249	0.119123	0.1182	0.117799	0.129321	0.1022	0.134927	0.100881	0.113711
¬¶ ¬¶ ¬¶ ¬¶ ¬∞--Endopiriform nucleus	0.549132	0.569194	0.604	0.559607	0.53998	0.533089	0.603613	0.551391	0.585122	0.579403	0.578	0.537717	0.620913	0.569023	0.562726	0.550113	0.586828	0.55257	0.578159	0.580095	0.49361	0.566008	0.529188	0.611238	0.511753	0.591284	0.606082	0.57408	0.598368	0.572882	0.594198	0.607358	0.578708	0.553834	0.581226	0.656523	0.593385	0.59819	0.567973	0.540273	0.590567	0.571441	0.576729	0.578173	0.55866	0.522334	0.578368	0.553227	0.603692
¬¶ ¬¶ ¬¶ ¬¶ ¬¶--Endopiriform nucleus, dorsal part	0.445912	0.461922	0.494379	0.460456	0.444927	0.423769	0.489628	0.438935	0.453811	0.462275	0.468072	0.412948	0.504855	0.444212	0.440799	0.443083	0.451899	0.427621	0.446142	0.460218	0.38621	0.457482	0.419083	0.483316	0.39596	0.455327	0.476455	0.437454	0.460223	0.445023	0.447088	0.482195	0.444897	0.42215	0.451968	0.5077	0.448669	0.467328	0.433632	0.412017	0.455242	0.429513	0.441717	0.434359	0.416324	0.384404	0.451477	0.388168	0.448849
¬¶ ¬¶ ¬¶ ¬¶ ¬¶ ¬¶--Dorsal nucleus of the endopiriform	0.321438	0.338779	0.376382	0.335811	0.321929	0.305407	0.358426	0.313337	0.330241	0.324292	0.353778	0.283067	0.375795	0.322689	0.331445	0.321803	0.322913	0.302657	0.322202	0.327243	0.270879	0.333943	0.300643	0.362932	0.277796	0.3228	0.352557	0.323153	0.337029	0.319055	0.325462	0.347457	0.321679	0.306158	0.325658	0.360027	0.321552	0.341883	0.313631	0.288162	0.313471	0.304966	0.302072	0.313195	0.296042	0.268045	0.336676	0.272621	0.316078
¬¶ ¬¶ ¬¶ ¬¶ ¬¶ ¬∞--Intermediate nucleus of the endopiriform claustrum	0.124474	0.123142	0.117998	0.124645	0.122998	0.118362	0.131202	0.125598	0.123571	0.137984	0.114293	0.12988	0.12906	0.121523	0.109354	0.121279	0.128986	0.124963	0.12394	0.132975	0.115331	0.123539	0.118439	0.120384	0.118164	0.132526	0.123898	0.114301	0.123194	0.125968	0.121626	0.134737	0.123219	0.115992	0.12631	0.147673	0.127116	0.125445	0.120001	0.123856	0.14177	0.124546	0.139645	0.121163	0.120282	0.116359	0.114802	0.115546	0.132772
¬¶ ¬¶ ¬¶ ¬¶ ¬∞--Endopiriform nucleus, ventral part	0.10322	0.107273	0.10962	0.0991508	0.0950526	0.10932	0.113985	0.112456	0.131311	0.117127	0.109928	0.124769	0.116057	0.124811	0.121927	0.107031	0.134929	0.12495	0.132017	0.119877	0.107401	0.108526	0.110105	0.127922	0.115793	0.135958	0.129627	0.136626	0.138145	0.127859	0.147109	0.125163	0.133811	0.131684	0.129258	0.148823	0.144717	0.130862	0.134341	0.128256	0.135325	0.141928	0.135012	0.143815	0.142336	0.13793	0.126891	0.165059	0.154843
¬¶ ¬¶ ¬¶ ¬∞--Cortical plate	39.4053	38.9416	39.3302	40.7699	40.4891	39.4341	40.2213	39.5028	38.8552	39.5328	38.6492	39.07	40.3637	40.9877	40.9337	41.365	39.667	40.2417	40.1469	40.4825	40.0306	40.3421	37.4743	40.9009	37.9281	39.0935	39.7152	39.5005	40.0418	39.0498	39.2606	39.5507	39.9707	39.5116	39.1643	39.9539	39.0808	40.178	38.7821	39.4962	39.6249	40.6918	39.4282	40.0243	39.8203	39.979	40.5426	39.8916	39.7808
¬¶ ¬¶ ¬¶ ¬¶--Olfactory areas	9.91227	9.61556	9.80182	9.85718	9.17816	9.71949	9.84095	9.42938	9.51583	9.62827	9.51167	9.56936	9.52695	9.31516	10.2652	9.94212	7.97946	9.75061	9.89405	9.73668	9.42325	9.9522	7.07626	9.48059	9.03633	9.32279	9.49701	9.46002	9.44184	9.37969	9.13752	9.72132	9.35186	9.43216	8.97124	9.20337	9.08888	9.31495	9.0572	9.405	9.37914	9.63302	9.34844	9.34268	9.64589	9.57864	9.89781	9.86066	9.52588
¬¶ ¬¶ ¬¶ ¬¶ ¬¶--Olfactory areas-other	0.54837	0.521259	0.533299	0.555353	0.498516	0.540278	0.571094	0.557955	0.498994	0.565832	0.523451	0.531754	0.534973	0.539334	0.579525	0.573044	0.506446	0.560272	0.580482	0.548041	0.516039	0.563917	0.495516	0.549017	0.496429	0.518673	0.544623	0.517371	0.532155	0.481987	0.513362	0.503663	0.522203	0.513056	0.481036	0.484477	0.521663	0.505623	0.47539	0.50599	0.506511	0.512272	0.510461	0.49777	0.526647	0.514427	0.523495	0.493724	0.511563
¬¶ ¬¶ ¬¶ ¬¶ ¬¶--Postpiriform transition area	0.210653	0.171701	0.22176	0.198154	0.186718	0.176715	0.179626	0.189766	0.179959	0.143127	0.202047	0.174403	0.229305	0.202275	0.257349	0.257231	0.230856	0.242858	0.248305	0.228105	0.1923	0.172276	0.225504	0.237594	0.162496	0.190559	0.201808	0.179688	0.215092	0.164378	0.210009	0.224641	0.219687	0.186184	0.188533	0.213986	0.203328	0.210432	0.18687	0.216722	0.219133	0.223522	0.225545	0.221837	0.250224	0.268019	0.239534	0.284053	0.213016
¬¶ ¬¶ ¬¶ ¬¶ ¬¶--Piriform area	2.59672	2.55748	2.54785	2.51221	2.5006	2.47529	2.54454	2.52283	2.48126	2.45034	2.52979	2.45479	2.39953	2.48017	2.59867	2.63275	2.37307	2.55621	2.55482	2.4338	2.2684	2.52024	2.1229	2.60028	2.4389	2.49344	2.65018	2.70785	2.57158	2.47342	2.51782	2.6884	2.53052	2.40966	2.39016	2.43205	2.48775	2.57169	2.44814	2.41581	2.45606	2.50619	2.37501	2.49117	2.63373	2.52584	2.62831	2.73641	2.48098
¬¶ ¬¶ ¬¶ ¬¶ ¬¶ ¬¶--Cortex-amygdala transition zones	0.197199	0.203937	0.196694	0.1803	0.193756	0.184484	0.194705	0.1701	0.169716	0.187528	0.18367	0.160414	0.184335	0.183066	0.218234	0.231381	0.14465	0.189192	0.209755	0.191975	0.176512	0.177899	0.132431	0.163712	0.163029	0.168622	0.217334	0.203866	0.171968	0.177428	0.164418	0.171415	0.178585	0.141063	0.169034	0.173639	0.162305	0.167386	0.15752	0.175776	0.169042	0.169085	0.158217	0.17696	0.215324	0.187545	0.197724	0.208041	0.145801
¬¶ ¬¶ ¬¶ ¬¶ ¬¶ ¬∞--Piriform cortex	2.39952	2.35354	2.35116	2.33191	2.30685	2.29081	2.34983	2.35273	2.31154	2.26281	2.34612	2.29438	2.2152	2.29711	2.38044	2.40137	2.22842	2.36702	2.34507	2.24182	2.09189	2.34234	1.99047	2.43657	2.27587	2.32482	2.43285	2.50398	2.39961	2.29599	2.3534	2.51699	2.35193	2.2686	2.22112	2.25841	2.32545	2.4043	2.29062	2.24003	2.28701	2.33711	2.21679	2.31421	2.4184	2.3383	2.43059	2.52837	2.33518
¬¶ ¬¶ ¬¶ ¬¶ ¬¶--Taenia tecta	0.201439	0.213893	0.20139	0.220543	0.212523	0.213009	0.240874	0.223475	0.207735	0.227333	0.207896	0.196445	0.227647	0.232659	0.254834	0.211445	0.237499	0.225405	0.24747	0.221656	0.213699	0.257285	0.204283	0.267453	0.209533	0.201496	0.225748	0.217264	0.212024	0.210277	0.222224	0.228354	0.227303	0.194203	0.221729	0.208083	0.218971	0.207829	0.213013	0.216328	0.22149	0.24451	0.212651	0.206327	0.210843	0.232458	0.225161	0.23009	0.223524
¬¶ ¬¶ ¬¶ ¬¶ ¬¶ ¬¶--Taenia tecta, dorsal part	0.176749	0.194137	0.179464	0.18735	0.18773	0.185955	0.217258	0.199042	0.184759	0.200424	0.188064	0.175042	0.198023	0.205082	0.227897	0.186623	0.218837	0.199782	0.217635	0.195367	0.193025	0.23086	0.188808	0.231234	0.189412	0.179819	0.202291	0.193424	0.18984	0.184571	0.196515	0.201462	0.202361	0.173114	0.192567	0.181829	0.20027	0.18294	0.1886	0.195982	0.195358	0.216363	0.191166	0.180943	0.187753	0.210562	0.197446	0.203729	0.193839
¬¶ ¬¶ ¬¶ ¬¶ ¬¶ ¬∞--Taenia tecta, ventral part	0.0246898	0.0197555	0.0219267	0.0331925	0.0247931	0.0270542	0.0236153	0.0244323	0.0229762	0.0269085	0.0198322	0.0214027	0.029624	0.0275769	0.0269369	0.0248216	0.0186624	0.0256226	0.0298349	0.0262894	0.020674	0.0264252	0.0154758	0.0362182	0.0201205	0.0216769	0.0234564	0.0238397	0.0221838	0.0257053	0.0257094	0.0268917	0.0249427	0.0210894	0.0291618	0.0262536	0.0187011	0.0248893	0.0244134	0.0203459	0.0261324	0.028147	0.0214849	0.025384	0.0230903	0.0218964	0.0277151	0.0263608	0.0296849
¬¶ ¬¶ ¬¶ ¬¶ ¬¶--Cortical amygdalar area	0.441201	0.418298	0.48959	0.455349	0.401822	0.405601	0.458866	0.409831	0.397141	0.351057	0.459181	0.416568	0.414229	0.496719	0.52107	0.490654	0.474101	0.480695	0.465637	0.45747	0.466195	0.414604	0.482993	0.421082	0.358691	0.398446	0.424402	0.423938	0.435998	0.392735	0.426246	0.417352	0.45482	0.388351	0.393175	0.397317	0.396088	0.451865	0.400862	0.434373	0.454783	0.450352	0.401143	0.42299	0.466985	0.430528	0.488496	0.475962	0.386714
¬¶ ¬¶ ¬¶ ¬¶ ¬¶ ¬∞--Cortical amygdalar area, posterior part	0.441201	0.418298	0.48959	0.455349	0.401822	0.405601	0.458866	0.409831	0.397141	0.351057	0.459181	0.416568	0.414229	0.496719	0.52107	0.490654	0.474101	0.480695	0.465637	0.45747	0.466195	0.414604	0.482993	0.421082	0.358691	0.398446	0.424402	0.423938	0.435998	0.392735	0.426246	0.417352	0.45482	0.388351	0.393175	0.397317	0.396088	0.451865	0.400862	0.434373	0.454783	0.450352	0.401143	0.42299	0.466985	0.430528	0.488496	0.475962	0.386714
¬¶ ¬¶ ¬¶ ¬¶ ¬¶ ¬¶--Cortical amygdalar area, posterior part, lateral zone	0.200982	0.19557	0.22023	0.212668	0.184123	0.182262	0.212118	0.183242	0.17245	0.159763	0.211388	0.1836	0.193625	0.218142	0.247172	0.224332	0.185158	0.22132	0.208024	0.22222	0.197447	0.176542	0.207265	0.181894	0.156593	0.175298	0.180754	0.185409	0.189813	0.175055	0.18854	0.18563	0.18895	0.17328	0.173711	0.172908	0.163308	0.198585	0.177949	0.181727	0.202811	0.202778	0.168927	0.180943	0.211879	0.183051	0.216679	0.222218	0.16427
¬¶ ¬¶ ¬¶ ¬¶ ¬¶ ¬∞--Cortical amygdalar area, posterior part, medial zone	0.240219	0.222728	0.26936	0.242681	0.217699	0.223339	0.246748	0.226589	0.224692	0.191294	0.247793	0.232968	0.220604	0.278576	0.273898	0.266321	0.288943	0.259375	0.257613	0.23525	0.268748	0.238062	0.275728	0.239188	0.202097	0.223148	0.243649	0.23853	0.246185	0.217679	0.237706	0.231722	0.265871	0.215071	0.219464	0.224409	0.23278	0.25328	0.222913	0.252645	0.251972	0.247574	0.232216	0.242047	0.255107	0.247477	0.271817	0.253744	0.222444
¬¶ ¬¶ ¬¶ ¬¶ ¬¶--Piriform-amygdalar area	0.0894345	0.110832	0.102364	0.103552	0.084584	0.0914211	0.0967034	0.0963195	0.100158	0.0844397	0.112533	0.110967	0.0809248	0.0969804	0.114344	0.110343	0.102121	0.0919415	0.102076	0.102704	0.0943524	0.0963244	0.102396	0.0883162	0.0804686	0.09165	0.100696	0.098065	0.0925745	0.0970004	0.0902498	0.0984704	0.0931366	0.0875906	0.0996809	0.0925015	0.0876104	0.106411	0.103073	0.0897382	0.0891123	0.0952334	0.0794132	0.0896093	0.100999	0.0874421	0.0890365	0.116888	0.0899422
¬¶ ¬¶ ¬¶ ¬¶ ¬¶--Main olfactory bulb	5.05827	4.9315	5.00679	5.08785	4.6088	5.07913	5.00946	4.70394	4.94169	5.05046	4.77557	4.96463	4.9077	4.58578	5.15574	4.88902	3.43728	4.83755	4.8838	4.9884	4.94032	5.16142	2.83981	4.57737	4.58088	4.70731	4.64242	4.65263	4.69699	4.87729	4.48641	4.86533	4.62616	4.91494	4.54829	4.704	4.49882	4.578	4.61571	4.82926	4.74768	4.87458	4.83641	4.73637	4.74762	4.83236	4.99975	4.82122	4.90487
¬¶ ¬¶ ¬¶ ¬¶ ¬¶ ¬¶--Main olfactory bulb, glomerular layer	1.15001	1.06078	1.08996	1.07001	1.1127	1.12609	1.10845	1.00042	1.09758	1.13777	1.03874	1.1174	1.08261	1.05033	1.07537	1.14529	0.833731	1.06856	1.11353	1.15044	1.07127	1.1628	0.647758	1.0158	1.03451	1.01052	1.05456	1.07724	1.02406	1.10496	0.92802	1.07269	1.09916	1.0642	1.03921	1.0594	1.00791	1.00896	1.05511	1.13862	1.10743	1.09132	1.10108	1.07054	1.07436	1.12239	1.1109	1.09826	1.12154
¬¶ ¬¶ ¬¶ ¬¶ ¬¶ ¬¶--Main olfactory bulb, outer plexiform layer	1.87057	1.79015	1.82856	1.84757	1.63765	1.88679	1.79024	1.71858	1.84578	1.83609	1.73086	1.80112	1.74501	1.68044	1.85742	1.78269	1.28847	1.75056	1.69474	1.79225	1.83718	1.89091	1.03436	1.6534	1.73156	1.76389	1.72362	1.73201	1.73135	1.78836	1.62284	1.77841	1.724	1.82872	1.71986	1.76868	1.64137	1.69795	1.75005	1.73549	1.69113	1.7965	1.75597	1.71313	1.73098	1.74101	1.84277	1.80728	1.82268
¬¶ ¬¶ ¬¶ ¬¶ ¬¶ ¬¶--Main olfactory bulb, mitral layer	0.362241	0.35455	0.371527	0.380014	0.306285	0.371811	0.35836	0.35702	0.35726	0.363434	0.351523	0.358136	0.35479	0.333583	0.38287	0.35148	0.252754	0.35708	0.342608	0.357742	0.360331	0.38401	0.204778	0.341081	0.34398	0.360902	0.344506	0.345228	0.347803	0.345069	0.34189	0.34946	0.327658	0.364445	0.326918	0.3405	0.321528	0.331549	0.338501	0.334258	0.330985	0.351241	0.348854	0.336697	0.334673	0.354249	0.35492	0.353985	0.3431
¬¶ ¬¶ ¬¶ ¬¶ ¬¶ ¬¶--Main olfactory bulb, inner plexiform layer	0.318362	0.310671	0.327343	0.330821	0.273135	0.32199	0.312782	0.308585	0.311244	0.323772	0.306373	0.314492	0.30986	0.283897	0.338067	0.304091	0.213435	0.313055	0.305576	0.311692	0.311908	0.331506	0.17787	0.290656	0.296371	0.315851	0.293621	0.292342	0.298069	0.296983	0.299966	0.303354	0.28072	0.323459	0.278297	0.294863	0.276616	0.283026	0.289392	0.285886	0.289789	0.306336	0.303277	0.294127	0.288674	0.296949	0.306036	0.306754	0.296489
¬¶ ¬¶ ¬¶ ¬¶ ¬¶ ¬∞--Main olfactory bulb, granule layer	1.35708	1.41535	1.3894	1.45944	1.27902	1.37245	1.43963	1.31933	1.32982	1.3894	1.34808	1.37349	1.41543	1.23753	1.50202	1.30547	0.848893	1.3483	1.42734	1.37627	1.35964	1.3922	0.77504	1.27643	1.17446	1.25615	1.22612	1.20581	1.2957	1.34193	1.29369	1.36143	1.19463	1.33412	1.184	1.24055	1.2514	1.25652	1.18265	1.335	1.32835	1.32919	1.32723	1.32188	1.31893	1.31775	1.38511	1.25494	1.32106
¬¶ ¬¶ ¬¶ ¬¶ ¬¶--Accessory olfactory bulb	0.161024	0.145252	0.163302	0.151155	0.149419	0.163004	0.164652	0.158125	0.163259	0.165646	0.154016	0.176013	0.189555	0.147282	0.188071	0.168956	0.143989	0.165385	0.194678	0.178194	0.156766	0.186029	0.128388	0.172736	0.149824	0.145694	0.16288	0.147362	0.141417	0.149239	0.14991	0.170341	0.146909	0.168993	0.167238	0.153668	0.161167	0.16203	0.145836	0.162042	0.168675	0.171322	0.172422	0.171154	0.175696	0.174012	0.187279	0.162414	0.181042
¬¶ ¬¶ ¬¶ ¬¶ ¬¶ ¬¶--Accessory olfactory bulb, glomerular layer	0.104135	0.0895593	0.101836	0.0966926	0.0955804	0.105231	0.107836	0.104925	0.103329	0.104102	0.0896305	0.116757	0.127923	0.0971141	0.124231	0.113293	0.107761	0.107442	0.125701	0.118832	0.0981654	0.122874	0.0887094	0.114144	0.100549	0.0941521	0.112022	0.0967119	0.0878836	0.0944051	0.0956637	0.112354	0.0951867	0.107903	0.107869	0.0955448	0.104685	0.104853	0.0914831	0.101017	0.109743	0.109022	0.10569	0.105119	0.114066	0.112751	0.119245	0.104065	0.11528
¬¶ ¬¶ ¬¶ ¬¶ ¬¶ ¬∞--Accessory olfactory bulb, granular layer	0.056889	0.0556927	0.061466	0.0544623	0.0538382	0.0577732	0.0568157	0.0532006	0.0599306	0.0615441	0.0643855	0.0592568	0.0616322	0.0501678	0.0638402	0.0556633	0.0362285	0.0579431	0.0689771	0.0593622	0.0586006	0.0631545	0.0396785	0.0585918	0.0492752	0.0515415	0.050858	0.0506502	0.0535331	0.0548338	0.0542459	0.0579869	0.051722	0.06109	0.059369	0.0581236	0.0564826	0.0571772	0.0543533	0.061025	0.0589323	0.0623003	0.0667314	0.066035	0.0616302	0.0612603	0.0680343	0.0583499	0.0657621
¬¶ ¬¶ ¬¶ ¬¶ ¬∞--Anterior olfactory nucleus	0.605162	0.54534	0.535475	0.573017	0.535186	0.575043	0.575133	0.567137	0.545639	0.590039	0.547182	0.543786	0.543084	0.53396	0.595548	0.608681	0.474101	0.590296	0.616785	0.578312	0.575176	0.580107	0.47447	0.566745	0.559109	0.575528	0.544247	0.515856	0.54401	0.53336	0.521296	0.52476	0.531115	0.569179	0.481398	0.517287	0.51348	0.521071	0.468307	0.534741	0.515693	0.555035	0.535387	0.505446	0.533148	0.513555	0.516754	0.539902	0.534226
¬¶ ¬¶ ¬¶ ¬¶--Hippocampal formation	8.27002	7.93797	8.23871	8.40391	8.13621	8.05454	8.01038	7.7036	7.78517	8.0763	7.70183	8.09418	8.02299	8.14313	8.34574	8.52755	8.25508	8.15582	8.23277	8.26784	8.05433	7.66531	8.17685	8.58839	8.10616	8.18874	8.55333	8.85854	8.54828	7.94306	8.31011	8.44159	8.49214	7.8729	8.42538	8.75626	8.32109	8.96912	8.51997	8.48522	8.5181	8.80584	8.31656	8.66203	8.28397	8.5501	8.80469	8.54921	8.34759
¬¶ ¬¶ ¬¶ ¬¶ ¬¶--Retrohippocampal region	3.39041	3.24165	3.47696	3.49817	3.34193	3.27913	3.2591	3.19189	3.16982	3.10971	3.37318	3.34099	3.37204	3.54073	3.84027	3.75859	3.57184	3.55865	3.7551	3.7103	3.5441	3.31533	3.62737	3.6729	3.17033	3.31041	3.43169	3.65449	3.60354	3.20552	3.45535	3.53104	3.41866	3.11932	3.29947	3.55357	3.50535	3.62654	3.28491	3.55971	3.68651	3.74154	3.61156	3.70011	3.60891	3.75135	3.73828	3.8532	3.4856
¬¶ ¬¶ ¬¶ ¬¶ ¬¶ ¬¶--Subiculum	1.02514	1.03194	1.04462	1.02549	1.05414	1.06925	1.03799	1.00614	1.02638	1.05443	0.999845	1.06111	1.05132	1.08324	1.12521	1.04887	1.06027	1.06428	1.0767	1.11958	1.03914	1.01916	0.985607	1.09963	1.07752	1.08003	1.09236	1.12022	1.10558	1.03376	1.11287	1.10316	1.10172	1.0329	1.14695	1.17104	1.12897	1.13416	1.14208	1.21363	1.23447	1.17759	1.1516	1.19771	1.10757	1.1393	1.13878	1.15541	1.14827
¬¶ ¬¶ ¬¶ ¬¶ ¬¶ ¬¶ ¬¶--pre-para subiculum	0.374641	0.364718	0.374996	0.369799	0.413405	0.392243	0.374711	0.353919	0.376604	0.381044	0.355073	0.400396	0.369465	0.409363	0.427238	0.388387	0.393785	0.404185	0.40536	0.424786	0.375047	0.383511	0.355361	0.413718	0.399718	0.402076	0.393404	0.405923	0.411326	0.372875	0.416325	0.399676	0.423656	0.389517	0.43003	0.462847	0.432487	0.408955	0.426215	0.492066	0.486352	0.440237	0.439572	0.470819	0.427202	0.441926	0.441408	0.452208	0.432875
¬¶ ¬¶ ¬¶ ¬¶ ¬¶ ¬¶ ¬∞--subiculum	0.650496	0.66722	0.669621	0.655696	0.640736	0.677006	0.663274	0.652221	0.649776	0.673388	0.644772	0.660716	0.68186	0.673877	0.697976	0.660487	0.666483	0.660095	0.671338	0.694798	0.664091	0.635644	0.630246	0.68591	0.677807	0.677955	0.698955	0.714295	0.694254	0.660885	0.696542	0.703481	0.678066	0.643381	0.716917	0.708194	0.69648	0.725208	0.715862	0.721568	0.748122	0.737353	0.712032	0.726895	0.680367	0.697375	0.697376	0.703207	0.715396
¬¶ ¬¶ ¬¶ ¬¶ ¬¶ ¬∞--Entorhinal area	2.36527	2.20971	2.43234	2.47267	2.28779	2.20988	2.22111	2.18575	2.14345	2.05528	2.37333	2.27988	2.32072	2.45749	2.71506	2.70971	2.51157	2.49437	2.6784	2.59072	2.50496	2.29618	2.64176	2.57327	2.09281	2.23038	2.33933	2.53428	2.49796	2.17176	2.34248	2.42788	2.31694	2.08643	2.15252	2.38253	2.37638	2.49238	2.14284	2.34607	2.45204	2.56395	2.45996	2.50239	2.50134	2.61205	2.59949	2.69778	2.33733
¬¶ ¬¶ ¬¶ ¬¶ ¬¶ ¬¶--Entorhinal area, medial part, dorsal zone	1.06631	1.00139	1.07847	1.08677	0.978823	0.990761	0.997232	0.964497	0.958632	0.971836	1.04745	1.05997	1.00117	1.11905	1.19391	1.19268	1.12344	1.09725	1.16818	1.14721	1.21771	1.13898	1.23054	1.19072	0.931431	1.04533	1.02918	1.11876	1.14353	0.966371	1.05311	1.10916	1.05377	0.922067	1.00343	1.13122	1.12091	1.18521	0.976857	1.11438	1.18094	1.20905	1.16865	1.13271	1.17881	1.20812	1.20841	1.16568	1.08625
¬¶ ¬¶ ¬¶ ¬¶ ¬¶ ¬¶--Entorhinal area, lateral part	1.16029	1.06118	1.20031	1.22834	1.15556	1.09127	1.07757	1.07311	1.03623	0.951356	1.16079	1.06424	1.17135	1.17415	1.32427	1.34433	1.23045	1.24076	1.35135	1.29274	1.13329	1.00291	1.2401	1.21776	1.02657	1.05083	1.16806	1.2554	1.19978	1.06805	1.13651	1.1773	1.10733	1.03363	1.00888	1.11305	1.10246	1.1349	1.02932	1.08942	1.11911	1.1792	1.13723	1.21581	1.16279	1.25171	1.2282	1.35913	1.10387
¬¶ ¬¶ ¬¶ ¬¶ ¬¶ ¬¶ ¬¶--Dorsal intermediate entorhinal cortex	0.355286	0.332284	0.38253	0.363926	0.38024	0.363534	0.339229	0.343112	0.31005	0.281539	0.407047	0.316436	0.358612	0.378351	0.45715	0.433659	0.4034	0.429821	0.455844	0.430644	0.35417	0.317601	0.386778	0.405242	0.331388	0.319827	0.398463	0.390069	0.391022	0.326556	0.391896	0.393935	0.341639	0.342842	0.306749	0.362143	0.347347	0.3601	0.324054	0.34597	0.348511	0.384852	0.383564	0.405392	0.387367	0.414012	0.387273	0.456345	0.353441
¬¶ ¬¶ ¬¶ ¬¶ ¬¶ ¬¶ ¬¶--Dorsolateral entorhinal cortex	0.579239	0.511218	0.576242	0.623784	0.533001	0.506898	0.52313	0.503211	0.506156	0.488496	0.514386	0.524141	0.564295	0.555709	0.562752	0.64527	0.563833	0.562775	0.621188	0.604615	0.555836	0.48773	0.592778	0.562996	0.482825	0.525795	0.531392	0.619951	0.567113	0.532334	0.499134	0.545684	0.512878	0.478952	0.492401	0.526482	0.531815	0.514489	0.489448	0.531715	0.522361	0.550439	0.524294	0.571238	0.531478	0.598535	0.592267	0.609584	0.536477
¬¶ ¬¶ ¬¶ ¬¶ ¬¶ ¬¶ ¬∞--Ventral intermediate entorhinal cortex	0.225769	0.217679	0.241537	0.240635	0.242316	0.220834	0.215213	0.226791	0.220019	0.181321	0.239354	0.223664	0.248447	0.240092	0.304363	0.265399	0.263215	0.248166	0.274314	0.257478	0.223282	0.197579	0.260543	0.249524	0.212358	0.205212	0.2382	0.245383	0.241643	0.209164	0.24548	0.237676	0.252816	0.211838	0.209735	0.224422	0.223301	0.260316	0.215817	0.211737	0.248239	0.243913	0.22937	0.239181	0.243944	0.239167	0.248656	0.293203	0.213955
¬¶ ¬¶ ¬¶ ¬¶ ¬¶ ¬∞--Entorhinal area, medial part, ventral zone	0.138662	0.147138	0.153566	0.157558	0.153407	0.127857	0.146307	0.148137	0.148588	0.132088	0.165089	0.155676	0.148189	0.164285	0.196879	0.172707	0.157686	0.156362	0.158876	0.150765	0.153968	0.154285	0.171121	0.164796	0.134807	0.134211	0.142094	0.160113	0.154651	0.137338	0.152857	0.14142	0.155835	0.130727	0.140207	0.138269	0.153009	0.172258	0.136661	0.142269	0.151987	0.175702	0.154074	0.153871	0.159741	0.152219	0.162892	0.172969	0.147203
¬¶ ¬¶ ¬¶ ¬¶ ¬∞--Hippocampal region	4.87961	4.69632	4.76174	4.90574	4.79428	4.77541	4.75128	4.51171	4.61535	4.96659	4.32866	4.75319	4.65095	4.6024	4.50547	4.76897	4.68324	4.59717	4.47768	4.55754	4.51023	4.34997	4.54947	4.91549	4.93583	4.87833	5.12164	5.20405	4.94475	4.73753	4.85476	4.91055	5.07348	4.75358	5.12591	5.20269	4.81575	5.34258	5.23506	4.92552	4.83159	5.0643	4.705	4.96192	4.67506	4.79875	5.06642	4.69602	4.86199
¬¶ ¬¶ ¬¶ ¬¶ ¬¶--Ammon's horn	3.54755	3.44803	3.51461	3.5922	3.50554	3.49369	3.504	3.33731	3.40032	3.63113	3.19391	3.50589	3.33547	3.35813	3.26446	3.49729	3.44022	3.3141	3.2353	3.312	3.35157	3.14943	3.29596	3.62621	3.70763	3.60335	3.80423	3.88158	3.61537	3.50514	3.63306	3.67202	3.76153	3.55384	3.8596	3.85382	3.57995	4.01767	3.91882	3.57429	3.55122	3.73535	3.46659	3.61104	3.49542	3.55372	3.72694	3.469	3.62119
¬¶ ¬¶ ¬¶ ¬¶ ¬¶ ¬¶--Field CA1	1.82172	1.77537	1.83935	1.92459	1.80984	1.84529	1.80347	1.68454	1.77768	1.87561	1.63005	1.79772	1.75152	1.77629	1.72445	1.85546	1.86268	1.81255	1.74301	1.7849	1.76701	1.62937	1.71607	1.89812	1.8889	1.87357	2.02717	2.09275	1.93718	1.83462	1.89899	1.939	1.97174	1.83649	2.01306	2.03913	1.87106	2.10758	2.06316	1.91408	1.91067	2.03841	1.84402	1.939	1.89317	1.92834	1.987	1.90831	1.96751
¬¶ ¬¶ ¬¶ ¬¶ ¬¶ ¬¶ ¬¶--Field CA1, stratum oriens	0.465074	0.476799	0.537626	0.507206	0.468518	0.493626	0.509716	0.445674	0.48205	0.526066	0.456359	0.467852	0.490002	0.481306	0.453174	0.519544	0.518478	0.493073	0.470313	0.478424	0.505774	0.45359	0.430166	0.523002	0.528795	0.509965	0.550004	0.578875	0.539292	0.494901	0.519803	0.543563	0.558948	0.468214	0.598608	0.573256	0.539606	0.583211	0.600341	0.550433	0.541564	0.552052	0.5179	0.542186	0.517543	0.554417	0.578131	0.531053	0.546792
¬¶ ¬¶ ¬¶ ¬¶ ¬¶ ¬¶ ¬¶--Field CA1, stratum lacunosum-moleculare	0.536164	0.505517	0.494221	0.535379	0.515891	0.513054	0.499986	0.481987	0.484784	0.530638	0.455908	0.533205	0.50043	0.50371	0.490157	0.498746	0.509959	0.499771	0.483052	0.507046	0.477257	0.461803	0.513974	0.511259	0.501906	0.52167	0.543375	0.540416	0.528788	0.499263	0.513429	0.492484	0.515967	0.52811	0.494438	0.547681	0.484187	0.528076	0.515846	0.514281	0.527234	0.543701	0.493463	0.525049	0.493637	0.485432	0.509609	0.503501	0.516554
¬¶ ¬¶ ¬¶ ¬¶ ¬¶ ¬¶ ¬¶--Field CA1, stratum radiatum	0.568141	0.545071	0.545093	0.610434	0.578614	0.577222	0.543755	0.524918	0.560644	0.559105	0.495921	0.556045	0.521928	0.544053	0.540963	0.56837	0.568535	0.556903	0.543192	0.551969	0.52755	0.495735	0.536867	0.594086	0.585532	0.575949	0.638221	0.660086	0.595002	0.577689	0.595758	0.616905	0.603309	0.588701	0.615735	0.624744	0.571064	0.672963	0.631153	0.576781	0.567447	0.643056	0.568561	0.595335	0.604258	0.595669	0.606403	0.593978	0.615345
¬¶ ¬¶ ¬¶ ¬¶ ¬¶ ¬¶ ¬∞--Field CA1, pyramidal layer	0.252343	0.247986	0.262408	0.271575	0.246817	0.261387	0.250013	0.231959	0.250196	0.259799	0.221864	0.240621	0.239157	0.247216	0.240154	0.268802	0.265711	0.2628	0.246453	0.247463	0.256425	0.218243	0.23506	0.269769	0.272666	0.265982	0.295567	0.313373	0.2741	0.262762	0.270003	0.286049	0.293518	0.251464	0.304283	0.293452	0.2762	0.323333	0.315818	0.272584	0.274423	0.299597	0.264093	0.276431	0.277731	0.29282	0.292861	0.279778	0.288823
¬¶ ¬¶ ¬¶ ¬¶ ¬¶ ¬¶--Field CA2	0.2597	0.245831	0.24436	0.277934	0.240043	0.274928	0.242316	0.236738	0.253636	0.268643	0.221617	0.270023	0.220769	0.239757	0.233809	0.25407	0.260481	0.226381	0.227808	0.243884	0.258367	0.223935	0.227512	0.252349	0.271147	0.258859	0.289018	0.288239	0.261853	0.258783	0.24944	0.260444	0.27279	0.255515	0.283886	0.275036	0.25575	0.30256	0.282176	0.261432	0.260643	0.260522	0.266529	0.270674	0.273263	0.271992	0.276371	0.258996	0.270148
¬¶ ¬¶ ¬¶ ¬¶ ¬¶ ¬¶ ¬¶--Field CA2, pyramidal layer	0.0433664	0.0423332	0.0420591	0.0485156	0.0424753	0.0476986	0.043192	0.0411187	0.043244	0.0466353	0.0382821	0.0447754	0.0384619	0.0419201	0.0404843	0.0456651	0.0445229	0.0383582	0.0395217	0.0401379	0.0448565	0.0396377	0.038064	0.0448945	0.0455176	0.044704	0.0510995	0.052518	0.0460845	0.0444528	0.0439381	0.0481876	0.0488319	0.0445792	0.0504971	0.0459111	0.0456337	0.0558004	0.0497121	0.0451425	0.0466585	0.0456372	0.0476029	0.0493956	0.0495735	0.0487034	0.0508342	0.0454765	0.0472798
¬¶ ¬¶ ¬¶ ¬¶ ¬¶ ¬¶ ¬¶--Field CA2, stratum oriens	0.097138	0.104649	0.1059	0.109204	0.0952578	0.111825	0.101778	0.0979573	0.10786	0.114075	0.10034	0.108385	0.0961479	0.0994133	0.0973072	0.1021	0.106533	0.0936057	0.0951224	0.100036	0.110982	0.0950503	0.093262	0.105843	0.116152	0.111568	0.123092	0.122508	0.115218	0.106801	0.107185	0.111028	0.118022	0.104337	0.126967	0.116064	0.114103	0.125657	0.122469	0.115374	0.115219	0.107883	0.113699	0.116305	0.118663	0.120163	0.124175	0.112676	0.1129
¬¶ ¬¶ ¬¶ ¬¶ ¬¶ ¬¶ ¬∞--Field CA2, stratum radiatum	0.119195	0.0988485	0.0964009	0.120214	0.10231	0.115405	0.0973459	0.0976619	0.102533	0.107933	0.0829955	0.116863	0.0861591	0.0984241	0.096017	0.106305	0.109425	0.0944171	0.0931638	0.10371	0.102529	0.0892472	0.0961855	0.101612	0.109477	0.102588	0.114826	0.113213	0.10055	0.10753	0.0983173	0.101228	0.105935	0.106599	0.106422	0.11306	0.0960131	0.121103	0.109994	0.100916	0.0987662	0.107002	0.105227	0.104973	0.105026	0.103125	0.101362	0.100843	0.109968
¬¶ ¬¶ ¬¶ ¬¶ ¬¶ ¬∞--Field CA3	1.46613	1.42682	1.43091	1.38967	1.45565	1.37347	1.45821	1.41604	1.36901	1.48688	1.34225	1.43815	1.36318	1.34209	1.3062	1.38775	1.31705	1.27517	1.26448	1.28322	1.3262	1.29612	1.35239	1.47575	1.54758	1.47092	1.48805	1.50059	1.41633	1.41174	1.48463	1.47257	1.51699	1.46183	1.56265	1.53965	1.45315	1.60753	1.57348	1.39878	1.37991	1.43642	1.35605	1.40137	1.32899	1.35339	1.46357	1.3017	1.38353
¬¶ ¬¶ ¬¶ ¬¶ ¬¶ ¬¶--Field CA3, pyramidal layer	0.246094	0.252397	0.249611	0.243373	0.254558	0.241846	0.252832	0.250068	0.242354	0.265656	0.238277	0.253079	0.240404	0.233181	0.22845	0.243633	0.230552	0.221141	0.218835	0.221214	0.231836	0.227356	0.228122	0.263811	0.263658	0.25829	0.265052	0.267164	0.251754	0.248278	0.263335	0.260988	0.275808	0.252643	0.278927	0.265423	0.261339	0.28749	0.283329	0.246542	0.244034	0.254394	0.236214	0.24993	0.233143	0.241993	0.266984	0.225365	0.244721
¬¶ ¬¶ ¬¶ ¬¶ ¬¶ ¬¶ ¬¶--CA3Py Inner	0.0350118	0.0322215	0.0316631	0.0349294	0.0349684	0.0331527	0.0365441	0.0323123	0.0310242	0.0368693	0.0283878	0.0329559	0.0322274	0.0316941	0.0317292	0.0344568	0.029136	0.0342047	0.0302145	0.0322417	0.0324463	0.0304554	0.030937	0.0340491	0.0339117	0.0344105	0.0369425	0.0360611	0.032201	0.0334663	0.0329236	0.0346622	0.0367307	0.033646	0.0369079	0.0377608	0.0319595	0.0373717	0.0388468	0.0319558	0.0330356	0.0347905	0.0321015	0.0354284	0.029915	0.0332679	0.0360575	0.0301965	0.0348939
¬¶ ¬¶ ¬¶ ¬¶ ¬¶ ¬¶ ¬∞--CA3Py Outer	0.211082	0.220175	0.217948	0.208443	0.21959	0.208694	0.216288	0.217756	0.211329	0.228787	0.209889	0.220123	0.208177	0.201487	0.196721	0.209176	0.201416	0.186936	0.18862	0.188972	0.19939	0.196901	0.197185	0.229761	0.229746	0.223879	0.228109	0.231103	0.219553	0.214812	0.230412	0.226325	0.239077	0.218997	0.242019	0.227662	0.22938	0.250118	0.244482	0.214586	0.210998	0.219603	0.204113	0.214501	0.203228	0.208725	0.230927	0.195168	0.209827
¬¶ ¬¶ ¬¶ ¬¶ ¬¶ ¬¶--Field CA3, stratum oriens	0.685023	0.641125	0.651982	0.604634	0.639827	0.593777	0.632224	0.591838	0.571593	0.643077	0.611859	0.615914	0.607786	0.597081	0.587016	0.607335	0.594264	0.56228	0.561154	0.55878	0.597764	0.58393	0.592531	0.640855	0.691785	0.620443	0.652042	0.637187	0.616523	0.605619	0.631375	0.623535	0.635513	0.593224	0.652791	0.642847	0.622446	0.676973	0.668819	0.607605	0.602605	0.60352	0.568998	0.606934	0.560383	0.592139	0.610526	0.557288	0.598907
¬¶ ¬¶ ¬¶ ¬¶ ¬¶ ¬¶--Field CA3, stratum radiatum	0.383536	0.375865	0.37497	0.387462	0.400971	0.382183	0.412697	0.411174	0.396435	0.406225	0.344655	0.403976	0.364998	0.361815	0.35172	0.384167	0.348615	0.354563	0.349349	0.361589	0.353285	0.342918	0.385891	0.401801	0.423276	0.42374	0.403509	0.420865	0.386358	0.397023	0.417752	0.412181	0.424126	0.441699	0.445214	0.454461	0.399304	0.453015	0.437469	0.38661	0.377329	0.414531	0.392287	0.38189	0.380828	0.365725	0.409682	0.369741	0.382984
¬¶ ¬¶ ¬¶ ¬¶ ¬¶ ¬∞--Field CA3, stratum lucidum	0.151478	0.157434	0.154344	0.154202	0.160298	0.155661	0.160456	0.162958	0.158625	0.171918	0.147454	0.165179	0.149997	0.150009	0.139016	0.15262	0.14362	0.13719	0.135145	0.141635	0.143312	0.141918	0.145842	0.169282	0.168865	0.168448	0.167442	0.175379	0.161694	0.160819	0.172165	0.17587	0.181547	0.174265	0.185719	0.176918	0.170059	0.190051	0.183865	0.158024	0.155943	0.163974	0.158548	0.162616	0.154639	0.153535	0.176374	0.149303	0.156913
¬¶ ¬¶ ¬¶ ¬¶ ¬∞--Dentate gyrus	1.33206	1.2483	1.24713	1.31354	1.28874	1.28172	1.24728	1.1744	1.21503	1.33546	1.13474	1.24729	1.31547	1.24428	1.24101	1.27168	1.24302	1.28307	1.24238	1.24553	1.15866	1.20054	1.25351	1.28928	1.2282	1.27499	1.31741	1.32247	1.32938	1.2324	1.22171	1.23853	1.31196	1.19974	1.26631	1.34887	1.23579	1.32491	1.31624	1.35122	1.28037	1.32896	1.2384	1.35088	1.17964	1.24503	1.33947	1.22701	1.2408
¬¶ ¬¶ ¬¶ ¬¶ ¬¶--Dentate gyrus, molecular layer	0.928027	0.86547	0.857898	0.901218	0.878169	0.875003	0.836763	0.801647	0.814319	0.90037	0.798744	0.860115	0.894722	0.862023	0.857109	0.870812	0.854097	0.86905	0.852276	0.867415	0.797516	0.830509	0.865771	0.863025	0.850856	0.858257	0.888981	0.896806	0.899519	0.831096	0.83113	0.834452	0.882235	0.81322	0.84257	0.897677	0.837063	0.872183	0.881175	0.920029	0.904418	0.900053	0.847149	0.911421	0.812057	0.837311	0.900364	0.84836	0.836245
¬¶ ¬¶ ¬¶ ¬¶ ¬∞--Dentate gyrus, granule cell layer	0.404028	0.382829	0.389232	0.412323	0.410575	0.406719	0.410521	0.372753	0.40071	0.435094	0.335998	0.387179	0.420752	0.382254	0.383897	0.400866	0.388925	0.414019	0.390101	0.378119	0.361143	0.370035	0.387738	0.42625	0.377345	0.416729	0.428428	0.425659	0.42986	0.401299	0.390576	0.404079	0.429721	0.38652	0.423744	0.451196	0.39873	0.452727	0.435068	0.431193	0.375954	0.428903	0.391255	0.43946	0.367579	0.40772	0.43911	0.378654	0.404554
¬¶ ¬¶ ¬¶ ¬¶ ¬¶--GrDG	0.274996	0.258509	0.263067	0.279509	0.271126	0.273018	0.271596	0.250995	0.261826	0.289539	0.228878	0.261531	0.282429	0.258499	0.260193	0.26915	0.264866	0.279937	0.26156	0.257209	0.244841	0.250693	0.260819	0.282529	0.256076	0.275928	0.286844	0.28543	0.286578	0.266099	0.262175	0.269421	0.286984	0.257888	0.279651	0.299134	0.267516	0.298656	0.286414	0.292002	0.256871	0.287842	0.26727	0.293495	0.248139	0.271301	0.290883	0.258043	0.271396
¬¶ ¬¶ ¬¶ ¬¶ ¬∞--PoDG	0.129032	0.124319	0.126164	0.132814	0.139449	0.1337	0.138925	0.121759	0.138884	0.145555	0.10712	0.125648	0.138323	0.123755	0.123704	0.131716	0.124059	0.134082	0.128541	0.12091	0.116302	0.119343	0.126919	0.143721	0.121269	0.140801	0.141584	0.140229	0.143282	0.1352	0.128401	0.134658	0.142737	0.128632	0.144094	0.152062	0.131214	0.154071	0.148653	0.139191	0.119083	0.14106	0.123985	0.145964	0.11944	0.136419	0.148227	0.120611	0.133158
¬¶ ¬¶ ¬¶ ¬∞--Isocortex	21.2231	21.3881	21.2897	22.5089	23.1748	21.66	22.37	22.3698	21.5542	21.8282	21.4357	21.4064	22.8138	23.5294	22.3228	22.8953	23.4325	22.3353	22.0201	22.478	22.5531	22.7246	22.2212	22.8319	20.7856	21.5819	21.6649	21.1819	22.0517	21.7271	21.813	21.3878	22.1267	22.2066	21.7677	21.9943	21.6708	21.8939	21.2049	21.606	21.7276	22.253	21.7632	22.0196	21.8904	21.8503	21.8401	21.4817	21.9074
¬¶ ¬¶ ¬¶ ¬¶--Anterior cingulate area	0.777381	0.770593	0.745204	0.82999	0.767883	0.845996	0.811063	0.831019	0.773052	0.761671	0.739582	0.815407	0.94812	0.842172	0.897502	0.837293	0.876352	0.855489	0.889277	0.909979	0.948874	0.928482	0.809032	1.00047	0.737249	0.762941	0.776181	0.788285	0.856192	0.799373	0.942355	0.800254	0.765224	0.917918	0.69983	0.693238	0.826312	0.767331	0.708337	0.878295	0.884639	0.86952	0.835593	0.825139	0.848409	0.780128	0.832776	0.795388	0.842213
¬¶ ¬¶ ¬¶ ¬¶ ¬¶--Anterior cingulate area, ventral part	0.46233	0.472629	0.444457	0.498477	0.435735	0.521996	0.501337	0.501882	0.475093	0.475392	0.427738	0.508328	0.58082	0.505341	0.545097	0.4614	0.537061	0.531088	0.518717	0.526283	0.549978	0.546854	0.506847	0.588677	0.446288	0.461384	0.470765	0.46547	0.491613	0.496866	0.548153	0.488188	0.45398	0.557649	0.435538	0.43513	0.50849	0.46816	0.430266	0.520003	0.531687	0.528841	0.50592	0.481483	0.501653	0.483582	0.500167	0.485162	0.521673
¬¶ ¬¶ ¬¶ ¬¶ ¬¶ ¬¶--Cingulate cortex: area 24a	0.334933	0.339914	0.31299	0.35162	0.304731	0.376085	0.352184	0.338118	0.337506	0.326421	0.29741	0.352732	0.422177	0.353113	0.388268	0.324919	0.361162	0.384738	0.35521	0.348344	0.391661	0.392278	0.366968	0.427388	0.323567	0.323407	0.344653	0.324344	0.343031	0.344933	0.390069	0.357853	0.328042	0.388323	0.310501	0.302804	0.365681	0.338963	0.298165	0.36114	0.374107	0.364677	0.348695	0.343243	0.362788	0.344246	0.354878	0.34125	0.365878
¬¶ ¬¶ ¬¶ ¬¶ ¬¶ ¬∞--Cingulate cortex: area 24a'	0.127397	0.132715	0.131468	0.146857	0.131003	0.145912	0.149153	0.163763	0.137587	0.148971	0.130328	0.155596	0.158643	0.152228	0.156829	0.136481	0.175899	0.14635	0.163507	0.177939	0.158317	0.154576	0.139878	0.161288	0.122722	0.137977	0.126112	0.141126	0.148581	0.151933	0.158084	0.130335	0.125938	0.169326	0.125037	0.132326	0.142809	0.129197	0.1321	0.158863	0.157581	0.164164	0.157225	0.13824	0.138865	0.139337	0.145288	0.143913	0.155794
¬¶ ¬¶ ¬¶ ¬¶ ¬∞--Anterior cingulate area, dorsal part	0.315051	0.297964	0.300746	0.331513	0.332149	0.324	0.309726	0.329138	0.297959	0.286279	0.311844	0.307079	0.3673	0.336831	0.352405	0.375893	0.339291	0.324402	0.37056	0.383696	0.398896	0.381628	0.302185	0.41179	0.290961	0.301557	0.305416	0.322814	0.36458	0.302507	0.394203	0.312066	0.311243	0.360269	0.264292	0.258108	0.317822	0.29917	0.278071	0.358292	0.352952	0.340679	0.329673	0.343656	0.346756	0.296545	0.332609	0.310226	0.320541
¬¶ ¬¶ ¬¶ ¬¶ ¬¶--Cingulate cortex: area 24b	0.227958	0.215226	0.218977	0.238677	0.241627	0.233795	0.214255	0.223287	0.207671	0.193281	0.221064	0.218087	0.258395	0.234905	0.248883	0.274716	0.231424	0.22568	0.261621	0.266165	0.298396	0.28637	0.208443	0.297056	0.208813	0.20546	0.21618	0.230941	0.266098	0.208732	0.287964	0.225662	0.221623	0.258637	0.177866	0.165659	0.230382	0.210976	0.186333	0.249326	0.251016	0.238192	0.231674	0.238148	0.249357	0.199138	0.237598	0.220351	0.216232
¬¶ ¬¶ ¬¶ ¬¶ ¬∞--Cingulate cortex: area 24b'	0.087093	0.0827377	0.0817699	0.0928361	0.0905221	0.0902043	0.0954709	0.105851	0.0902874	0.0929979	0.0907799	0.0889917	0.108905	0.101926	0.103521	0.101177	0.107867	0.0987219	0.108939	0.117531	0.1005	0.095258	0.093742	0.114733	0.0821475	0.0960968	0.0892363	0.0918734	0.098482	0.0937749	0.106238	0.0864036	0.0896201	0.101632	0.0864268	0.0924492	0.0874392	0.0881942	0.0917379	0.108965	0.101936	0.102487	0.097999	0.105508	0.0973987	0.0974069	0.0950112	0.0898751	0.104309
¬¶ ¬¶ ¬¶ ¬¶--Infralimbic area	0.129309	0.113442	0.116547	0.116535	0.114641	0.111556	0.117631	0.118604	0.110889	0.111881	0.11927	0.106029	0.126101	0.121697	0.120926	0.130612	0.143131	0.112159	0.123652	0.109206	0.104269	0.111795	0.127064	0.120973	0.111755	0.111432	0.0999312	0.108345	0.114055	0.115377	0.113479	0.107753	0.12171	0.110359	0.110697	0.122242	0.109712	0.113477	0.118056	0.113136	0.105486	0.114066	0.102553	0.102156	0.10377	0.106251	0.121501	0.105331	0.115962
¬¶ ¬¶ ¬¶ ¬¶--Retrosplenial area	1.30886	1.30402	1.31639	1.28987	1.42488	1.33572	1.36309	1.35094	1.34929	1.29641	1.24506	1.40992	1.32446	1.44255	1.3744	1.34462	1.47771	1.32004	1.28925	1.48344	1.37748	1.2804	1.35896	1.12986	1.20256	1.32093	1.26575	1.17363	1.28294	1.33396	1.12934	1.16836	1.17298	1.31192	1.29946	1.26016	1.15671	1.21007	1.33123	1.29906	1.26104	1.25203	1.25315	1.20447	1.145	1.16667	1.20492	1.25655	1.18551
¬¶ ¬¶ ¬¶ ¬¶ ¬¶--Retrosplenial area, ventral part	0.609818	0.601033	0.640979	0.593491	0.680118	0.635363	0.642308	0.641092	0.634155	0.624882	0.592216	0.666173	0.647344	0.688648	0.651831	0.660547	0.749466	0.63472	0.652587	0.733381	0.705715	0.648497	0.676513	0.569262	0.621816	0.628296	0.583095	0.571153	0.607141	0.624453	0.567928	0.516645	0.552399	0.666163	0.586091	0.593971	0.543422	0.576372	0.606672	0.656957	0.635038	0.602421	0.603562	0.576157	0.560512	0.588219	0.572212	0.631382	0.590766
¬¶ ¬¶ ¬¶ ¬¶ ¬¶ ¬¶--Cingulate cortex: area 29a	0.17474	0.164866	0.161693	0.154879	0.176631	0.171197	0.164429	0.18496	0.186697	0.177282	0.146202	0.199293	0.189048	0.18991	0.183805	0.160471	0.204084	0.177845	0.179814	0.192713	0.188966	0.184755	0.19496	0.135875	0.153662	0.181776	0.157284	0.141627	0.150001	0.180073	0.134615	0.143754	0.151151	0.179982	0.157174	0.148796	0.131899	0.144675	0.153791	0.164484	0.150573	0.144274	0.169072	0.14645	0.15008	0.151464	0.134968	0.156185	0.146624
¬¶ ¬¶ ¬¶ ¬¶ ¬¶ ¬¶--Cingulate cortex: area 29b	0.0946718	0.107783	0.0871262	0.100534	0.091739	0.101467	0.112228	0.0998233	0.103444	0.0924265	0.0775245	0.101011	0.0932431	0.110869	0.108854	0.105427	0.113955	0.101115	0.106555	0.10623	0.0932216	0.101587	0.104491	0.0663041	0.0803353	0.097447	0.0920543	0.081961	0.0835306	0.101944	0.0668339	0.0766838	0.0728208	0.102048	0.0764694	0.0711067	0.0676862	0.0788437	0.0799337	0.0862158	0.0808207	0.0757772	0.0780762	0.0705288	0.0777791	0.0726448	0.0673936	0.0871049	0.0701737
¬¶ ¬¶ ¬¶ ¬¶ ¬¶ ¬∞--Cingulate cortex: area 29c	0.340405	0.328384	0.39216	0.338078	0.411748	0.362699	0.36565	0.356308	0.344014	0.355174	0.368489	0.36587	0.365052	0.387868	0.359172	0.39465	0.431427	0.355759	0.366218	0.434438	0.423528	0.362155	0.377062	0.367083	0.387819	0.349073	0.333757	0.347566	0.37361	0.342436	0.36648	0.296207	0.328427	0.384133	0.352448	0.374068	0.343837	0.352853	0.372948	0.406257	0.403645	0.382371	0.356413	0.359178	0.332653	0.36411	0.36985	0.388092	0.373968
¬¶ ¬¶ ¬¶ ¬¶ ¬∞--Retrosplenial area, dorsal part	0.699044	0.702987	0.675413	0.696381	0.744762	0.700353	0.720785	0.709851	0.715136	0.671531	0.652847	0.743745	0.677119	0.753907	0.72257	0.684068	0.728242	0.685318	0.63666	0.750058	0.671761	0.631905	0.682447	0.560599	0.580749	0.692633	0.682651	0.602479	0.675802	0.709503	0.561407	0.651713	0.620579	0.645753	0.713366	0.666188	0.613285	0.6337	0.724554	0.642104	0.626	0.649604	0.649589	0.62831	0.584483	0.578449	0.632712	0.625164	0.59474
¬¶ ¬¶ ¬¶ ¬¶--Prelimbic area	0.424534	0.395749	0.415961	0.412633	0.484368	0.375094	0.400844	0.382956	0.372676	0.438821	0.438549	0.395831	0.433056	0.45552	0.433334	0.484301	0.538277	0.442364	0.406635	0.4655	0.457844	0.518324	0.497771	0.552378	0.393415	0.379383	0.426643	0.415805	0.398119	0.388298	0.444395	0.415787	0.375949	0.42806	0.386595	0.396821	0.409896	0.426401	0.381103	0.397775	0.458084	0.434529	0.421476	0.450536	0.448208	0.383271	0.458162	0.455768	0.459383
¬¶ ¬¶ ¬¶ ¬¶--Auditory areas	0.954366	0.990995	0.951739	1.07629	0.972533	1.01303	1.01867	0.999763	1.03331	1.0132	0.967543	0.978616	1.02158	1.09208	1.06632	1.10104	1.07811	1.09705	1.02023	1.0617	1.0931	1.11307	0.939194	0.979967	0.936375	1.02999	1.04502	0.927205	1.00333	0.961019	0.952956	0.979771	1.05144	1.00907	0.99823	1.05333	0.980703	1.05612	0.947427	0.981347	0.994566	0.991422	0.954256	1.02558	1.0772	1.07442	1.01634	0.951184	1.03033
¬¶ ¬¶ ¬¶ ¬¶ ¬¶--Primary auditory area	0.311365	0.317038	0.302725	0.352047	0.323366	0.321962	0.310684	0.324466	0.322847	0.326123	0.302124	0.318871	0.337429	0.342366	0.353879	0.349998	0.344508	0.356928	0.330142	0.357956	0.356011	0.359911	0.311814	0.294807	0.284791	0.317053	0.349108	0.302681	0.316954	0.308105	0.299886	0.311562	0.329737	0.319824	0.320137	0.328457	0.310361	0.322834	0.303222	0.312526	0.313275	0.31946	0.317732	0.318054	0.341265	0.343529	0.320144	0.304999	0.340669
¬¶ ¬¶ ¬¶ ¬¶ ¬¶--Dorsal auditory area	0.299727	0.317436	0.31919	0.339506	0.316138	0.330834	0.324832	0.31033	0.326659	0.340187	0.31829	0.311364	0.342595	0.353059	0.330181	0.333768	0.349526	0.339406	0.320258	0.335166	0.328073	0.36462	0.295756	0.313485	0.303726	0.322503	0.321975	0.290665	0.31279	0.311837	0.326662	0.306709	0.33667	0.329772	0.322402	0.330025	0.331129	0.333229	0.317682	0.309716	0.302822	0.293903	0.301463	0.31526	0.333909	0.314104	0.319336	0.296475	0.310264
¬¶ ¬¶ ¬¶ ¬¶ ¬∞--Ventral auditory area	0.343273	0.356521	0.329824	0.384739	0.333028	0.360237	0.383155	0.364967	0.383805	0.346888	0.347129	0.34838	0.341553	0.39665	0.382264	0.417278	0.384078	0.400719	0.369831	0.368574	0.409015	0.388539	0.331624	0.371675	0.347858	0.390432	0.373934	0.333859	0.373583	0.341077	0.326409	0.3615	0.385032	0.359478	0.355691	0.394849	0.339214	0.400059	0.326522	0.359105	0.378469	0.378059	0.33506	0.392262	0.402027	0.416786	0.376856	0.349711	0.379396
¬¶ ¬¶ ¬¶ ¬¶--Agranular insular area	0.150951	0.163518	0.162841	0.158721	0.178786	0.166032	0.157269	0.167791	0.176698	0.158867	0.164347	0.160401	0.164097	0.182144	0.161885	0.176973	0.158703	0.164133	0.153836	0.145121	0.155084	0.160435	0.158147	0.188576	0.164015	0.172263	0.174031	0.147539	0.16748	0.163673	0.174259	0.16871	0.177945	0.187044	0.159412	0.180523	0.189213	0.147127	0.161343	0.170651	0.184499	0.185071	0.150301	0.171664	0.18502	0.162901	0.155177	0.164044	0.161171
¬¶ ¬¶ ¬¶ ¬¶ ¬∞--Agranular insular area, dorsal part	0.150951	0.163518	0.162841	0.158721	0.178786	0.166032	0.157269	0.167791	0.176698	0.158867	0.164347	0.160401	0.164097	0.182144	0.161885	0.176973	0.158703	0.164133	0.153836	0.145121	0.155084	0.160435	0.158147	0.188576	0.164015	0.172263	0.174031	0.147539	0.16748	0.163673	0.174259	0.16871	0.177945	0.187044	0.159412	0.180523	0.189213	0.147127	0.161343	0.170651	0.184499	0.185071	0.150301	0.171664	0.18502	0.162901	0.155177	0.164044	0.161171
¬¶ ¬¶ ¬¶ ¬¶--Ectorhinal area	1.99436	2.11198	2.25444	2.19343	2.29603	2.10099	2.27974	2.13041	2.04225	2.19247	2.28326	1.98108	2.2691	2.22916	2.24171	2.19537	1.99398	2.11135	2.19025	2.09787	1.99638	2.32296	1.88888	2.12215	1.96075	2.05178	2.079	2.05844	1.99593	2.0519	2.02769	2.10044	2.09035	2.13309	2.10032	2.10669	2.01969	2.10035	2.00644	1.98249	1.95337	2.04848	2.04985	2.05178	2.05892	2.03438	2.23158	2.02309	1.92876
¬¶ ¬¶ ¬¶ ¬¶ ¬¶--Ectorhinal cortex	0.528391	0.565507	0.541623	0.576858	0.592176	0.539966	0.551373	0.551417	0.543483	0.579766	0.588956	0.527282	0.548236	0.62562	0.537079	0.534413	0.566514	0.584313	0.566134	0.565054	0.58286	0.590605	0.563048	0.550932	0.508248	0.522414	0.585014	0.566697	0.580672	0.526946	0.536938	0.557234	0.570366	0.506605	0.553458	0.569768	0.534823	0.521827	0.535806	0.548182	0.524168	0.540379	0.580343	0.530429	0.513865	0.560969	0.577644	0.519721	0.510792
¬¶ ¬¶ ¬¶ ¬¶ ¬∞--Insular region: not subdivided	1.46596	1.54648	1.71281	1.61657	1.70385	1.56102	1.72836	1.579	1.49876	1.6127	1.69431	1.4538	1.72087	1.60354	1.70463	1.66096	1.42747	1.52704	1.62411	1.53281	1.41352	1.73236	1.32583	1.57121	1.4525	1.52936	1.49399	1.49174	1.41526	1.52495	1.49075	1.54321	1.51998	1.62648	1.54686	1.53692	1.48486	1.57852	1.47064	1.43431	1.4292	1.5081	1.46951	1.52135	1.54505	1.47341	1.65394	1.50337	1.41797
¬¶ ¬¶ ¬¶ ¬¶--Somatomotor areas	2.58376	2.54151	2.45759	2.66117	2.71449	2.659	2.61173	2.81523	2.61002	2.60701	2.47805	2.6449	2.67473	2.93013	2.5675	2.67032	2.72489	2.56933	2.6095	2.67672	2.78968	2.63455	2.85251	2.8981	2.59066	2.54804	2.78035	2.67273	2.7099	2.64281	2.79969	2.61306	2.90432	2.85213	2.7509	2.67318	2.67055	2.76759	2.5757	2.80946	2.79438	2.79806	2.72987	2.7864	2.74035	2.63071	2.61172	2.63572	2.76798
¬¶ ¬¶ ¬¶ ¬¶ ¬¶--Primary motor area	1.53261	1.51449	1.44985	1.55806	1.57474	1.6031	1.5295	1.71445	1.58733	1.56386	1.4158	1.60692	1.50252	1.76716	1.47679	1.49309	1.66162	1.51645	1.5359	1.5936	1.6219	1.47844	1.74921	1.67703	1.59647	1.51794	1.63751	1.58385	1.60448	1.59394	1.66903	1.53532	1.73138	1.6964	1.65074	1.60012	1.62537	1.65614	1.54987	1.67456	1.65747	1.68746	1.62293	1.63004	1.63475	1.57164	1.52439	1.55196	1.61883
¬¶ ¬¶ ¬¶ ¬¶ ¬¶ ¬¶--Frontal cortex: area 3	0.134214	0.137622	0.130637	0.144634	0.143187	0.157514	0.138728	0.155682	0.144711	0.146231	0.139829	0.153107	0.144941	0.165408	0.149733	0.142743	0.156418	0.15324	0.144255	0.160029	0.15839	0.151418	0.160619	0.173044	0.160737	0.14557	0.171535	0.152333	0.155598	0.147089	0.167911	0.144298	0.174215	0.159794	0.1557	0.158122	0.173631	0.171214	0.14648	0.169024	0.164156	0.168285	0.166107	0.166029	0.167965	0.16845	0.152029	0.164257	0.158611
¬¶ ¬¶ ¬¶ ¬¶ ¬¶ ¬∞--Primary motor cortex	1.39839	1.37687	1.31922	1.41343	1.43155	1.44559	1.39077	1.55877	1.44262	1.41763	1.27597	1.45381	1.35758	1.60175	1.32706	1.35035	1.50521	1.36321	1.39164	1.43357	1.46351	1.32702	1.5886	1.50399	1.43574	1.37237	1.46597	1.43152	1.44888	1.44685	1.50112	1.39102	1.55717	1.5366	1.49504	1.442	1.45174	1.48493	1.40339	1.50553	1.49331	1.51918	1.45683	1.46402	1.46678	1.40319	1.37236	1.3877	1.46022
¬¶ ¬¶ ¬¶ ¬¶ ¬∞--Secondary motor area	1.05116	1.02702	1.00774	1.10311	1.13975	1.05589	1.08223	1.10078	1.02268	1.04315	1.06225	1.03798	1.1722	1.16298	1.09071	1.17723	1.06327	1.05288	1.0736	1.08312	1.16778	1.15611	1.10329	1.22107	0.994191	1.0301	1.14284	1.08888	1.10542	1.04887	1.13066	1.07774	1.17293	1.15573	1.10016	1.07305	1.04517	1.11145	1.02583	1.13491	1.13691	1.1106	1.10694	1.15636	1.1056	1.05907	1.08734	1.08377	1.14915
¬¶ ¬¶ ¬¶ ¬¶--Frontal pole, cerebral cortex	1.3085	1.3816	1.1733	1.35421	1.60082	1.27129	1.27932	1.33882	1.32445	1.28849	1.25778	1.23807	1.34062	1.53379	1.24327	1.45452	1.55443	1.29282	1.29675	1.27047	1.30707	1.34881	1.75183	1.54509	1.3378	1.31345	1.36417	1.32235	1.35264	1.32138	1.45432	1.4026	1.46645	1.39018	1.42223	1.51059	1.36943	1.35189	1.36864	1.29963	1.36658	1.42489	1.31751	1.40736	1.40833	1.35893	1.32914	1.27891	1.51418
¬¶ ¬¶ ¬¶ ¬¶--Orbital area	1.41864	1.35845	1.32614	1.4853	1.52951	1.39964	1.4301	1.4531	1.38554	1.48845	1.24303	1.40647	1.45111	1.46827	1.34138	1.46919	1.58063	1.42818	1.46206	1.40621	1.33126	1.47856	1.53911	1.52054	1.30759	1.38689	1.36688	1.28636	1.36857	1.36929	1.40885	1.38446	1.42165	1.44812	1.40986	1.45769	1.35135	1.39073	1.42508	1.43371	1.39807	1.42466	1.41736	1.44353	1.39992	1.34344	1.33807	1.33693	1.43455
¬¶ ¬¶ ¬¶ ¬¶ ¬¶--Orbital area, lateral part	0.709505	0.69418	0.685532	0.748989	0.769071	0.684279	0.75152	0.719544	0.692173	0.758659	0.626744	0.679044	0.756468	0.755538	0.707653	0.778333	0.700506	0.72871	0.739359	0.712802	0.661003	0.786204	0.748408	0.750808	0.642309	0.711696	0.676814	0.64054	0.699162	0.699209	0.705183	0.695392	0.743214	0.728169	0.700299	0.726297	0.667211	0.717113	0.711569	0.720716	0.710004	0.732757	0.711131	0.748514	0.730613	0.69223	0.693323	0.673399	0.691229
¬¶ ¬¶ ¬¶ ¬¶ ¬¶--Orbital area, medial part	0.399179	0.374575	0.375577	0.392452	0.477917	0.36751	0.369138	0.414906	0.384883	0.392524	0.357925	0.405134	0.369821	0.423345	0.339305	0.382564	0.582007	0.365992	0.376178	0.364364	0.347051	0.383137	0.508606	0.427308	0.336052	0.35726	0.350155	0.351772	0.352954	0.363446	0.400763	0.381298	0.374198	0.379235	0.392988	0.41751	0.366428	0.346921	0.390775	0.350357	0.358912	0.375158	0.357829	0.36253	0.361894	0.333942	0.350951	0.334042	0.408515
¬¶ ¬¶ ¬¶ ¬¶ ¬∞--Orbital area, ventrolateral part	0.309952	0.289696	0.265033	0.343863	0.282519	0.347856	0.309438	0.318653	0.308484	0.337265	0.258357	0.322292	0.324823	0.289391	0.294423	0.308296	0.298122	0.333479	0.346525	0.329039	0.323202	0.309221	0.282099	0.34242	0.32923	0.317932	0.339916	0.294048	0.316454	0.306634	0.302899	0.30777	0.304239	0.340719	0.316572	0.313881	0.317712	0.326692	0.322739	0.36264	0.329151	0.316749	0.348404	0.332482	0.307413	0.317269	0.293794	0.329492	0.334804
¬¶ ¬¶ ¬¶ ¬¶--Posterior parietal association areas	0.647005	0.643168	0.621256	0.617543	0.621617	0.564969	0.66688	0.597194	0.597316	0.640155	0.583646	0.604587	0.6145	0.632023	0.637085	0.686473	0.641402	0.614516	0.62049	0.630207	0.637386	0.622861	0.549536	0.50435	0.517762	0.548983	0.589429	0.522768	0.540212	0.589949	0.475491	0.517705	0.529777	0.595153	0.572127	0.526456	0.536022	0.550605	0.559267	0.518274	0.530259	0.539999	0.515358	0.492062	0.502676	0.540232	0.549232	0.547699	0.498804
¬¶ ¬¶ ¬¶ ¬¶ ¬¶--Lateral parietal association cortex	0.0724344	0.0706547	0.0754637	0.0707568	0.0595416	0.0688382	0.0794214	0.0637253	0.0673625	0.0758944	0.0588273	0.0683343	0.0746904	0.072879	0.0629318	0.0637707	0.0703174	0.0715177	0.0691441	0.0620971	0.0815653	0.071492	0.055867	0.060627	0.0629198	0.0607325	0.0644782	0.0586654	0.0598192	0.0592952	0.0630735	0.0623628	0.0653181	0.0589533	0.066713	0.069252	0.0599929	0.0742895	0.0717378	0.059054	0.0515445	0.0724554	0.0657916	0.0588448	0.0503246	0.0607002	0.0653185	0.0648179	0.0576721
¬¶ ¬¶ ¬¶ ¬¶ ¬¶--Medial parietal association cortex	0.131499	0.122419	0.147669	0.114003	0.118731	0.11382	0.145626	0.127222	0.125676	0.136711	0.113755	0.11512	0.116126	0.129744	0.118846	0.140852	0.138825	0.126174	0.127022	0.122304	0.136077	0.112639	0.116417	0.0999516	0.112848	0.103479	0.120623	0.100418	0.109689	0.109322	0.0999175	0.0948503	0.105409	0.107348	0.119649	0.106712	0.114005	0.106774	0.124039	0.107668	0.102237	0.104873	0.0952588	0.0943218	0.0941741	0.0973678	0.110373	0.100028	0.102277
¬¶ ¬¶ ¬¶ ¬¶ ¬¶--Parietal cortex: posterior area: rostral part	0.0256458	0.0273996	0.0275337	0.0260241	0.0256582	0.0279598	0.0255428	0.0260969	0.0238618	0.0259085	0.0246629	0.026993	0.0294185	0.0287532	0.0249884	0.0270451	0.026653	0.0265303	0.0249004	0.0270133	0.0282129	0.0267299	0.0220355	0.024623	0.022932	0.0264087	0.0256437	0.029443	0.0225758	0.0251986	0.0237359	0.0230463	0.0255976	0.0241835	0.0226621	0.0233409	0.0238504	0.0273555	0.0253389	0.0237411	0.0236043	0.0294486	0.0252841	0.0256634	0.0229608	0.0272239	0.026211	0.0288929	0.0277557
¬¶ ¬¶ ¬¶ ¬¶ ¬∞--Secondary visual cortex: mediomedial area	0.417426	0.422694	0.37059	0.406759	0.417686	0.354351	0.41629	0.38015	0.380416	0.40164	0.3864	0.39414	0.394265	0.400647	0.430319	0.454805	0.405606	0.390294	0.399423	0.418793	0.391531	0.412	0.355216	0.319149	0.319063	0.358363	0.378684	0.334242	0.348128	0.396133	0.288765	0.337446	0.333452	0.404668	0.363102	0.327151	0.338174	0.342186	0.338152	0.327811	0.352873	0.333222	0.329024	0.313232	0.335217	0.35494	0.34733	0.35396	0.3111
¬¶ ¬¶ ¬¶ ¬¶--Perirhinal area	0.514231	0.550758	0.53628	0.58151	0.601589	0.532028	0.549761	0.530194	0.522252	0.530923	0.548332	0.505906	0.601606	0.607147	0.555853	0.607985	0.540773	0.596072	0.586738	0.585713	0.521591	0.572698	0.569186	0.535869	0.468141	0.53703	0.549293	0.580007	0.555122	0.52377	0.522056	0.502377	0.529108	0.487805	0.497681	0.564609	0.545281	0.497619	0.518006	0.543172	0.510716	0.528542	0.522745	0.573412	0.492018	0.600801	0.581098	0.541532	0.542329
¬¶ ¬¶ ¬¶ ¬¶--Somatosensory areas	6.38057	6.34443	6.52456	6.81393	6.91925	6.56176	6.87035	6.92361	6.65636	6.53357	6.66293	6.45328	6.97076	6.97131	6.76239	6.91478	7.19239	6.95365	6.57758	6.66806	7.06179	6.74004	6.55864	7.20638	6.71191	6.77693	6.51042	6.48433	6.98714	6.86205	7.02488	6.6357	6.81371	6.71245	6.76889	6.77603	6.9576	6.90177	6.64175	6.51386	6.71476	7.01735	6.86957	6.95914	6.86794	6.97686	6.71667	6.75537	6.79504
¬¶ ¬¶ ¬¶ ¬¶ ¬¶--Primary somatosensory area	5.28235	5.2369	5.29779	5.71023	5.65895	5.50514	5.60335	5.71656	5.42565	5.3316	5.36707	5.31247	5.71801	5.74741	5.49195	5.5268	5.85942	5.70879	5.42237	5.47303	5.90172	5.48972	5.41106	5.75839	5.49901	5.5362	5.32606	5.27348	5.79477	5.67596	5.69896	5.39822	5.50866	5.4781	5.45687	5.49353	5.73656	5.65555	5.46194	5.36169	5.48244	5.79421	5.61356	5.63063	5.55818	5.707	5.44699	5.49223	5.66753
¬¶ ¬¶ ¬¶ ¬¶ ¬¶ ¬¶--Primary somatosensory area-other	0.736647	0.73986	0.738502	0.802685	0.819141	0.863796	0.774244	0.808198	0.797312	0.801943	0.802484	0.811973	0.823279	0.810331	0.819337	0.803094	0.855457	0.850455	0.824415	0.796631	0.861843	0.859441	0.763564	0.849127	0.900491	0.816848	0.849046	0.860289	0.891502	0.809605	0.89407	0.793836	0.849064	0.854983	0.807847	0.809447	0.910461	0.886844	0.812684	0.842448	0.877277	0.869669	0.846501	0.890591	0.896338	0.915817	0.856048	0.887707	0.87402
¬¶ ¬¶ ¬¶ ¬¶ ¬¶ ¬¶--Primary somatosensory area, barrel field	1.90383	1.84628	1.88777	2.06471	1.95751	1.92242	1.89164	1.90158	1.78068	1.88179	1.95568	1.81377	2.0485	2.02671	1.93852	1.92592	2.01366	1.96352	1.90076	1.95791	2.06752	1.92236	1.83694	2.01484	1.82338	1.91348	1.78448	1.72981	1.91153	1.94871	1.9215	1.78639	1.8389	1.91754	1.84798	1.88919	1.86861	1.8684	1.86679	1.80457	1.85116	1.94518	1.82268	1.87638	1.87113	1.84079	1.83322	1.81109	1.84666
¬¶ ¬¶ ¬¶ ¬¶ ¬¶ ¬¶--Primary somatosensory area, trunk	0.256264	0.246171	0.253054	0.274799	0.238768	0.254015	0.275857	0.277199	0.263032	0.250254	0.234101	0.246744	0.268918	0.274874	0.239141	0.258698	0.285641	0.268095	0.257233	0.251016	0.279679	0.255596	0.236486	0.244958	0.247575	0.249619	0.264958	0.242824	0.255499	0.247401	0.232919	0.231523	0.246907	0.242529	0.247983	0.238986	0.258832	0.261284	0.244067	0.240183	0.225459	0.276941	0.259566	0.238088	0.240007	0.242384	0.241456	0.248629	0.246483
¬¶ ¬¶ ¬¶ ¬¶ ¬¶ ¬¶ ¬¶--Primary somatosensory cortex: dysgranular zone	0.081648	0.0824683	0.0751075	0.0973402	0.0856103	0.0865536	0.0877739	0.0922922	0.088362	0.0766087	0.0772044	0.0808059	0.082665	0.0858186	0.0799286	0.0821033	0.0943949	0.0927667	0.0746404	0.0860806	0.0946424	0.0817407	0.0815242	0.0823178	0.0796158	0.0867448	0.0808628	0.0732987	0.0861262	0.0845556	0.0797286	0.0803171	0.0823167	0.0828871	0.0833444	0.0804588	0.0875003	0.0816731	0.0791959	0.075229	0.0812136	0.100806	0.0879383	0.0836702	0.082234	0.0807469	0.0781593	0.0788945	0.0834213
¬¶ ¬¶ ¬¶ ¬¶ ¬¶ ¬¶ ¬¶--Primary somatosensory cortex: shoulder region	0.0403737	0.0377666	0.039381	0.0426572	0.036156	0.0393361	0.0404647	0.0409979	0.042307	0.0384017	0.0366088	0.0373882	0.048807	0.041733	0.0357052	0.0422163	0.0422115	0.0359101	0.0388233	0.0400842	0.0427254	0.0405934	0.0342242	0.0410652	0.040694	0.0411861	0.0462687	0.0392966	0.0426778	0.040251	0.0383908	0.0367838	0.0399625	0.037961	0.0433407	0.0378391	0.0423069	0.0413056	0.0397723	0.0401959	0.0343848	0.0427357	0.0448627	0.0374445	0.0378535	0.0364071	0.037297	0.0407885	0.0421994
¬¶ ¬¶ ¬¶ ¬¶ ¬¶ ¬¶ ¬∞--Primary somatosensory cortex: trunk region	0.134242	0.125936	0.138566	0.134801	0.117001	0.128125	0.147619	0.143909	0.132363	0.135244	0.120288	0.128549	0.137446	0.147322	0.123507	0.134378	0.149035	0.139418	0.143769	0.124851	0.142312	0.133261	0.120737	0.121575	0.127265	0.121688	0.137826	0.130229	0.126695	0.122594	0.114799	0.114422	0.124628	0.121681	0.121298	0.120688	0.129024	0.138306	0.125098	0.124759	0.109861	0.1334	0.126765	0.116973	0.119919	0.12523	0.125999	0.128946	0.120862
¬¶ ¬¶ ¬¶ ¬¶ ¬¶ ¬¶--Primary somatosensory area, upper limb	0.735151	0.735733	0.73994	0.838336	0.793556	0.755452	0.817462	0.795203	0.746109	0.702971	0.721802	0.705798	0.770101	0.806348	0.734537	0.716574	0.754063	0.771071	0.687022	0.774645	0.77632	0.690323	0.74803	0.789557	0.721525	0.714558	0.768868	0.718972	0.789614	0.747245	0.738146	0.78592	0.736238	0.743833	0.709908	0.682332	0.765035	0.784443	0.717659	0.73052	0.70238	0.7727	0.815895	0.774893	0.719373	0.701895	0.749213	0.743218	0.744631
¬¶ ¬¶ ¬¶ ¬¶ ¬¶ ¬¶--Primary somatosensory area, lower limb	0.448059	0.444776	0.482743	0.485067	0.50441	0.436221	0.558834	0.5105	0.439371	0.428627	0.454947	0.44392	0.539535	0.490596	0.470171	0.546468	0.496514	0.470078	0.503519	0.473946	0.52755	0.513809	0.432377	0.483061	0.425715	0.45446	0.443846	0.468706	0.476878	0.453637	0.444261	0.506779	0.492932	0.447929	0.440831	0.426262	0.472825	0.501099	0.429233	0.444393	0.414111	0.454392	0.4939	0.449577	0.457765	0.471508	0.476379	0.43234	0.506033
¬¶ ¬¶ ¬¶ ¬¶ ¬¶ ¬¶--Primary somatosensory area, mouth	0.106892	0.108974	0.110372	0.135788	0.144815	0.133333	0.119099	0.135129	0.130541	0.125673	0.124231	0.13012	0.122018	0.12687	0.138002	0.123125	0.155348	0.139294	0.122589	0.129878	0.148778	0.121697	0.153871	0.127453	0.136499	0.136787	0.121979	0.123581	0.150785	0.136794	0.136695	0.118374	0.134537	0.129603	0.12836	0.133606	0.142222	0.141468	0.119652	0.119113	0.139111	0.135474	0.135396	0.136734	0.143618	0.152623	0.130679	0.130288	0.136888
¬¶ ¬¶ ¬¶ ¬¶ ¬¶ ¬∞--Primary somatosensory area, nose	1.09551	1.1151	1.08541	1.10885	1.20074	1.1399	1.16621	1.28875	1.26861	1.14034	1.07383	1.16014	1.14566	1.21169	1.15224	1.15293	1.29873	1.24628	1.12683	1.089	1.24004	1.12649	1.23979	1.24939	1.24382	1.25045	1.09288	1.12929	1.31897	1.33257	1.33137	1.1754	1.21008	1.14167	1.27395	1.31371	1.31857	1.21201	1.27186	1.18047	1.27294	1.33986	1.23962	1.26437	1.22995	1.38198	1.15999	1.23896	1.31281
¬¶ ¬¶ ¬¶ ¬¶ ¬∞--Supplemental somatosensory area	1.09822	1.10753	1.22677	1.1037	1.2603	1.05663	1.26701	1.20705	1.23071	1.20197	1.29586	1.14081	1.25275	1.22389	1.27043	1.38798	1.33298	1.24486	1.15521	1.19503	1.16007	1.25032	1.14758	1.44799	1.2129	1.24074	1.18436	1.21086	1.19237	1.18609	1.32592	1.23748	1.30505	1.23436	1.31203	1.28249	1.22104	1.24622	1.17981	1.15216	1.23231	1.22313	1.25601	1.32851	1.30976	1.26986	1.26969	1.26314	1.12751
¬¶ ¬¶ ¬¶ ¬¶--Temporal association areas	0.545225	0.58193	0.550212	0.61928	0.559612	0.590311	0.60891	0.563486	0.607816	0.599052	0.544039	0.55293	0.565172	0.70652	0.603078	0.582286	0.613335	0.638584	0.635172	0.641147	0.655407	0.641004	0.580793	0.56487	0.555671	0.57616	0.618562	0.621318	0.625337	0.546003	0.538805	0.599256	0.608121	0.581639	0.60216	0.612336	0.578549	0.566477	0.559375	0.579007	0.598453	0.576986	0.578092	0.586384	0.582074	0.650716	0.62118	0.572643	0.593017
¬¶ ¬¶ ¬¶ ¬∞--Visual areas	2.08537	2.13592	2.13726	2.29843	2.38876	2.13261	2.20467	2.16669	1.99232	2.16725	2.1603	2.153	2.3088	2.31494	2.3162	2.23951	2.31839	2.13956	2.15865	2.32667	2.11585	2.25058	2.04056	1.96236	1.78994	2.06575	2.0192	2.07284	2.09474	2.05824	1.80441	1.99155	2.09802	2.04163	1.98933	2.0604	1.96983	2.04635	1.90314	2.0861	1.97276	2.04737	2.0455	1.93998	2.03062	2.04058	2.07253	2.06152	2.03816
¬¶ ¬¶ ¬¶ ¬¶--Primary visual area	0.577701	0.513289	0.48649	0.584159	0.579068	0.511964	0.52962	0.544115	0.444685	0.547819	0.519784	0.526483	0.50365	0.5756	0.605619	0.541355	0.578097	0.542118	0.532503	0.591906	0.459033	0.538129	0.51025	0.447539	0.423742	0.499424	0.477206	0.495355	0.486259	0.503984	0.396483	0.468377	0.477258	0.466673	0.424133	0.451679	0.437697	0.44663	0.431298	0.468528	0.42535	0.473048	0.465968	0.431699	0.487589	0.477252	0.484192	0.496845	0.479769
¬¶ ¬¶ ¬¶ ¬¶--Lateral visual area	0.398694	0.394288	0.41509	0.444471	0.443623	0.448078	0.427292	0.441419	0.408129	0.429406	0.412824	0.432553	0.465667	0.453662	0.41797	0.418715	0.445942	0.419548	0.414606	0.465527	0.398301	0.428495	0.392582	0.408295	0.375667	0.433216	0.410165	0.431086	0.444893	0.406873	0.394963	0.420614	0.443274	0.428282	0.432268	0.43658	0.414397	0.433588	0.389487	0.477137	0.442143	0.445837	0.425329	0.426027	0.441202	0.407499	0.418428	0.431087	0.437544
¬¶ ¬¶ ¬¶ ¬¶--posteromedial visual area	0.337302	0.378929	0.392411	0.391952	0.4316	0.357195	0.363579	0.364296	0.335439	0.338772	0.400514	0.393222	0.419477	0.398749	0.398103	0.405873	0.406412	0.346641	0.357351	0.397545	0.395387	0.390838	0.353921	0.359678	0.300381	0.349766	0.343915	0.371053	0.355063	0.345093	0.317594	0.338374	0.366083	0.349558	0.356241	0.372187	0.352802	0.368028	0.347354	0.363531	0.358493	0.366277	0.363813	0.356288	0.343181	0.35438	0.376661	0.356692	0.352155
¬¶ ¬¶ ¬¶ ¬¶--Anterolateral visual area	0.563209	0.607457	0.607601	0.652428	0.678842	0.60613	0.65146	0.619801	0.602528	0.64283	0.588796	0.600807	0.634985	0.655256	0.624723	0.632474	0.633886	0.611751	0.626518	0.654968	0.60004	0.628622	0.603032	0.547317	0.516443	0.588187	0.597011	0.582537	0.608737	0.592322	0.52043	0.572616	0.601245	0.597053	0.577675	0.613681	0.561891	0.595027	0.547597	0.596072	0.566884	0.578803	0.587848	0.547749	0.582437	0.603498	0.579064	0.584526	0.585608
¬¶ ¬¶ ¬¶ ¬∞--Anteromedial visual area	0.208464	0.241959	0.235666	0.225415	0.255629	0.209246	0.232718	0.197056	0.201536	0.208424	0.238379	0.199932	0.285018	0.23167	0.26979	0.241092	0.254049	0.219504	0.227671	0.216723	0.263094	0.264501	0.180779	0.199528	0.173702	0.195154	0.190899	0.192806	0.199789	0.209968	0.174939	0.19157	0.210162	0.200058	0.199013	0.18627	0.203046	0.203078	0.187406	0.180837	0.179888	0.183403	0.202537	0.178223	0.176214	0.197953	0.214186	0.192373	0.183087
¬¶ ¬¶ ¬∞--Cerebral nuclei	9.45328	9.49363	9.58649	9.33561	9.61048	9.19948	9.68292	9.3327	9.13825	9.30924	9.67942	9.1654	9.74678	9.4636	9.69948	9.60085	9.50815	9.60903	9.59999	9.58676	9.40526	9.70252	9.65036	9.32669	9.05399	9.16382	9.30561	9.02752	9.40387	9.37587	9.46954	9.36649	9.10449	9.16788	9.12024	9.20806	9.41616	9.34655	9.16026	9.32253	9.39035	9.19605	9.5196	9.37418	9.35706	9.37918	9.31731	9.45317	9.49183
¬¶ ¬¶ ¬¶--Pallidum	2.46526	2.58343	2.53025	2.44174	2.40986	2.43687	2.5072	2.4906	2.43491	2.51397	2.55295	2.42524	2.64699	2.51173	2.5412	2.51636	2.49567	2.61957	2.5992	2.57289	2.40265	2.56686	2.62959	2.43964	2.40294	2.46868	2.41618	2.37683	2.45472	2.45118	2.51867	2.41789	2.42537	2.46132	2.41151	2.42551	2.48497	2.45785	2.47746	2.5299	2.52654	2.38703	2.55871	2.50254	2.57067	2.62375	2.40976	2.48564	2.6003
¬¶ ¬¶ ¬¶ ¬¶--Pallidum, ventral region	1.17612	1.2204	1.16552	1.16292	1.13372	1.14887	1.20808	1.16598	1.14353	1.18323	1.17996	1.13902	1.23438	1.14477	1.18507	1.1892	1.12797	1.21679	1.23152	1.19298	1.04202	1.17175	1.2367	1.14999	1.14989	1.15757	1.15398	1.12935	1.15144	1.1688	1.15886	1.1499	1.13091	1.15992	1.1373	1.16488	1.15038	1.16256	1.17157	1.15187	1.21397	1.10608	1.19852	1.1349	1.22118	1.22329	1.1188	1.18158	1.19681
¬¶ ¬¶ ¬¶ ¬¶--Pallidum, caudal region	0.301971	0.328412	0.327977	0.296657	0.315493	0.304515	0.326851	0.307538	0.309087	0.312305	0.317082	0.305947	0.341128	0.338088	0.343031	0.347411	0.349632	0.339943	0.328487	0.325058	0.324159	0.347073	0.359565	0.28289	0.304872	0.295958	0.284885	0.285444	0.297366	0.302779	0.292605	0.299933	0.293405	0.305436	0.305543	0.300271	0.311058	0.307764	0.315013	0.34363	0.326544	0.31843	0.3194	0.326677	0.317242	0.336404	0.328041	0.312996	0.33973
¬¶ ¬¶ ¬¶ ¬¶ ¬∞--Bed nuclei of the stria terminalis	0.301971	0.328412	0.327977	0.296657	0.315493	0.304515	0.326851	0.307538	0.309087	0.312305	0.317082	0.305947	0.341128	0.338088	0.343031	0.347411	0.349632	0.339943	0.328487	0.325058	0.324159	0.347073	0.359565	0.28289	0.304872	0.295958	0.284885	0.285444	0.297366	0.302779	0.292605	0.299933	0.293405	0.305436	0.305543	0.300271	0.311058	0.307764	0.315013	0.34363	0.326544	0.31843	0.3194	0.326677	0.317242	0.336404	0.328041	0.312996	0.33973
¬¶ ¬¶ ¬¶ ¬¶--Pallidum, dorsal region	0.714839	0.745888	0.779479	0.708672	0.710028	0.715649	0.708131	0.751547	0.72606	0.740477	0.80049	0.717151	0.79963	0.758024	0.760934	0.728886	0.772144	0.795222	0.774644	0.790558	0.801372	0.78065	0.758779	0.757342	0.684096	0.763931	0.71122	0.69219	0.743773	0.710442	0.80566	0.703773	0.744808	0.736979	0.714049	0.703217	0.754357	0.727674	0.731221	0.75758	0.717208	0.702522	0.772012	0.789468	0.778944	0.787787	0.715425	0.721144	0.795757
¬¶ ¬¶ ¬¶ ¬∞--Pallidum, medial region	0.272335	0.288731	0.257276	0.273489	0.250614	0.267839	0.264135	0.265533	0.256229	0.277955	0.255418	0.263128	0.27185	0.27085	0.252175	0.250863	0.245926	0.267614	0.264551	0.264288	0.235098	0.267382	0.27455	0.249417	0.264085	0.251217	0.266099	0.26984	0.26215	0.269164	0.261548	0.264289	0.256247	0.258984	0.254617	0.257142	0.269167	0.259847	0.259654	0.276819	0.268817	0.259994	0.268779	0.251496	0.253307	0.276264	0.2475	0.269926	0.268
¬¶ ¬¶ ¬¶ ¬∞--Medial septal complex	0.272335	0.288731	0.257276	0.273489	0.250614	0.267839	0.264135	0.265533	0.256229	0.277955	0.255418	0.263128	0.27185	0.27085	0.252175	0.250863	0.245926	0.267614	0.264551	0.264288	0.235098	0.267382	0.27455	0.249417	0.264085	0.251217	0.266099	0.26984	0.26215	0.269164	0.261548	0.264289	0.256247	0.258984	0.254617	0.257142	0.269167	0.259847	0.259654	0.276819	0.268817	0.259994	0.268779	0.251496	0.253307	0.276264	0.2475	0.269926	0.268
¬¶ ¬¶ ¬∞--Striatum	6.98802	6.91019	7.05624	6.89388	7.20062	6.7626	7.17572	6.8421	6.70334	6.79527	7.12646	6.74016	7.09979	6.95187	7.15828	7.0845	7.01248	6.98947	7.00078	7.01387	7.00261	7.13567	7.02077	6.88706	6.65104	6.69514	6.88943	6.6507	6.94914	6.92468	6.95087	6.94859	6.67913	6.70656	6.70873	6.78256	6.93119	6.8887	6.6828	6.79264	6.86381	6.80902	6.96089	6.87164	6.78639	6.75543	6.90755	6.96752	6.89153
¬¶ ¬¶ ¬¶--Striatum ventral region	1.73137	1.78619	1.69678	1.79421	1.74043	1.71002	1.74119	1.69736	1.63019	1.6703	1.72783	1.67648	1.75257	1.73105	1.81458	1.81881	1.64806	1.76354	1.80976	1.7788	1.57847	1.66837	1.61761	1.65077	1.54592	1.60269	1.71711	1.70027	1.66542	1.71212	1.6509	1.69719	1.66359	1.58666	1.64772	1.70904	1.60381	1.75854	1.68941	1.63431	1.68163	1.65538	1.74622	1.65234	1.67237	1.65194	1.77689	1.78913	1.60493
¬¶ ¬¶ ¬¶ ¬¶--Fundus of striatum	0.0319498	0.0321648	0.033642	0.0335164	0.0365372	0.0326433	0.0375144	0.0325003	0.0347466	0.0313759	0.0358667	0.0323171	0.0360229	0.0361721	0.0342307	0.0325963	0.0349342	0.0358414	0.0370165	0.0339442	0.034998	0.0369509	0.0360568	0.0359504	0.0323127	0.0342867	0.0354664	0.0340757	0.0326201	0.0335281	0.0355372	0.0366247	0.0316055	0.0323279	0.0345225	0.0334374	0.0382462	0.0369027	0.0358957	0.0347534	0.0376726	0.0366887	0.03647	0.0340438	0.0349656	0.0356386	0.036155	0.0347091	0.038328
¬¶ ¬¶ ¬¶ ¬¶--Nucleus accumbens	0.972031	1.00192	0.915446	0.975316	0.971639	0.91465	0.974207	0.943502	0.874879	0.935992	0.930061	0.910867	0.960602	0.895869	0.905388	0.939953	0.950513	0.931614	0.926476	0.92293	0.859117	0.914867	1.00273	0.904264	0.826965	0.878807	0.910935	0.922734	0.91785	0.921905	0.918766	0.920166	0.881936	0.875448	0.882708	0.963585	0.870368	0.938741	0.926139	0.907771	0.910785	0.88057	0.990911	0.91549	0.833218	0.884034	0.881075	0.83194	0.904258
¬¶ ¬¶ ¬¶ ¬∞--Olfactory tubercle	0.727392	0.752114	0.747697	0.785375	0.732255	0.762725	0.729465	0.721356	0.720566	0.702933	0.761903	0.733296	0.755947	0.799009	0.874962	0.846263	0.662613	0.796088	0.846263	0.821928	0.68436	0.716554	0.578829	0.71056	0.686641	0.689598	0.770706	0.743458	0.714951	0.756687	0.696595	0.740397	0.750047	0.678886	0.730493	0.712021	0.695196	0.7829	0.727371	0.691786	0.733176	0.738126	0.718836	0.70281	0.804184	0.732271	0.859655	0.922479	0.662342
¬¶ ¬¶ ¬¶--Lateral septal complex	0.643832	0.616108	0.658368	0.608005	0.60933	0.565591	0.616817	0.619063	0.605364	0.584273	0.607974	0.597812	0.642137	0.59787	0.589768	0.611721	0.633992	0.568717	0.619457	0.601438	0.609101	0.600591	0.644601	0.613126	0.724564	0.610905	0.614509	0.590802	0.626838	0.60358	0.639336	0.618085	0.628736	0.581209	0.591934	0.605243	0.645453	0.564434	0.593285	0.602112	0.623681	0.607736	0.625854	0.571226	0.586179	0.583503	0.586877	0.599869	0.591088
¬¶ ¬¶ ¬¶--Striatum dorsal region	4.34968	4.26392	4.47249	4.25213	4.6157	4.24533	4.57712	4.29338	4.23021	4.30117	4.56455	4.24124	4.45087	4.3673	4.47599	4.3684	4.47765	4.39776	4.29777	4.36975	4.58178	4.59949	4.49035	4.39598	4.12921	4.25557	4.30811	4.10773	4.42423	4.38566	4.43723	4.40717	4.15978	4.31745	4.23881	4.24197	4.45189	4.33775	4.17612	4.30671	4.2893	4.28267	4.33933	4.40616	4.26588	4.27017	4.27487	4.31514	4.45188
¬¶ ¬¶ ¬¶ ¬∞--Caudoputamen	4.34968	4.26392	4.47249	4.25213	4.6157	4.24533	4.57712	4.29338	4.23021	4.30117	4.56455	4.24124	4.45087	4.3673	4.47599	4.3684	4.47765	4.39776	4.29777	4.36975	4.58178	4.59949	4.49035	4.39598	4.12921	4.25557	4.30811	4.10773	4.42423	4.38566	4.43723	4.40717	4.15978	4.31745	4.23881	4.24197	4.45189	4.33775	4.17612	4.30671	4.2893	4.28267	4.33933	4.40616	4.26588	4.27017	4.27487	4.31514	4.45188
¬¶ ¬¶ ¬∞--Striatum-like amygdalar nuclei	0.263136	0.243973	0.228594	0.239531	0.235161	0.241663	0.240598	0.232294	0.237579	0.239527	0.226113	0.224622	0.254216	0.255651	0.27794	0.285562	0.252781	0.259444	0.273798	0.263886	0.233257	0.267215	0.268208	0.227177	0.251346	0.225972	0.249701	0.251898	0.232653	0.223327	0.223411	0.226153	0.227019	0.221231	0.230266	0.226303	0.23004	0.227967	0.223986	0.249504	0.269197	0.263234	0.249492	0.241914	0.261957	0.249822	0.26892	0.263383	0.24364
¬¶ ¬¶ ¬∞--Medial amygdalar nucleus	0.263136	0.243973	0.228594	0.239531	0.235161	0.241663	0.240598	0.232294	0.237579	0.239527	0.226113	0.224622	0.254216	0.255651	0.27794	0.285562	0.252781	0.259444	0.273798	0.263886	0.233257	0.267215	0.268208	0.227177	0.251346	0.225972	0.249701	0.251898	0.232653	0.223327	0.223411	0.226153	0.227019	0.221231	0.230266	0.226303	0.23004	0.227967	0.223986	0.249504	0.269197	0.263234	0.249492	0.241914	0.261957	0.249822	0.26892	0.263383	0.24364
¬¶ ¬¶--Brain stem	25.5394	25.9023	25.1821	24.8715	24.6462	25.3976	24.8101	25.3918	25.005	24.9422	25.932	25.7945	25.1493	25.284	25.0441	24.7519	25.7406	25.653	25.4349	25.1752	25.864	25.5016	27.3642	24.348	25.0811	24.5692	24.7288	25.3458	24.8688	24.8482	25.2418	24.5745	24.4078	24.8377	24.8527	24.1274	24.9017	23.9858	24.6613	24.95	24.8887	24.1801	25.3395	25.0342	24.9746	25.0036	24.5963	24.5669	24.8462
¬¶ ¬¶ ¬¶--Midbrain	7.61798	7.84875	7.65546	7.43844	7.39262	7.4286	7.50038	7.66268	7.57587	7.41978	7.85492	7.7468	7.52361	7.32308	7.50303	7.4821	7.4704	7.63103	7.48637	7.47157	7.68427	7.68324	7.90599	7.28786	7.38289	7.3796	7.30017	7.43989	7.48908	7.42754	7.45565	7.29395	7.37456	7.47127	7.32924	7.09303	7.43698	7.10465	7.35799	7.53728	7.4357	7.03417	7.45262	7.29563	7.4219	7.32101	7.30185	7.18711	7.39034
¬¶ ¬¶ ¬¶ ¬¶--Midbrain, sensory related	3.3985	3.49589	3.41734	3.29386	3.29328	3.25709	3.37229	3.43697	3.4375	3.25247	3.45891	3.53512	3.26506	3.27815	3.34068	3.27569	3.29401	3.38408	3.30282	3.27095	3.50777	3.44708	3.55076	3.19312	3.33885	3.27359	3.25243	3.30096	3.32784	3.33134	3.23043	3.22084	3.276	3.39003	3.27209	3.18248	3.27302	3.14935	3.21838	3.37264	3.34004	3.13728	3.27287	3.23695	3.21785	3.24036	3.22306	3.18178	3.2963
¬¶ ¬¶ ¬¶ ¬¶ ¬¶--Inferior colliculus	1.37435	1.34221	1.26696	1.24903	1.25194	1.23368	1.29455	1.33729	1.41233	1.23228	1.31749	1.45998	1.18874	1.26898	1.26775	1.21933	1.2598	1.28725	1.21496	1.21028	1.36914	1.28877	1.37573	1.21658	1.38673	1.24271	1.31371	1.34467	1.30532	1.30532	1.20668	1.29209	1.25238	1.30842	1.3149	1.25749	1.28311	1.21969	1.2567	1.29048	1.36566	1.1704	1.25434	1.24072	1.17825	1.29605	1.26806	1.26582	1.29267
¬¶ ¬¶ ¬¶ ¬¶ ¬∞--Superior colliculus, sensory related	2.02414	2.15368	2.15038	2.04484	2.04134	2.02341	2.07774	2.09968	2.02518	2.02019	2.14141	2.07515	2.07631	2.00917	2.07293	2.05636	2.03421	2.09683	2.08787	2.06068	2.13863	2.15832	2.17503	1.97654	1.95213	2.03088	1.93872	1.95628	2.02253	2.02602	2.02375	1.92875	2.02362	2.08161	1.95719	1.92499	1.9899	1.92965	1.96168	2.08216	1.97438	1.96687	2.01853	1.99623	2.0396	1.94431	1.955	1.91596	2.00363
¬¶ ¬¶ ¬¶ ¬¶--Midbrain, behavioral state related	0.0614888	0.0586284	0.0585899	0.0622636	0.0568732	0.0590183	0.0594251	0.0630138	0.0575944	0.0613363	0.0597003	0.0607475	0.0596728	0.0559425	0.0563753	0.062364	0.0596984	0.0582182	0.0591384	0.0591343	0.0535698	0.0591935	0.0611032	0.0598103	0.0577364	0.0542914	0.0574199	0.0636952	0.0609007	0.0555383	0.0565928	0.0587428	0.0628693	0.0594944	0.0553351	0.0592208	0.0568985	0.056572	0.0611407	0.057172	0.0611984	0.055128	0.0588153	0.0557113	0.0602574	0.0614426	0.0599983	0.0628248	0.0531448
¬¶ ¬¶ ¬¶ ¬¶ ¬∞--Midbrain raphe nuclei	0.0614888	0.0586284	0.0585899	0.0622636	0.0568732	0.0590183	0.0594251	0.0630138	0.0575944	0.0613363	0.0597003	0.0607475	0.0596728	0.0559425	0.0563753	0.062364	0.0596984	0.0582182	0.0591384	0.0591343	0.0535698	0.0591935	0.0611032	0.0598103	0.0577364	0.0542914	0.0574199	0.0636952	0.0609007	0.0555383	0.0565928	0.0587428	0.0628693	0.0594944	0.0553351	0.0592208	0.0568985	0.056572	0.0611407	0.057172	0.0611984	0.055128	0.0588153	0.0557113	0.0602574	0.0614426	0.0599983	0.0628248	0.0531448
¬¶ ¬¶ ¬¶ ¬¶ ¬∞--Interpeduncular nucleus	0.0614888	0.0586284	0.0585899	0.0622636	0.0568732	0.0590183	0.0594251	0.0630138	0.0575944	0.0613363	0.0597003	0.0607475	0.0596728	0.0559425	0.0563753	0.062364	0.0596984	0.0582182	0.0591384	0.0591343	0.0535698	0.0591935	0.0611032	0.0598103	0.0577364	0.0542914	0.0574199	0.0636952	0.0609007	0.0555383	0.0565928	0.0587428	0.0628693	0.0594944	0.0553351	0.0592208	0.0568985	0.056572	0.0611407	0.057172	0.0611984	0.055128	0.0588153	0.0557113	0.0602574	0.0614426	0.0599983	0.0628248	0.0531448
¬¶ ¬¶ ¬¶ ¬¶--Midbrain-other	3.20167	3.34602	3.23523	3.14567	3.12684	3.15412	3.12008	3.24364	3.16151	3.17045	3.41376	3.23676	3.24242	3.12611	3.20017	3.19881	3.21603	3.24848	3.21411	3.23865	3.27625	3.27669	3.35042	3.16471	3.05699	3.16265	3.11236	3.15014	3.19256	3.11694	3.25461	3.08449	3.13226	3.08625	3.08701	2.95318	3.18932	3.01904	3.1811	3.19561	3.13085	2.96433	3.21253	3.08576	3.23538	3.14347	3.11706	3.07563	3.15717
¬¶ ¬¶ ¬¶ ¬∞--Midbrain, motor related	0.956319	0.948222	0.944299	0.936648	0.91563	0.958373	0.948585	0.919056	0.919265	0.935525	0.922553	0.914168	0.956464	0.862878	0.905809	0.945232	0.900667	0.940251	0.910306	0.902834	0.846678	0.90027	0.943703	0.870215	0.929313	0.889075	0.877964	0.925102	0.907779	0.923722	0.914019	0.929886	0.903434	0.935497	0.914805	0.898147	0.917738	0.879688	0.897366	0.911866	0.903606	0.877438	0.9084	0.917202	0.908407	0.875737	0.901743	0.866875	0.883718
¬¶ ¬¶ ¬¶ ¬∞--Periaqueductal gray	0.956319	0.948222	0.944299	0.936648	0.91563	0.958373	0.948585	0.919056	0.919265	0.935525	0.922553	0.914168	0.956464	0.862878	0.905809	0.945232	0.900667	0.940251	0.910306	0.902834	0.846678	0.90027	0.943703	0.870215	0.929313	0.889075	0.877964	0.925102	0.907779	0.923722	0.914019	0.929886	0.903434	0.935497	0.914805	0.898147	0.917738	0.879688	0.897366	0.911866	0.903606	0.877438	0.9084	0.917202	0.908407	0.875737	0.901743	0.866875	0.883718
¬¶ ¬¶ ¬¶--Hindbrain	11.4496	11.6672	11.1568	11.3399	10.7319	11.5605	10.9458	11.2852	11.152	11.2064	11.5603	11.6499	11.0877	11.3513	11.2108	10.9437	11.6677	11.7438	11.5775	11.4321	11.7146	11.2864	12.8492	10.9396	11.3993	11.0275	11.3738	11.8721	11.1586	11.0753	11.6285	11.239	11.0761	11.159	11.3589	11.0365	11.3114	10.9221	11.1951	11.2924	11.339	11.1831	11.6739	11.5793	11.4615	11.4285	11.3355	11.2591	11.2221
¬¶ ¬¶ ¬¶ ¬¶--Medulla	6.85484	6.94262	6.76358	6.89223	6.46725	6.95858	6.59819	6.74186	6.71641	6.66896	6.96976	7.00378	6.61431	6.83055	6.62555	6.4114	6.97312	7.00341	6.91225	6.86437	6.88381	6.70259	7.96856	6.54963	6.87195	6.57334	6.87902	7.16874	6.6076	6.61481	6.95833	6.82859	6.69366	6.74536	6.96476	6.67438	6.80153	6.45679	6.69584	6.69275	6.79661	6.71609	7.05598	6.95671	6.77613	6.74951	6.81364	6.70077	6.6308
¬¶ ¬¶ ¬¶ ¬¶ ¬¶--Medulla, sensory related	0.0571799	0.0587418	0.0561492	0.0576711	0.0627379	0.0643811	0.0553471	0.0521132	0.0575688	0.0641544	0.0596857	0.0591769	0.0482726	0.0608483	0.0512933	0.0486146	0.0705155	0.0590021	0.064331	0.0607967	0.0506557	0.0618803	0.0604632	0.0506252	0.0624801	0.0599026	0.060882	0.0667542	0.0535061	0.0650542	0.0592331	0.0586632	0.0548683	0.0623665	0.0506312	0.0622902	0.0553574	0.0337858	0.062348	0.0633394	0.0534831	0.0526061	0.0635544	0.0568165	0.0599725	0.0607132	0.0577839	0.0607816	0.0639486
¬¶ ¬¶ ¬¶ ¬¶ ¬¶ ¬∞--Dorsal column nuclei	0.0571799	0.0587418	0.0561492	0.0576711	0.0627379	0.0643811	0.0553471	0.0521132	0.0575688	0.0641544	0.0596857	0.0591769	0.0482726	0.0608483	0.0512933	0.0486146	0.0705155	0.0590021	0.064331	0.0607967	0.0506557	0.0618803	0.0604632	0.0506252	0.0624801	0.0599026	0.060882	0.0667542	0.0535061	0.0650542	0.0592331	0.0586632	0.0548683	0.0623665	0.0506312	0.0622902	0.0553574	0.0337858	0.062348	0.0633394	0.0534831	0.0526061	0.0635544	0.0568165	0.0599725	0.0607132	0.0577839	0.0607816	0.0639486
¬¶ ¬¶ ¬¶ ¬¶ ¬¶ ¬∞--Cuneate nucleus	0.0571799	0.0587418	0.0561492	0.0576711	0.0627379	0.0643811	0.0553471	0.0521132	0.0575688	0.0641544	0.0596857	0.0591769	0.0482726	0.0608483	0.0512933	0.0486146	0.0705155	0.0590021	0.064331	0.0607967	0.0506557	0.0618803	0.0604632	0.0506252	0.0624801	0.0599026	0.060882	0.0667542	0.0535061	0.0650542	0.0592331	0.0586632	0.0548683	0.0623665	0.0506312	0.0622902	0.0553574	0.0337858	0.062348	0.0633394	0.0534831	0.0526061	0.0635544	0.0568165	0.0599725	0.0607132	0.0577839	0.0607816	0.0639486
¬¶ ¬¶ ¬¶ ¬¶ ¬¶--Medulla, motor related	0.061669	0.0539058	0.0627325	0.0648248	0.0677962	0.0661498	0.0527902	0.0659	0.0672213	0.0533625	0.0653022	0.0657655	0.0615637	0.0675053	0.0573232	0.0604128	0.0628022	0.0610238	0.0718467	0.0714411	0.0686766	0.0760624	0.0718955	0.0760382	0.0739394	0.0609926	0.058963	0.0695485	0.059684	0.0595918	0.0632468	0.0568731	0.0622429	0.0689431	0.0745262	0.0622772	0.0629406	0.100934	0.0674319	0.0688836	0.0719395	0.0641035	0.0644413	0.0719255	0.0622388	0.0669786	0.062728	0.0787065	0.0625596
¬¶ ¬¶ ¬¶ ¬¶ ¬¶ ¬∞--Inferior olivary complex	0.061669	0.0539058	0.0627325	0.0648248	0.0677962	0.0661498	0.0527902	0.0659	0.0672213	0.0533625	0.0653022	0.0657655	0.0615637	0.0675053	0.0573232	0.0604128	0.0628022	0.0610238	0.0718467	0.0714411	0.0686766	0.0760624	0.0718955	0.0760382	0.0739394	0.0609926	0.058963	0.0695485	0.059684	0.0595918	0.0632468	0.0568731	0.0622429	0.0689431	0.0745262	0.0622772	0.0629406	0.100934	0.0674319	0.0688836	0.0719395	0.0641035	0.0644413	0.0719255	0.0622388	0.0669786	0.062728	0.0787065	0.0625596
¬¶ ¬¶ ¬¶ ¬¶ ¬∞--Medulla-other	6.73599	6.82998	6.64469	6.76973	6.33672	6.82804	6.49005	6.62384	6.59162	6.55144	6.84477	6.87883	6.50447	6.70219	6.51694	6.30237	6.8398	6.88338	6.77607	6.73213	6.76448	6.56464	7.8362	6.42297	6.73553	6.45245	6.75917	7.03244	6.49441	6.49016	6.83585	6.71305	6.57655	6.61405	6.8396	6.54981	6.68323	6.32207	6.56606	6.56053	6.67119	6.59938	6.92798	6.82797	6.65392	6.62182	6.69312	6.56128	6.50429
¬¶ ¬¶ ¬¶ ¬∞--Pons	4.59476	4.72453	4.39325	4.44767	4.26465	4.60194	4.3476	4.54333	4.43561	4.53747	4.59053	4.64611	4.47343	4.5208	4.58524	4.53229	4.69454	4.74041	4.66526	4.56778	4.83078	4.58385	4.8806	4.38993	4.52732	4.45411	4.49478	4.70331	4.55101	4.4605	4.67021	4.41039	4.38248	4.41363	4.39416	4.36209	4.50989	4.46533	4.49922	4.59968	4.54237	4.46699	4.61789	4.62256	4.68537	4.67903	4.52189	4.55831	4.59135
¬¶ ¬¶ ¬¶ ¬¶--Pons-other	4.21156	4.35182	4.04087	4.07684	3.93136	4.25258	4.01481	4.18385	4.09647	4.166	4.25205	4.25049	4.12818	4.14205	4.19984	4.16813	4.29809	4.3651	4.27837	4.19989	4.43085	4.1924	4.51825	4.05154	4.15165	4.1187	4.14032	4.31634	4.20472	4.09987	4.31028	4.07013	4.03037	4.06838	4.06766	4.01894	4.1712	4.08766	4.14571	4.22048	4.17091	4.1013	4.26572	4.26383	4.32788	4.31051	4.17076	4.16866	4.24848
¬¶ ¬¶ ¬¶ ¬¶--Pons, behavioral state related	0.201952	0.207114	0.182419	0.208326	0.169403	0.192634	0.180216	0.201647	0.18087	0.209801	0.163139	0.210753	0.18317	0.197049	0.208083	0.19039	0.217596	0.195546	0.209862	0.20876	0.205914	0.209102	0.18856	0.186045	0.197154	0.181355	0.177976	0.204189	0.184392	0.206285	0.180806	0.182301	0.180735	0.193399	0.17095	0.2015	0.18163	0.204334	0.189257	0.210262	0.19693	0.198303	0.181132	0.193235	0.188037	0.202134	0.175148	0.216991	0.180373
¬¶ ¬¶ ¬¶ ¬¶ ¬∞--Pontine reticular nucleus	0.201952	0.207114	0.182419	0.208326	0.169403	0.192634	0.180216	0.201647	0.18087	0.209801	0.163139	0.210753	0.18317	0.197049	0.208083	0.19039	0.217596	0.195546	0.209862	0.20876	0.205914	0.209102	0.18856	0.186045	0.197154	0.181355	0.177976	0.204189	0.184392	0.206285	0.180806	0.182301	0.180735	0.193399	0.17095	0.2015	0.18163	0.204334	0.189257	0.210262	0.19693	0.198303	0.181132	0.193235	0.188037	0.202134	0.175148	0.216991	0.180373
¬¶ ¬¶ ¬¶ ¬∞--Pons, sensory related	0.181252	0.165603	0.169965	0.162504	0.16389	0.156736	0.152575	0.15783	0.158266	0.161672	0.175347	0.184865	0.162083	0.181703	0.177315	0.173766	0.178858	0.179771	0.177036	0.15913	0.194011	0.182345	0.173797	0.152344	0.178513	0.154055	0.176487	0.182776	0.161897	0.154343	0.179126	0.157956	0.171367	0.151858	0.155552	0.141652	0.157058	0.173332	0.164254	0.168935	0.174531	0.167391	0.171045	0.165494	0.169454	0.166391	0.175984	0.172655	0.162495
¬¶ ¬¶ ¬¶ ¬∞--Superior olivary complex	0.181252	0.165603	0.169965	0.162504	0.16389	0.156736	0.152575	0.15783	0.158266	0.161672	0.175347	0.184865	0.162083	0.181703	0.177315	0.173766	0.178858	0.179771	0.177036	0.15913	0.194011	0.182345	0.173797	0.152344	0.178513	0.154055	0.176487	0.182776	0.161897	0.154343	0.179126	0.157956	0.171367	0.151858	0.155552	0.141652	0.157058	0.173332	0.164254	0.168935	0.174531	0.167391	0.171045	0.165494	0.169454	0.166391	0.175984	0.172655	0.162495
¬¶ ¬¶ ¬∞--Interbrain	6.47176	6.38636	6.36979	6.09312	6.52165	6.40851	6.36389	6.44393	6.27713	6.31602	6.51679	6.39776	6.53799	6.60952	6.33029	6.32611	6.60255	6.27817	6.37097	6.27152	6.46516	6.53188	6.60903	6.1206	6.29889	6.1621	6.05479	6.03382	6.22108	6.34531	6.15756	6.04157	5.9571	6.20746	6.16458	5.99793	6.15327	5.95906	6.10828	6.12028	6.11402	5.96285	6.21296	6.15927	6.09123	6.25402	5.95895	6.12067	6.23368
¬¶ ¬¶ ¬¶--Hypothalamus	2.49136	2.59943	2.49909	2.35616	2.42715	2.38059	2.438	2.45136	2.35955	2.42479	2.5359	2.33949	2.52877	2.3929	2.45493	2.46517	2.4936	2.46048	2.49458	2.44066	2.28648	2.54339	2.61531	2.35076	2.44469	2.36343	2.43218	2.43089	2.36491	2.4074	2.37519	2.37102	2.34852	2.39396	2.40993	2.34294	2.36452	2.37598	2.44547	2.38697	2.47003	2.45558	2.45677	2.41159	2.45917	2.48303	2.38669	2.48203	2.41913
¬¶ ¬¶ ¬¶ ¬¶--Hypothalamus-other	2.35805	2.43949	2.34305	2.20946	2.28221	2.23303	2.27275	2.29447	2.20715	2.25138	2.36984	2.16747	2.37524	2.23693	2.29399	2.31586	2.34092	2.30165	2.33509	2.27295	2.16297	2.38688	2.43645	2.19505	2.29754	2.23334	2.29498	2.27729	2.22353	2.25805	2.23951	2.23653	2.207	2.2522	2.25906	2.20121	2.22675	2.2356	2.30107	2.23518	2.30837	2.28624	2.28687	2.24287	2.29087	2.31214	2.2502	2.31508	2.2576
¬¶ ¬¶ ¬¶ ¬∞--Hypothalamic medial zone	0.133314	0.159945	0.156033	0.146695	0.144932	0.147553	0.165255	0.15689	0.1524	0.173412	0.166064	0.17202	0.153532	0.155971	0.160937	0.149308	0.15268	0.158838	0.159484	0.16771	0.123508	0.156515	0.178859	0.155705	0.147146	0.130086	0.137196	0.153598	0.141376	0.14935	0.135681	0.134485	0.141513	0.141757	0.150862	0.14173	0.13777	0.140378	0.144401	0.151793	0.161667	0.169343	0.169893	0.168725	0.168301	0.170885	0.136486	0.166952	0.161531
¬¶ ¬¶ ¬¶ ¬¶--Mammillary body	0.092829	0.121114	0.11214	0.11019	0.106093	0.112929	0.129038	0.121879	0.113559	0.135503	0.126443	0.140076	0.108466	0.115227	0.123454	0.114639	0.112225	0.117894	0.121146	0.127157	0.0830296	0.112321	0.124868	0.115805	0.106372	0.0949696	0.100039	0.11961	0.104146	0.107579	0.0978772	0.0990538	0.0998421	0.102964	0.110791	0.104688	0.0983859	0.102795	0.106453	0.109194	0.124519	0.123774	0.127466	0.130746	0.129567	0.131652	0.100861	0.132155	0.120836
¬¶ ¬¶ ¬¶ ¬∞--Medial preoptic nucleus	0.0404845	0.0388303	0.0438929	0.0365044	0.0388392	0.0346243	0.0362163	0.0350106	0.0388413	0.0379083	0.0396207	0.0319444	0.0450663	0.0407438	0.0374826	0.0346685	0.0404549	0.0409439	0.0383375	0.0405535	0.0404782	0.0441943	0.0539907	0.0399003	0.0407739	0.0351166	0.0371572	0.0339874	0.0372299	0.0417711	0.0378041	0.0354313	0.0416709	0.0387935	0.0400707	0.0370424	0.0393837	0.0375835	0.037948	0.0425993	0.0371487	0.0455694	0.042427	0.0379789	0.0387342	0.0392337	0.0356257	0.0347968	0.0406946
¬¶ ¬¶ ¬∞--Thalamus	3.9804	3.78693	3.87071	3.73696	4.0945	4.02792	3.92589	3.99257	3.91758	3.89122	3.98089	4.05828	4.00922	4.21662	3.87536	3.86094	4.10896	3.81768	3.8764	3.83086	4.17868	3.98848	3.99373	3.76984	3.8542	3.79867	3.62262	3.60293	3.85617	3.93791	3.78237	3.67055	3.60858	3.8135	3.75465	3.65498	3.78875	3.58308	3.66281	3.73331	3.64399	3.50727	3.7562	3.74768	3.63206	3.77099	3.57226	3.63864	3.81455
¬¶ ¬∞--Cerebellum	10.4842	10.5108	10.4689	10.3217	10.5469	10.7252	10.459	10.3253	11.5815	10.6329	10.4681	10.4498	9.87219	9.39016	9.33411	9.8144	10.059	9.68752	10.1639	10.1465	9.31028	9.44481	10.6586	10.6262	11.311	11.6005	11.17	11.2005	10.4162	11.356	10.4392	11.4555	11.2804	11.2914	11.0153	10.9881	10.7916	11.2186	11.2825	10.6115	10.9323	10.7732	10.2419	10.2701	10.8705	10.4725	10.5691	11.2778	10.4487
¬¶ ¬¶--Cerebellar cortex	10.1967	10.1872	10.1592	10.0228	10.2534	10.4037	10.1702	10.0029	11.2076	10.3182	10.141	10.1311	9.54738	9.0887	9.02982	9.52991	9.73662	9.36544	9.86314	9.82863	8.9894	9.16647	10.3413	10.3081	10.9666	11.2416	10.8388	10.8811	10.0789	11.0103	10.0856	11.1161	10.9511	10.9521	10.6582	10.6656	10.4389	10.9093	10.9164	10.2646	10.5935	10.4341	9.91361	9.90603	10.5157	10.1152	10.2149	10.9538	10.1036
¬¶ ¬¶ ¬¶--Vermal regions	4.49971	4.55368	4.43449	4.41533	4.54387	4.5261	4.45944	4.38236	4.86059	4.53728	4.43451	4.41288	4.18263	3.95512	3.92801	4.18871	4.24922	4.04609	4.31656	4.28624	3.96456	3.97953	4.46917	4.26778	4.77086	4.77504	4.63036	4.64909	4.17803	4.7483	4.32003	4.71765	4.64896	4.77479	4.56062	4.59847	4.48063	4.56976	4.78562	4.39411	4.55341	4.42417	4.21386	4.11314	4.48003	4.31665	4.54161	4.67068	4.30992
¬¶ ¬¶ ¬¶ ¬¶--Lingula (I)	0.451897	0.456022	0.428599	0.434491	0.451745	0.443763	0.447471	0.432639	0.422851	0.505365	0.455253	0.438822	0.441908	0.364355	0.384252	0.42053	0.432034	0.422903	0.376724	0.433942	0.400461	0.402831	0.431169	0.441715	0.472645	0.468358	0.42463	0.469838	0.400917	0.493752	0.441594	0.479489	0.41967	0.504468	0.513562	0.466778	0.452008	0.459021	0.558516	0.404095	0.45384	0.398695	0.402361	0.454678	0.460679	0.452776	0.493036	0.429683	0.459808
¬¶ ¬¶ ¬¶ ¬¶--Central lobule	0.560507	0.579476	0.494129	0.476618	0.535933	0.532255	0.532597	0.559392	0.606558	0.573156	0.498831	0.544878	0.484412	0.422583	0.411255	0.429046	0.488669	0.470834	0.442923	0.485207	0.47701	0.426514	0.492127	0.445544	0.559482	0.668429	0.519811	0.564138	0.463954	0.612391	0.490333	0.652549	0.560428	0.565516	0.601543	0.589465	0.499892	0.55702	0.654064	0.584093	0.549541	0.53299	0.45559	0.487993	0.527722	0.502053	0.547631	0.552287	0.490444
¬¶ ¬¶ ¬¶ ¬¶--Culmen	1.24942	1.3807	1.30226	1.30424	1.36512	1.27736	1.23186	1.27225	1.65063	1.23941	1.29421	1.29614	1.25509	1.16569	1.18692	1.19168	1.23609	1.17175	1.24699	1.19561	1.21577	1.16656	1.3685	1.35878	1.4561	1.4474	1.49002	1.39106	1.33736	1.43775	1.3731	1.3819	1.50681	1.39711	1.34662	1.46213	1.40215	1.51062	1.44338	1.33768	1.4767	1.3505	1.26794	1.23296	1.33635	1.3325	1.43904	1.41915	1.31369
¬¶ ¬¶ ¬¶ ¬¶ ¬¶--Culmen-other	0.964729	1.0544	1.01914	1.01334	1.05438	1.00473	0.985352	1.00019	1.28735	0.964277	1.01629	1.01463	0.958999	0.888437	0.909008	0.929047	0.934426	0.903365	0.93261	0.885835	0.9214	0.889896	1.06134	0.985859	1.11073	1.07624	1.13322	1.04358	0.97679	1.09733	1.00954	1.05285	1.14426	1.06875	1.04828	1.11744	1.0307	1.11882	1.10143	0.951731	1.03177	0.98688	0.944764	0.899385	0.962915	0.986091	1.03666	1.01915	0.949403
¬¶ ¬¶ ¬¶ ¬¶ ¬∞--Lobules IV-V	0.284694	0.326299	0.283121	0.290902	0.310743	0.272636	0.246512	0.272057	0.36328	0.275137	0.277927	0.28151	0.29609	0.277253	0.277913	0.262631	0.301662	0.268384	0.314382	0.309775	0.294366	0.276661	0.307159	0.372921	0.345366	0.371158	0.356797	0.347478	0.360565	0.340422	0.363559	0.329052	0.362552	0.328357	0.298332	0.344693	0.371442	0.391798	0.341948	0.385949	0.444933	0.363619	0.323173	0.333575	0.373433	0.346408	0.402384	0.4	0.364283
¬¶ ¬¶ ¬¶ ¬¶--Declive (VI)	0.580583	0.597246	0.610055	0.61195	0.598847	0.614082	0.640459	0.648126	0.603542	0.585078	0.581783	0.603815	0.563459	0.558155	0.543241	0.623565	0.548631	0.538707	0.621127	0.568472	0.542208	0.547477	0.675175	0.5559	0.633995	0.642367	0.639468	0.644114	0.591136	0.546398	0.554993	0.570136	0.644055	0.647432	0.595579	0.604433	0.595709	0.604529	0.581856	0.55861	0.568744	0.611804	0.594586	0.555765	0.644106	0.587216	0.559664	0.673975	0.56557
¬¶ ¬¶ ¬¶ ¬¶--Folium-tuber vermis (VII)	0.246662	0.219424	0.262619	0.241135	0.231232	0.249728	0.277916	0.267896	0.260054	0.250436	0.253468	0.242498	0.201093	0.2275	0.202343	0.25593	0.235294	0.200112	0.242035	0.230478	0.19288	0.212385	0.209956	0.248761	0.256476	0.235411	0.245071	0.253369	0.221203	0.231521	0.225664	0.253628	0.25767	0.237381	0.216583	0.205065	0.221503	0.228346	0.206615	0.2191	0.219801	0.221502	0.231316	0.200643	0.226487	0.221477	0.209158	0.278274	0.209891
¬¶ ¬¶ ¬¶ ¬¶--Pyramus (VIII)	0.386141	0.368505	0.365775	0.322946	0.330829	0.376834	0.361428	0.341206	0.355014	0.380979	0.359511	0.348713	0.338799	0.352338	0.319688	0.346141	0.381436	0.330205	0.376481	0.354457	0.293235	0.329027	0.332279	0.359156	0.362382	0.344849	0.380227	0.377171	0.336894	0.349765	0.337383	0.40986	0.36493	0.352319	0.325444	0.328131	0.358404	0.332714	0.335858	0.350255	0.343298	0.341953	0.345254	0.31073	0.359408	0.351084	0.332219	0.364176	0.34809
¬¶ ¬¶ ¬¶ ¬¶--Uvula (IX)	0.717028	0.652967	0.662392	0.696013	0.688416	0.686996	0.631791	0.568399	0.664871	0.68766	0.676055	0.649549	0.601702	0.5862	0.614572	0.61641	0.652166	0.629383	0.707262	0.715336	0.566883	0.621919	0.653488	0.614625	0.66159	0.642008	0.634893	0.673057	0.56103	0.727892	0.631682	0.670702	0.630943	0.744152	0.655417	0.619154	0.659212	0.572619	0.672441	0.626972	0.633427	0.660709	0.640918	0.588533	0.631894	0.596607	0.660413	0.665915	0.626676
¬¶ ¬¶ ¬¶ ¬∞--Nodulus (X)	0.307472	0.299339	0.308662	0.327936	0.341752	0.345083	0.335912	0.292449	0.297073	0.315188	0.315394	0.288458	0.296172	0.278296	0.265735	0.305407	0.274903	0.282192	0.30301	0.302737	0.276113	0.272825	0.306476	0.243298	0.368191	0.326219	0.296238	0.276341	0.265543	0.348826	0.265282	0.299389	0.264447	0.326415	0.305878	0.323311	0.291757	0.30489	0.332894	0.313302	0.308062	0.306024	0.275901	0.281836	0.293388	0.272942	0.300451	0.287224	0.295756
¬¶ ¬¶ ¬∞--Hemispheric regions	5.697	5.63356	5.72471	5.60749	5.70952	5.87755	5.71077	5.62056	6.34706	5.78094	5.70645	5.71818	5.36474	5.13358	5.10182	5.34121	5.4874	5.31935	5.54659	5.54239	5.02485	5.18694	5.8721	6.0403	6.19576	6.46657	6.20846	6.23199	5.90082	6.26196	5.76553	6.39846	6.3021	6.17732	6.0976	6.06709	5.95828	6.33954	6.13076	5.87046	6.04012	6.00994	5.69975	5.79289	6.03563	5.79851	5.67332	6.28308	5.7937
¬¶ ¬¶ ¬¶--Simple lobule	1.19612	1.19903	1.1851	1.14924	1.16755	1.20758	1.11847	1.2104	1.35132	1.17529	1.2195	1.15444	1.04002	0.966796	1.10344	1.05319	1.04389	1.07421	1.15213	1.13697	0.999892	0.956915	1.1704	1.21105	1.36866	1.3834	1.28587	1.28083	1.26237	1.30203	1.14175	1.2957	1.41362	1.27898	1.36719	1.33761	1.33569	1.30607	1.34322	1.2588	1.28597	1.34963	1.09522	1.26267	1.27672	1.17662	1.16814	1.33396	1.1778
¬¶ ¬¶ ¬¶--Ansiform lobule	1.91578	1.92502	1.9622	1.87413	2.05506	1.97632	2.00418	1.91195	2.13666	2.02384	1.90906	1.9127	1.8221	1.77856	1.62069	1.83112	1.90056	1.82612	1.85508	1.90069	1.72628	1.83353	2.14092	2.10125	2.03169	2.19794	2.15172	2.04929	2.03299	2.16526	2.05382	2.21206	2.09724	2.10302	2.12245	2.08562	2.01429	2.28589	2.07806	1.99857	2.03369	1.94709	1.99207	1.95721	2.10537	1.98953	1.87974	2.22665	1.95227
¬¶ ¬¶ ¬¶ ¬¶--Crus 1	1.08713	1.13382	1.12421	1.12376	1.18937	1.13846	1.18747	1.06921	1.1746	1.13833	1.08511	1.05999	0.995858	0.957025	0.920318	1.00434	1.02535	0.99107	1.03431	1.04195	0.963009	1.01395	1.27659	1.1182	1.11878	1.17491	1.19548	1.13995	1.09504	1.24029	1.13094	1.23524	1.20551	1.10373	1.18379	1.18171	1.10419	1.26456	1.1986	1.09146	1.14143	1.12303	1.12359	1.03759	1.10771	1.08134	1.04092	1.16163	1.0936
¬¶ ¬¶ ¬¶ ¬∞--Crus 2	0.828659	0.791199	0.83799	0.750372	0.865692	0.83786	0.816715	0.842739	0.96206	0.885513	0.823945	0.852702	0.826239	0.821533	0.700372	0.826781	0.875216	0.835052	0.820771	0.858741	0.763272	0.819582	0.864331	0.983047	0.91291	1.02303	0.956237	0.909336	0.937952	0.92497	0.922886	0.976814	0.891731	0.999293	0.93866	0.903907	0.910106	1.02134	0.879458	0.90711	0.892263	0.824059	0.868475	0.919619	0.99766	0.908197	0.83882	1.06501	0.858676
¬¶ ¬¶ ¬¶--Paramedian lobule	0.84818	0.814089	0.8765	0.814299	0.903798	0.89501	0.901919	0.884972	1.00429	0.89224	0.845174	0.927199	0.836598	0.82053	0.817849	0.864218	0.876682	0.846096	0.880425	0.813321	0.678734	0.829484	0.811955	0.980851	1.00123	1.09388	0.951299	1.07327	0.88281	0.950268	0.873841	1.02592	0.967627	0.962983	0.870017	0.951673	0.9098	0.984646	0.93141	0.945297	0.980379	0.974189	0.960716	0.879563	0.895483	0.983317	0.955711	0.977432	0.941082
¬¶ ¬¶ ¬¶--Copula pyramidis	0.542801	0.526336	0.539381	0.534348	0.537136	0.556253	0.49857	0.48494	0.569244	0.564806	0.51456	0.542402	0.511665	0.500823	0.47682	0.480928	0.495537	0.495246	0.533642	0.526029	0.430632	0.483755	0.512359	0.540729	0.594007	0.587283	0.585833	0.600847	0.500792	0.608153	0.505015	0.644234	0.571519	0.624969	0.54074	0.577762	0.541379	0.577643	0.560958	0.525077	0.569635	0.539213	0.530622	0.510329	0.557184	0.537861	0.531016	0.555157	0.544708
¬¶ ¬¶ ¬¶--Flocculus	0.22466	0.22321	0.226655	0.216083	0.223065	0.241648	0.2112	0.234563	0.252661	0.213736	0.22332	0.233913	0.240952	0.230748	0.20699	0.229066	0.213131	0.21553	0.224179	0.232676	0.254989	0.194325	0.245344	0.223616	0.220632	0.261312	0.246842	0.248001	0.241562	0.247339	0.235572	0.228009	0.232386	0.224367	0.238776	0.210316	0.21184	0.239542	0.231981	0.218922	0.231773	0.241988	0.222288	0.234444	0.232884	0.226323	0.243586	0.249269	0.251151
¬¶ ¬¶ ¬∞--Paraflocculus	0.969454	0.945868	0.934879	1.01939	0.822909	1.00075	0.976436	0.893738	1.03289	0.911032	0.99484	0.947523	0.913412	0.83613	0.876028	0.882686	0.957592	0.862146	0.901135	0.932703	0.934318	0.888927	0.991119	0.982806	0.979547	0.94276	0.986886	0.979753	0.980305	0.9889	0.95553	0.992554	1.0197	0.983004	0.958427	0.904103	0.94527	0.945746	0.985133	0.923793	0.938672	0.957825	0.898829	0.948683	0.967978	0.884855	0.895128	0.940617	0.926689
¬¶ ¬∞--Cerebellar nuclei	0.287479	0.323548	0.309731	0.298924	0.29353	0.321538	0.28876	0.322385	0.373883	0.314733	0.327166	0.318792	0.324809	0.301461	0.304284	0.284488	0.322372	0.322091	0.300748	0.317832	0.320882	0.278337	0.317355	0.318104	0.34434	0.358932	0.331181	0.319388	0.337313	0.345761	0.353625	0.339369	0.329352	0.339263	0.357098	0.322501	0.352643	0.309308	0.36616	0.346898	0.338792	0.339133	0.328322	0.364109	0.354836	0.357349	0.354182	0.324027	0.345029
¬¶ ¬¶--Dentate nucleus	0.0713814	0.0776322	0.0755428	0.0722876	0.0706553	0.0788845	0.0696265	0.0760085	0.0940098	0.0708686	0.0815259	0.0764003	0.0754988	0.075245	0.0712393	0.0718933	0.0738042	0.0770328	0.0689163	0.0784525	0.0753602	0.0689713	0.0772771	0.086107	0.0927407	0.10068	0.0855058	0.0866966	0.0926421	0.0895236	0.0937568	0.0918535	0.0863599	0.0894637	0.0983676	0.08921	0.0969916	0.0845176	0.0954268	0.0904249	0.0937755	0.0953961	0.0854761	0.0981354	0.0949641	0.0931474	0.100554	0.0913291	0.0908297
¬¶ ¬¶--Interposed nucleus	0.0921779	0.102975	0.100042	0.101256	0.0991432	0.110141	0.0928615	0.109301	0.134995	0.104231	0.107469	0.107719	0.114961	0.102541	0.103864	0.0885923	0.110495	0.107001	0.100452	0.108925	0.111648	0.0928205	0.107923	0.114533	0.122149	0.12751	0.117403	0.112375	0.119246	0.12257	0.126187	0.119673	0.116912	0.119419	0.1297	0.120976	0.122004	0.110178	0.142215	0.130125	0.124362	0.122431	0.118531	0.13207	0.126485	0.134114	0.125219	0.113817	0.129325
¬¶ ¬∞--Fastigial nucleus	0.12392	0.14294	0.134146	0.125381	0.123731	0.132512	0.126272	0.137076	0.144878	0.139633	0.138171	0.134672	0.134349	0.123675	0.129181	0.124002	0.138072	0.138057	0.13138	0.130455	0.133874	0.116545	0.132155	0.117465	0.129451	0.130743	0.128272	0.120316	0.125424	0.133667	0.133681	0.127842	0.12608	0.13038	0.12903	0.112316	0.133648	0.114612	0.128519	0.126348	0.120655	0.121306	0.124316	0.133904	0.133387	0.130089	0.128409	0.118881	0.124875
¬¶--fiber tracts	10.7121	11.1334	11.1926	10.878	10.7111	11.3484	10.7169	11.4625	11.5667	11.5947	11.1752	11.6239	10.7876	11.0766	10.9445	10.4038	11.0956	10.9243	10.617	10.7603	11.635	11.0591	10.9233	10.888	12.4597	11.6976	11.083	11.0398	11.3316	11.4636	11.5383	11.0708	11.3199	11.4408	11.8915	11.8067	11.8627	11.4029	12.1906	11.8844	11.3328	11.3458	11.6817	11.5096	11.1628	11.394	11.0965	11.0619	11.5246
¬¶ ¬¶--cranial nerves	1.95552	1.88768	1.93638	1.90481	1.78868	2.00239	1.81333	1.95655	1.88008	1.98536	1.96605	2.05577	1.85168	1.84291	1.96138	1.82432	1.7234	1.91834	1.91508	1.90711	1.99606	2.02353	1.82998	1.78449	1.9386	1.82751	1.82496	1.84767	1.83313	1.86557	1.8203	1.79161	1.77855	1.93132	1.83754	1.83641	1.87097	1.84279	1.83276	1.87252	1.80206	1.824	1.9173	1.87255	1.79387	1.80683	1.80986	1.80198	1.82084
¬¶ ¬¶ ¬¶--olfactory nerve	0.76904	0.713723	0.760851	0.757084	0.69585	0.783214	0.725689	0.731934	0.747444	0.812579	0.751819	0.787815	0.741683	0.69628	0.785962	0.72639	0.550877	0.770686	0.765808	0.749522	0.776653	0.811618	0.544678	0.662144	0.728588	0.710668	0.699747	0.650614	0.706746	0.72201	0.670833	0.682026	0.660456	0.767975	0.649199	0.685859	0.697483	0.674204	0.669637	0.676031	0.669881	0.679202	0.722317	0.694673	0.656629	0.681327	0.681248	0.649257	0.690689
¬¶ ¬¶ ¬¶ ¬¶--anterior commissure, olfactory limb	0.340378	0.313621	0.327858	0.331896	0.321299	0.341248	0.318708	0.336011	0.315839	0.370771	0.338573	0.350443	0.33077	0.326084	0.34386	0.321077	0.276158	0.341511	0.343549	0.32054	0.361477	0.357114	0.313777	0.261949	0.312081	0.30723	0.293889	0.264208	0.295676	0.308056	0.284817	0.274818	0.263365	0.323224	0.262255	0.293361	0.302154	0.285432	0.276971	0.288073	0.278026	0.283951	0.295863	0.283694	0.266166	0.293419	0.278516	0.266141	0.283344
¬¶ ¬¶ ¬¶ ¬∞--lateral olfactory tract, general	0.428662	0.400102	0.432993	0.425188	0.374551	0.441965	0.406981	0.395924	0.431605	0.441808	0.413246	0.437372	0.410913	0.370196	0.442102	0.405313	0.274718	0.429175	0.422259	0.428982	0.415177	0.454504	0.2309	0.400195	0.416507	0.403438	0.405857	0.386407	0.41107	0.413954	0.386015	0.407208	0.397091	0.444752	0.386944	0.392498	0.395329	0.388772	0.392666	0.387958	0.391856	0.395251	0.426454	0.410979	0.390463	0.387908	0.402732	0.383116	0.407345
¬¶ ¬¶ ¬¶--facial nerve	0.066061	0.0651095	0.0601467	0.0602029	0.0572104	0.0650886	0.0571566	0.0570802	0.0576586	0.0639856	0.0613881	0.0604015	0.0583985	0.0609419	0.0648934	0.0628783	0.0649154	0.0681756	0.0638148	0.0636656	0.0703439	0.0687636	0.0680993	0.0606672	0.0612808	0.063086	0.0595803	0.0665483	0.0664838	0.0600367	0.0656738	0.0598699	0.0561354	0.0610484	0.0623173	0.0585285	0.0668178	0.0637891	0.058686	0.0639879	0.0620236	0.0650255	0.0637265	0.064784	0.0647123	0.0653243	0.0632572	0.0633513	0.0651834
¬¶ ¬¶ ¬¶--dorsal roots	0.655747	0.64538	0.658579	0.630143	0.622409	0.665205	0.612425	0.705139	0.641125	0.652544	0.687084	0.72752	0.624379	0.648412	0.660072	0.603235	0.67347	0.645241	0.645451	0.665586	0.694175	0.669673	0.759594	0.638806	0.653835	0.60377	0.624936	0.673366	0.628	0.627728	0.649444	0.619438	0.622145	0.646267	0.665884	0.626259	0.664839	0.628768	0.652669	0.662361	0.635313	0.639015	0.667712	0.665196	0.614851	0.623935	0.621793	0.644192	0.622573
¬¶ ¬¶ ¬¶ ¬∞--cervicothalamic tract	0.655747	0.64538	0.658579	0.630143	0.622409	0.665205	0.612425	0.705139	0.641125	0.652544	0.687084	0.72752	0.624379	0.648412	0.660072	0.603235	0.67347	0.645241	0.645451	0.665586	0.694175	0.669673	0.759594	0.638806	0.653835	0.60377	0.624936	0.673366	0.628	0.627728	0.649444	0.619438	0.622145	0.646267	0.665884	0.626259	0.664839	0.628768	0.652669	0.662361	0.635313	0.639015	0.667712	0.665196	0.614851	0.623935	0.621793	0.644192	0.622573
¬¶ ¬¶ ¬¶ ¬∞--medial lemniscus	0.655747	0.64538	0.658579	0.630143	0.622409	0.665205	0.612425	0.705139	0.641125	0.652544	0.687084	0.72752	0.624379	0.648412	0.660072	0.603235	0.67347	0.645241	0.645451	0.665586	0.694175	0.669673	0.759594	0.638806	0.653835	0.60377	0.624936	0.673366	0.628	0.627728	0.649444	0.619438	0.622145	0.646267	0.665884	0.626259	0.664839	0.628768	0.652669	0.662361	0.635313	0.639015	0.667712	0.665196	0.614851	0.623935	0.621793	0.644192	0.622573
¬¶ ¬¶ ¬¶--optic nerve	0.431378	0.428239	0.424074	0.423496	0.381354	0.455719	0.386001	0.429014	0.400684	0.421354	0.429237	0.447381	0.394183	0.406435	0.417456	0.39834	0.400495	0.400458	0.407091	0.397719	0.420976	0.437788	0.425366	0.39042	0.461239	0.418612	0.409937	0.422732	0.396889	0.426881	0.40207	0.398483	0.408252	0.424994	0.426009	0.433824	0.408294	0.443483	0.419736	0.435924	0.404274	0.408308	0.432186	0.414319	0.425221	0.404659	0.409947	0.414315	0.409145
¬¶ ¬¶ ¬¶ ¬∞--optic tract	0.431378	0.428239	0.424074	0.423496	0.381354	0.455719	0.386001	0.429014	0.400684	0.421354	0.429237	0.447381	0.394183	0.406435	0.417456	0.39834	0.400495	0.400458	0.407091	0.397719	0.420976	0.437788	0.425366	0.39042	0.461239	0.418612	0.409937	0.422732	0.396889	0.426881	0.40207	0.398483	0.408252	0.424994	0.426009	0.433824	0.408294	0.443483	0.419736	0.435924	0.404274	0.408308	0.432186	0.414319	0.425221	0.404659	0.409947	0.414315	0.409145
¬¶ ¬¶ ¬∞--oculomotor nerve	0.0332938	0.0352281	0.0327317	0.0338844	0.0318601	0.0331669	0.0320596	0.0333863	0.0331678	0.0348953	0.0365215	0.0326498	0.0330359	0.0308386	0.0329931	0.0334736	0.0336398	0.0337784	0.0329171	0.0306195	0.0339106	0.0356906	0.0322461	0.0324558	0.0336585	0.0313758	0.0307563	0.0344139	0.0350128	0.0289184	0.0322835	0.031798	0.0315628	0.0310376	0.0341338	0.0319353	0.0335373	0.0325452	0.0320325	0.0342193	0.030573	0.032445	0.0313602	0.0335822	0.0324533	0.0315875	0.0336202	0.0308609	0.0332476
¬¶ ¬¶ ¬∞--posterior commissure	0.0332938	0.0352281	0.0327317	0.0338844	0.0318601	0.0331669	0.0320596	0.0333863	0.0331678	0.0348953	0.0365215	0.0326498	0.0330359	0.0308386	0.0329931	0.0334736	0.0336398	0.0337784	0.0329171	0.0306195	0.0339106	0.0356906	0.0322461	0.0324558	0.0336585	0.0313758	0.0307563	0.0344139	0.0350128	0.0289184	0.0322835	0.031798	0.0315628	0.0310376	0.0341338	0.0319353	0.0335373	0.0325452	0.0320325	0.0342193	0.030573	0.032445	0.0313602	0.0335822	0.0324533	0.0315875	0.0336202	0.0308609	0.0332476
¬¶ ¬¶--medial forebrain bundle system	1.64118	1.65207	1.76593	1.60603	1.66998	1.62221	1.68449	1.73328	1.71903	1.72055	1.74171	1.68023	1.67654	1.68545	1.61365	1.61522	1.72655	1.62158	1.57126	1.56267	1.74646	1.67958	1.6185	1.70772	1.95159	1.75085	1.64538	1.61467	1.72624	1.69995	1.81746	1.67705	1.7503	1.68521	1.81428	1.81024	1.84249	1.71303	1.89878	1.73638	1.65885	1.65918	1.73458	1.68821	1.63045	1.70751	1.64093	1.59139	1.6973
¬¶ ¬¶ ¬¶--cerebrum related	1.35235	1.36859	1.48567	1.33191	1.36603	1.33526	1.39372	1.44187	1.42805	1.42618	1.44442	1.38894	1.38322	1.39792	1.33372	1.33078	1.43856	1.34577	1.28378	1.28755	1.45632	1.37006	1.32226	1.44403	1.6422	1.46867	1.37323	1.34104	1.4505	1.41695	1.54814	1.39947	1.483	1.38973	1.52683	1.52021	1.55172	1.43553	1.61001	1.4526	1.38312	1.39098	1.44898	1.41315	1.35976	1.42876	1.36578	1.31892	1.41218
¬¶ ¬¶ ¬¶ ¬¶--anterior commissure, temporal limb	0.102209	0.109414	0.115412	0.112178	0.108292	0.112334	0.113566	0.117557	0.112172	0.121062	0.118018	0.115918	0.116441	0.11786	0.113264	0.115259	0.118301	0.119325	0.11855	0.120467	0.126001	0.110548	0.114483	0.107048	0.10965	0.114429	0.108264	0.104683	0.112785	0.110508	0.11872	0.101732	0.103672	0.10689	0.111501	0.108972	0.113895	0.111767	0.124159	0.108965	0.111158	0.113754	0.120874	0.11571	0.106114	0.115343	0.100359	0.103776	0.0987139
¬¶ ¬¶ ¬¶ ¬¶--fornix system	0.860082	0.874121	0.948362	0.831771	0.859358	0.816253	0.884584	0.895657	0.889845	0.877747	0.913707	0.845834	0.839242	0.812483	0.79822	0.820398	0.857412	0.811066	0.774325	0.768652	0.861597	0.828986	0.811126	0.947565	1.07017	0.93202	0.889182	0.856318	0.908387	0.879455	0.995254	0.905235	0.976568	0.874921	0.96742	0.977117	0.974502	0.932659	1.02181	0.897178	0.845146	0.853589	0.873956	0.86964	0.846272	0.866059	0.862928	0.818728	0.874702
¬¶ ¬¶ ¬¶ ¬¶ ¬¶--fimbria	0.717222	0.724742	0.795838	0.687358	0.7145	0.674558	0.742774	0.745466	0.74928	0.729971	0.758803	0.702417	0.688711	0.667527	0.659928	0.682298	0.708166	0.66528	0.634079	0.626883	0.718386	0.678177	0.668004	0.804607	0.907793	0.777297	0.739091	0.708089	0.754587	0.730327	0.839997	0.756641	0.824961	0.728141	0.818072	0.82	0.814362	0.783853	0.859109	0.735225	0.695909	0.706142	0.715871	0.719583	0.700556	0.714126	0.716428	0.673562	0.708387
¬¶ ¬¶ ¬¶ ¬¶ ¬∞--dorsal fornix	0.14286	0.149379	0.152524	0.144413	0.144859	0.141695	0.14181	0.150191	0.140565	0.147776	0.154904	0.143417	0.150532	0.144956	0.138292	0.138099	0.149246	0.145786	0.140247	0.14177	0.14321	0.150809	0.143122	0.142958	0.162376	0.154724	0.150091	0.14823	0.1538	0.149128	0.155257	0.148594	0.151607	0.14678	0.149347	0.157117	0.16014	0.148806	0.162698	0.161953	0.149237	0.147446	0.158085	0.150057	0.145716	0.151933	0.1465	0.145166	0.166315
¬¶ ¬¶ ¬¶ ¬¶--stria terminalis	0.207812	0.207199	0.221919	0.210622	0.197876	0.223622	0.208709	0.21789	0.227117	0.226463	0.224163	0.21235	0.242473	0.252804	0.232518	0.227282	0.249994	0.234839	0.22711	0.213452	0.250698	0.231192	0.223003	0.199086	0.238914	0.217227	0.199111	0.205895	0.213686	0.221164	0.219064	0.211938	0.218391	0.217762	0.220054	0.214065	0.242613	0.20854	0.22636	0.24026	0.218779	0.227427	0.238729	0.226197	0.228611	0.242136	0.214785	0.214998	0.228219
¬¶ ¬¶ ¬¶ ¬∞--cingulum bundle	0.18225	0.177856	0.199979	0.177341	0.2005	0.183055	0.186864	0.210762	0.198917	0.200905	0.18853	0.214839	0.185061	0.214774	0.189717	0.167837	0.212854	0.180541	0.163796	0.184977	0.21802	0.199338	0.173652	0.19033	0.22347	0.204989	0.176674	0.174143	0.215647	0.205828	0.215103	0.180564	0.184366	0.190152	0.227854	0.22006	0.220708	0.182562	0.237682	0.206193	0.208038	0.196215	0.215418	0.201603	0.178765	0.205221	0.187711	0.181417	0.210547
¬¶ ¬¶ ¬∞--hypothalamus related	0.288823	0.283484	0.280258	0.274122	0.303954	0.286942	0.290766	0.291415	0.290976	0.29437	0.297294	0.291293	0.293322	0.287532	0.279928	0.284442	0.287992	0.275811	0.287478	0.27512	0.290147	0.309512	0.296236	0.26369	0.309389	0.282184	0.272151	0.273635	0.275736	0.282993	0.269322	0.277576	0.267309	0.295488	0.28745	0.29003	0.290767	0.277504	0.288775	0.283787	0.275733	0.268196	0.285604	0.275059	0.270686	0.278752	0.275145	0.272471	0.285119
¬¶ ¬¶ ¬¶--epithalamus related	0.23235	0.224586	0.223119	0.220145	0.238826	0.226819	0.230462	0.234952	0.235063	0.232904	0.231817	0.23515	0.233375	0.227393	0.222697	0.22775	0.230935	0.219243	0.228112	0.218372	0.235809	0.245624	0.239467	0.208191	0.249627	0.226084	0.218206	0.221367	0.219459	0.22266	0.21517	0.220265	0.213978	0.232955	0.225321	0.229425	0.232095	0.218814	0.229325	0.227213	0.220089	0.213624	0.227213	0.215691	0.216321	0.217609	0.2203	0.218683	0.228759
¬¶ ¬¶ ¬¶ ¬¶--fasciculus retroflexus	0.0632346	0.0612095	0.0594342	0.0616307	0.0613011	0.0620181	0.0623622	0.0618593	0.062164	0.0634921	0.0638762	0.062185	0.0622077	0.0619044	0.0609174	0.0635438	0.0602796	0.0630318	0.0614007	0.0603409	0.0622685	0.0666584	0.0628777	0.0531825	0.0620137	0.0591965	0.0577151	0.064357	0.0587107	0.0577751	0.0571262	0.0607848	0.0583563	0.0622694	0.0587123	0.0593906	0.0630017	0.0612926	0.058297	0.0606181	0.0603732	0.0563347	0.0664137	0.0602294	0.060892	0.0598796	0.0582713	0.0602928	0.0614149
¬¶ ¬¶ ¬¶ ¬¶--habenular commissure	0.0068167	0.00658044	0.00613472	0.00634412	0.00724294	0.00612681	0.00570386	0.00593355	0.00572479	0.00588299	0.00650403	0.00605612	0.00452171	0.0055742	0.00516093	0.00493104	0.0065906	0.0048412	0.0051319	0.00518816	0.00545122	0.00595536	0.00597796	0.00614572	0.00663576	0.00650307	0.00520657	0.00647099	0.00509646	0.00678471	0.00477385	0.00684227	0.00565198	0.00485612	0.00745128	0.00707933	0.00587086	0.00623366	0.00674721	0.00544253	0.00497761	0.00460981	0.0046994	0.00466386	0.00437718	0.00543175	0.00633687	0.00497635	0.00523473
¬¶ ¬¶ ¬¶ ¬∞--stria medullaris	0.162298	0.156796	0.15755	0.15217	0.170282	0.158675	0.162396	0.16716	0.167174	0.163529	0.161437	0.166909	0.166645	0.159914	0.156618	0.159276	0.164065	0.15137	0.161579	0.152843	0.168089	0.17301	0.170612	0.148863	0.180978	0.160384	0.155285	0.150539	0.155652	0.1581	0.15327	0.152638	0.14997	0.16583	0.159157	0.162955	0.163222	0.151287	0.164281	0.161152	0.154738	0.15268	0.156099	0.150798	0.151052	0.152298	0.155692	0.153414	0.16211
¬¶ ¬¶ ¬∞--mammillary related	0.0564733	0.0588978	0.0571387	0.0539765	0.0651278	0.060122	0.0603036	0.0564627	0.055913	0.0614662	0.0654768	0.0561422	0.0599469	0.0601399	0.057231	0.0566918	0.0570569	0.0565677	0.0593661	0.056748	0.0543382	0.0638885	0.0567688	0.0554989	0.0597618	0.0560998	0.0539443	0.052268	0.0562774	0.0603333	0.0541525	0.0573107	0.0533307	0.062533	0.0621297	0.0606053	0.0586719	0.0586902	0.0594506	0.0565744	0.0556444	0.0545721	0.0583917	0.0593671	0.0543651	0.0611431	0.0548452	0.0537872	0.0563602
¬¶ ¬¶ ¬∞--mammilothalmic tract	0.0564733	0.0588978	0.0571387	0.0539765	0.0651278	0.060122	0.0603036	0.0564627	0.055913	0.0614662	0.0654768	0.0561422	0.0599469	0.0601399	0.057231	0.0566918	0.0570569	0.0565677	0.0593661	0.056748	0.0543382	0.0638885	0.0567688	0.0554989	0.0597618	0.0560998	0.0539443	0.052268	0.0562774	0.0603333	0.0541525	0.0573107	0.0533307	0.062533	0.0621297	0.0606053	0.0586719	0.0586902	0.0594506	0.0565744	0.0556444	0.0545721	0.0583917	0.0593671	0.0543651	0.0611431	0.0548452	0.0537872	0.0563602
¬¶ ¬¶--cerebellum related fiber tracts	2.97162	3.25386	3.03602	3.0644	2.96273	3.27363	3.01896	3.23608	3.51367	3.31015	3.09151	3.27704	2.96109	2.88637	2.97962	2.77719	3.06884	3.0476	3.01959	2.97133	3.05955	2.83392	3.17054	2.98982	3.43267	3.4191	3.2427	3.20766	3.06841	3.38269	3.12795	3.16574	3.24942	3.41537	3.4806	3.3458	3.267	3.38442	3.56116	3.29048	3.20819	3.20463	3.15733	3.19942	3.24727	3.1697	3.17672	3.12337	3.24126
¬¶ ¬¶ ¬¶--cerebellar peduncles	0.802362	0.853373	0.785244	0.813225	0.768352	0.848585	0.776538	0.824374	0.849053	0.804904	0.815739	0.848269	0.762784	0.797779	0.798456	0.748383	0.825938	0.811726	0.823549	0.797207	0.913963	0.785318	0.838107	0.783773	0.825512	0.821146	0.822933	0.868202	0.812649	0.854627	0.806247	0.780496	0.780386	0.824875	0.817081	0.8101	0.827682	0.831256	0.868968	0.853371	0.803032	0.806907	0.859725	0.823633	0.823285	0.822761	0.819893	0.830348	0.840194
¬¶ ¬¶ ¬¶ ¬¶--inferior cerebellar peduncle	0.230978	0.240342	0.219452	0.248274	0.2211	0.248129	0.212852	0.229556	0.236141	0.218125	0.228805	0.234205	0.205011	0.230186	0.230425	0.216436	0.220343	0.225267	0.229099	0.224566	0.237316	0.210792	0.235453	0.209035	0.236809	0.233293	0.234859	0.259413	0.228881	0.239801	0.21745	0.222175	0.222819	0.228793	0.231137	0.22292	0.232205	0.229193	0.245287	0.24232	0.225158	0.227603	0.244408	0.222274	0.230294	0.234959	0.237041	0.235217	0.24728
¬¶ ¬¶ ¬¶ ¬¶--middle cerebellar peduncle	0.353928	0.378333	0.345695	0.348647	0.340066	0.377556	0.345602	0.373438	0.363319	0.353135	0.346154	0.386034	0.333853	0.348768	0.345585	0.310383	0.378279	0.360958	0.361997	0.3488	0.439185	0.355438	0.368074	0.330624	0.347125	0.339832	0.342359	0.358699	0.331121	0.367561	0.332969	0.319943	0.321679	0.361434	0.336929	0.345346	0.344216	0.369693	0.365543	0.361534	0.332072	0.343743	0.355711	0.348575	0.344101	0.351957	0.33545	0.363085	0.342161
¬¶ ¬¶ ¬¶ ¬∞--superior cerebelar peduncles	0.217455	0.234698	0.220098	0.216303	0.207186	0.2229	0.218084	0.22138	0.249593	0.233644	0.24078	0.22803	0.22392	0.218824	0.222447	0.221564	0.227316	0.225501	0.232454	0.223842	0.237461	0.219088	0.23458	0.244115	0.241579	0.248021	0.245715	0.250089	0.252647	0.247265	0.255828	0.238379	0.235888	0.234648	0.249015	0.241833	0.251261	0.23237	0.258138	0.249517	0.245802	0.235562	0.259605	0.252784	0.248891	0.235845	0.247402	0.232046	0.250753
¬¶ ¬¶ ¬∞--arbor vitae	2.16926	2.40049	2.25077	2.25118	2.19438	2.42504	2.24242	2.41171	2.66462	2.50524	2.27577	2.42877	2.1983	2.08859	2.18116	2.0288	2.2429	2.23588	2.19605	2.17412	2.14559	2.0486	2.33244	2.20604	2.60716	2.59796	2.41977	2.33946	2.25576	2.52807	2.3217	2.38525	2.46903	2.59049	2.66352	2.53571	2.43932	2.55317	2.69219	2.43711	2.40515	2.39773	2.29761	2.37579	2.42399	2.34693	2.35683	2.29302	2.40107
¬¶ ¬¶ ¬¶--trunk of arbor vita	1.01996	1.1785	1.05263	1.07407	1.01183	1.14212	1.0144	1.12368	1.25216	1.156	1.09081	1.14385	1.06203	1.01571	1.05507	0.963171	1.10638	1.114	1.06727	1.05594	1.07651	0.967939	1.1167	1.04409	1.20042	1.21562	1.11893	1.10297	1.08671	1.21135	1.16335	1.1325	1.11106	1.18488	1.24099	1.15302	1.15464	1.15916	1.28084	1.18503	1.14333	1.1314	1.10685	1.18384	1.18394	1.16839	1.16859	1.07089	1.17415
¬¶ ¬¶ ¬¶--lobule 1-2 white matter	0.0250084	0.0251447	0.0229557	0.0270398	0.0235615	0.0256392	0.024048	0.0235731	0.0226681	0.0316357	0.0242992	0.0264073	0.023417	0.0193159	0.0188137	0.0196637	0.021185	0.0230232	0.0177187	0.0224686	0.0204276	0.0206222	0.0227773	0.0260021	0.0264231	0.0271395	0.0256437	0.0274282	0.0207103	0.0248402	0.0241226	0.0270508	0.0226079	0.027666	0.0311185	0.0283957	0.0252447	0.0254339	0.0356543	0.0218337	0.0260932	0.0220864	0.0212863	0.0274852	0.0232457	0.0252831	0.0259881	0.02245	0.0270225
¬¶ ¬¶ ¬¶--lobule 3 white matter	0.0554342	0.0633084	0.0531412	0.0534908	0.0586619	0.0578156	0.0551373	0.0570802	0.0617661	0.0688816	0.0540256	0.0573535	0.0507664	0.045917	0.0457111	0.043502	0.0528437	0.0468441	0.0459442	0.0490931	0.0510472	0.0455793	0.0517799	0.048108	0.0632662	0.0694652	0.0565476	0.0570624	0.0448678	0.0635217	0.0486186	0.0643518	0.0626558	0.0644616	0.0724355	0.0648503	0.0543422	0.0618676	0.0721536	0.0622839	0.0628751	0.0604699	0.0463983	0.0507559	0.0527722	0.0498367	0.0559455	0.0534738	0.0512669
¬¶ ¬¶ ¬¶--trunk of lobules 1-3 white matter	0.0472181	0.0514381	0.0413071	0.0441144	0.0403786	0.0466232	0.0386552	0.0489854	0.0455673	0.053765	0.0493113	0.0517632	0.0438331	0.0386718	0.0417746	0.0441978	0.0484059	0.0449874	0.0393699	0.0445753	0.0436822	0.0384328	0.0452492	0.0438769	0.0535258	0.049956	0.0472885	0.0455911	0.0423939	0.0443911	0.0430046	0.0451245	0.0459419	0.048589	0.0510332	0.0462507	0.0457316	0.0481898	0.0563788	0.0431079	0.0487806	0.0401189	0.0417254	0.0439423	0.0423343	0.0423468	0.0482995	0.0420921	0.0490676
¬¶ ¬¶ ¬¶--lobules 4-5 white matter	0.134574	0.149762	0.144938	0.141352	0.145914	0.145968	0.140564	0.150648	0.196915	0.15149	0.142652	0.150325	0.134226	0.132404	0.14057	0.118511	0.13131	0.124303	0.126187	0.125897	0.132656	0.12401	0.151107	0.139531	0.173969	0.159703	0.168811	0.145421	0.133292	0.164872	0.136948	0.147281	0.172606	0.169909	0.178147	0.174828	0.152373	0.177644	0.174663	0.150445	0.15373	0.153548	0.140797	0.129859	0.1359	0.14413	0.144857	0.141782	0.142624
¬¶ ¬¶ ¬¶--lobules 6-7 white matter	0.178994	0.19903	0.21205	0.190162	0.191439	0.213434	0.234881	0.243893	0.21794	0.215904	0.18933	0.21054	0.182567	0.192089	0.201645	0.185474	0.196186	0.190017	0.197259	0.178355	0.170727	0.183065	0.20869	0.165158	0.226589	0.217401	0.203298	0.197498	0.189962	0.187772	0.168858	0.195058	0.217964	0.24701	0.2304	0.215423	0.202753	0.232824	0.214449	0.198309	0.178081	0.200839	0.200115	0.177263	0.20767	0.194358	0.17512	0.200107	0.199653
¬¶ ¬¶ ¬¶--lobule 8 white matter	0.0417454	0.038419	0.0364257	0.0340316	0.0371677	0.0445857	0.0415268	0.0377626	0.0422556	0.044973	0.0377874	0.0392916	0.0329811	0.0327234	0.0315844	0.0350769	0.0348417	0.0332695	0.0360752	0.035191	0.031591	0.0352474	0.0348496	0.0347856	0.0399878	0.0360208	0.0391298	0.0391495	0.0308356	0.0358885	0.0333503	0.0433609	0.036745	0.0408747	0.0383955	0.0374603	0.0396895	0.0337707	0.0379749	0.0338887	0.0353541	0.0327839	0.0330546	0.031639	0.0358333	0.0329292	0.0334252	0.0336938	0.0345981
¬¶ ¬¶ ¬¶--trunk of lobules 6-8 white matter	0.02753	0.0335688	0.0321512	0.0286148	0.0298808	0.034695	0.0303944	0.032997	0.0326031	0.0336746	0.0329421	0.0314519	0.0269247	0.0284592	0.0275557	0.0282098	0.0278945	0.0266403	0.0272234	0.0288767	0.0272996	0.0278101	0.0374531	0.0264975	0.0321261	0.0286507	0.02924	0.0264428	0.026699	0.0312295	0.0276163	0.0300742	0.0263095	0.0403197	0.0365595	0.0320268	0.0318861	0.0301395	0.0320593	0.0274797	0.027128	0.0292588	0.0276801	0.02655	0.0300704	0.0266508	0.0265173	0.0257341	0.0271126
¬¶ ¬¶ ¬¶--lobule 9 white matter	0.0681947	0.066315	0.066941	0.0679748	0.0683094	0.0698429	0.0629654	0.0636179	0.0691724	0.0765827	0.0635998	0.0675091	0.0626873	0.0622386	0.072648	0.0639674	0.0635947	0.0666077	0.0680964	0.0668562	0.058847	0.0668662	0.0705428	0.0589935	0.0661177	0.070196	0.0721539	0.0657394	0.0569668	0.0727163	0.0619667	0.0645773	0.0665282	0.0768932	0.0689511	0.0682202	0.0700223	0.0667698	0.0714426	0.0676374	0.0674204	0.0687269	0.0686244	0.0649661	0.0676779	0.061091	0.0645803	0.0643541	0.0697493
¬¶ ¬¶ ¬¶--lobule 10 white matter	0.0232765	0.0232585	0.0243674	0.024405	0.0247931	0.0260213	0.0254773	0.0212507	0.0237977	0.023506	0.0212727	0.0230665	0.023691	0.0211472	0.0187215	0.0206771	0.0218454	0.0215516	0.0219548	0.0230049	0.0197897	0.0183647	0.0224137	0.0188121	0.029248	0.0274739	0.0219132	0.0208248	0.0217783	0.0254952	0.0195888	0.021455	0.0212697	0.0248356	0.0244579	0.0254046	0.0234712	0.0218783	0.0264791	0.0254197	0.0249535	0.0253269	0.0201081	0.021874	0.0235435	0.0206068	0.024094	0.0219486	0.0225467
¬¶ ¬¶ ¬¶--anterior lobule white matter	0.0157255	0.0183373	0.0156336	0.0165595	0.0153216	0.0149562	0.0129419	0.0129545	0.0190741	0.0143633	0.0149142	0.0149606	0.0162233	0.0148913	0.0157593	0.0132957	0.0167341	0.0145236	0.0166255	0.0173609	0.0157012	0.0144452	0.015883	0.0241142	0.0202137	0.021231	0.0198198	0.0205895	0.0215755	0.0196497	0.0221891	0.018856	0.0208283	0.0174959	0.0162025	0.019971	0.0227251	0.0231795	0.0185515	0.0231562	0.0270232	0.021395	0.0186123	0.0187283	0.0226759	0.0193433	0.0251943	0.0237285	0.0218778
¬¶ ¬¶ ¬¶--simple lobule white matter	0.101281	0.10706	0.103604	0.100284	0.100932	0.111047	0.0963756	0.117463	0.137498	0.110985	0.110568	0.113056	0.0956409	0.0833323	0.0997297	0.0859755	0.0909609	0.0904011	0.0974455	0.0963094	0.0881038	0.0824609	0.10148	0.11073	0.14131	0.130768	0.114907	0.114066	0.114028	0.125906	0.104478	0.113004	0.142424	0.122263	0.146359	0.138556	0.130394	0.13652	0.134314	0.120257	0.122148	0.129495	0.105028	0.124953	0.11957	0.108909	0.104886	0.122616	0.110817
¬¶ ¬¶ ¬¶--crus 1 white matter	0.107405	0.11954	0.119423	0.115592	0.119171	0.1337	0.129288	0.122457	0.141836	0.140153	0.114948	0.125182	0.10615	0.0964056	0.101626	0.0963065	0.107008	0.101926	0.102911	0.103348	0.101891	0.101546	0.121115	0.109311	0.129517	0.128426	0.134727	0.116243	0.111973	0.138005	0.114759	0.123453	0.136018	0.120723	0.14211	0.145113	0.122946	0.144312	0.140417	0.116925	0.116751	0.118255	0.119563	0.111313	0.112486	0.107658	0.10664	0.110645	0.113389
¬¶ ¬¶ ¬¶--trunk of simple and crus 1 white matter	0.0375473	0.0466729	0.0405287	0.039831	0.0397775	0.0419255	0.0365047	0.0412261	0.0407281	0.041116	0.0356194	0.0419004	0.0415723	0.0350627	0.0400104	0.0343963	0.0396229	0.0411777	0.0403416	0.0397491	0.0374336	0.0374633	0.0388058	0.0394317	0.0480493	0.0468221	0.0413305	0.0418997	0.0424615	0.0403128	0.0423246	0.0399928	0.0422119	0.0471321	0.0472808	0.0445789	0.0493397	0.0430002	0.047311	0.0432096	0.0440649	0.0434001	0.0410767	0.0454605	0.0451575	0.0410312	0.0428121	0.0383693	0.0430611
¬¶ ¬¶ ¬¶--crus 2 white matter	0.0644954	0.0615782	0.0622048	0.0579949	0.0688959	0.0693476	0.0693511	0.0709475	0.0891706	0.0817385	0.0661461	0.0761607	0.0635505	0.0589502	0.0525177	0.0603825	0.0601607	0.064861	0.0597912	0.0632098	0.0568898	0.0633622	0.0666012	0.0749135	0.0792693	0.0848125	0.0748914	0.0663718	0.0678086	0.0766092	0.0666739	0.0763125	0.0773623	0.0893665	0.0789219	0.0796751	0.0701079	0.0829138	0.0771436	0.0708419	0.0758168	0.064673	0.0663343	0.0706624	0.0724695	0.0670307	0.0653324	0.0784809	0.0636399
¬¶ ¬¶ ¬¶--paramedian lobule	0.0362865	0.0331433	0.0345919	0.0345467	0.0401441	0.0379495	0.0358229	0.0430115	0.0467225	0.0434925	0.0364633	0.0444027	0.0374891	0.0339264	0.0354682	0.0355156	0.035304	0.0381244	0.0378364	0.0354457	0.0292278	0.0373249	0.0340642	0.0384007	0.0448513	0.0523219	0.0396531	0.0423409	0.0362025	0.04056	0.0356305	0.0407752	0.0415143	0.0417904	0.0393872	0.0460548	0.036167	0.0465255	0.0445343	0.0387208	0.0436065	0.0424239	0.0428638	0.0394121	0.0367787	0.0387387	0.0413219	0.0406882	0.0396528
¬¶ ¬¶ ¬¶--trunk of crus 2 and paramedian white matter	0.0633731	0.0683147	0.0630095	0.0692407	0.0703767	0.0719229	0.0679743	0.0751762	0.0839593	0.0825047	0.0662043	0.0772654	0.0711826	0.0674652	0.0695277	0.0659942	0.0690891	0.0755887	0.072955	0.072956	0.0628195	0.070661	0.0697719	0.0771495	0.0927407	0.0911545	0.0758978	0.0783579	0.0811514	0.0843702	0.0813955	0.0767767	0.0794409	0.0871743	0.0896833	0.0859315	0.0806632	0.0837157	0.0871638	0.0835708	0.0837155	0.0807802	0.0779571	0.0811075	0.0840341	0.0824793	0.0829642	0.0776034	0.0810805
¬¶ ¬¶ ¬¶--copula white matter	0.0228886	0.0199682	0.0208449	0.0211372	0.0219194	0.0224839	0.022409	0.0213849	0.0241699	0.0259994	0.0199195	0.0255555	0.0214027	0.0197169	0.0185109	0.0181964	0.0188341	0.0211252	0.0210287	0.0195327	0.017093	0.0182262	0.0195338	0.0200171	0.02609	0.0247612	0.022356	0.0236191	0.0185473	0.0252604	0.0197888	0.0243325	0.0237184	0.0241002	0.0207992	0.024425	0.0209394	0.0228921	0.0226025	0.0199136	0.0215478	0.0200527	0.0208759	0.0197607	0.0201635	0.0183794	0.0197209	0.0193789	0.0209518
¬¶ ¬¶ ¬¶--paraflocculus white matter	0.081842	0.0821846	0.0875616	0.0937781	0.0707579	0.0965292	0.0887443	0.0868017	0.0985921	0.0927252	0.0903143	0.092053	0.0844189	0.0722507	0.0782171	0.079063	0.085691	0.0811038	0.0831581	0.0787877	0.0852912	0.0824194	0.0871822	0.0896953	0.0967515	0.0960473	0.0941879	0.0907998	0.0905467	0.0990766	0.0892096	0.0860058	0.105224	0.0988152	0.0939852	0.0898369	0.0903624	0.0929149	0.103006	0.0868135	0.085235	0.0955045	0.082021	0.0875932	0.0886703	0.0812679	0.0818222	0.085187	0.0903409
¬¶ ¬¶ ¬∞--flocculus white matter	0.0164875	0.0149478	0.0164648	0.0169569	0.0151457	0.018437	0.0149612	0.0167938	0.0180215	0.0157529	0.0146377	0.0166776	0.0175524	0.0179123	0.0157066	0.0172284	0.0150171	0.0158027	0.0168533	0.0171598	0.0185573	0.0127555	0.0164358	0.0164287	0.016696	0.0199923	0.0190415	0.0170452	0.0172496	0.0162388	0.0178286	0.0149045	0.0166	0.0161917	0.0163097	0.0156868	0.0155211	0.019518	0.0150504	0.0182605	0.0175002	0.0171919	0.0166398	0.018619	0.018998	0.0164776	0.0187181	0.0197926	0.0184695
¬¶ ¬¶--lateral forebrain bundle system	4.11115	4.30357	4.42237	4.27167	4.26014	4.41626	4.16918	4.5033	4.42325	4.54538	4.34377	4.5799	4.2656	4.63124	4.35985	4.15454	4.54489	4.30378	4.07718	4.288	4.80148	4.49088	4.27088	4.37681	5.10598	4.66756	4.33821	4.34065	4.67329	4.48419	4.7401	4.40502	4.51229	4.37646	4.72867	4.7874	4.84728	4.43212	4.86506	4.95202	4.63142	4.63117	4.84029	4.71939	4.45833	4.67915	4.43909	4.51555	4.73328
¬¶ ¬¶ ¬¶--corticospinal tract	1.65444	1.71272	1.70111	1.68789	1.66045	1.69938	1.57568	1.75698	1.63181	1.69634	1.74854	1.76248	1.65552	1.82815	1.75281	1.63416	1.80715	1.74212	1.65153	1.72394	1.88302	1.81233	1.78034	1.63076	1.84731	1.71482	1.60675	1.65409	1.70987	1.67113	1.74511	1.67811	1.62192	1.72266	1.69046	1.69218	1.75764	1.64584	1.73297	1.81295	1.69324	1.72174	1.79321	1.75103	1.6987	1.78431	1.65077	1.73579	1.76897
¬¶ ¬¶ ¬¶ ¬¶--cerebal peduncle	0.569485	0.612492	0.572231	0.56551	0.528588	0.565917	0.527457	0.606175	0.532521	0.571182	0.554938	0.626589	0.517941	0.598311	0.593428	0.53172	0.584331	0.591603	0.54219	0.595338	0.604186	0.574263	0.5844	0.542483	0.602908	0.581932	0.534827	0.561594	0.560557	0.557249	0.577476	0.56397	0.522089	0.584303	0.564595	0.569194	0.569682	0.550696	0.591032	0.605952	0.56729	0.555795	0.597565	0.578198	0.563426	0.613645	0.529052	0.595519	0.611486
¬¶ ¬¶ ¬¶ ¬¶--corticospinal tract-other	0.411094	0.411647	0.405261	0.437479	0.427729	0.419255	0.381779	0.438143	0.392957	0.413354	0.470516	0.429279	0.396499	0.458916	0.439285	0.421105	0.467787	0.430138	0.405466	0.431355	0.462614	0.473423	0.494309	0.431392	0.458893	0.388958	0.422551	0.45947	0.442094	0.409048	0.456263	0.42369	0.427671	0.401518	0.415355	0.416035	0.431631	0.395414	0.404095	0.432045	0.421525	0.438122	0.43343	0.437626	0.392444	0.387153	0.414696	0.426875	0.371576
¬¶ ¬¶ ¬¶ ¬∞--internal capsule	0.673856	0.688578	0.72362	0.6849	0.704134	0.714205	0.666447	0.712657	0.706331	0.711802	0.723082	0.706609	0.74108	0.770924	0.720095	0.68133	0.755027	0.720376	0.703876	0.697251	0.816218	0.76464	0.701632	0.656882	0.785511	0.743927	0.649372	0.633025	0.707219	0.704832	0.71137	0.690446	0.672158	0.73684	0.710511	0.706953	0.756326	0.699729	0.737847	0.77495	0.704423	0.727822	0.762216	0.735202	0.742826	0.783514	0.707027	0.713397	0.785904
¬¶ ¬¶ ¬∞--corpus callosum	2.45671	2.59085	2.72126	2.58378	2.59969	2.71688	2.5935	2.74632	2.79144	2.84904	2.59524	2.81743	2.61008	2.80309	2.60705	2.52038	2.73774	2.56167	2.42565	2.56405	2.91846	2.67855	2.49054	2.74605	3.25866	2.95274	2.73146	2.68657	2.96342	2.81306	2.99499	2.72691	2.89037	2.6538	3.0382	3.09522	3.08964	2.78628	3.13209	3.13907	2.93818	2.90943	3.04708	2.96837	2.75963	2.89484	2.78832	2.77976	2.96431
¬¶ ¬∞--extrapyramidal fiber systems	0.0326703	0.0362066	0.0319533	0.0311024	0.0295729	0.0339027	0.0309451	0.0333326	0.0306392	0.033285	0.0322	0.0309062	0.0327207	0.0306381	0.0299518	0.0325509	0.0318964	0.0330082	0.0339192	0.0311692	0.0314605	0.0311617	0.0334242	0.0291353	0.0309002	0.0325773	0.0317359	0.0291195	0.0305517	0.0312047	0.0324568	0.0314267	0.0293276	0.0324805	0.0303814	0.0268283	0.0349439	0.0305782	0.0328105	0.0329731	0.032289	0.026859	0.0321545	0.0299993	0.0328547	0.030806	0.0299295	0.0296324	0.0319357
¬¶ ¬∞--rubrospinal tract	0.0326703	0.0362066	0.0319533	0.0311024	0.0295729	0.0339027	0.0309451	0.0333326	0.0306392	0.033285	0.0322	0.0309062	0.0327207	0.0306381	0.0299518	0.0325509	0.0318964	0.0330082	0.0339192	0.0311692	0.0314605	0.0311617	0.0334242	0.0291353	0.0309002	0.0325773	0.0317359	0.0291195	0.0305517	0.0312047	0.0324568	0.0314267	0.0293276	0.0324805	0.0303814	0.0268283	0.0349439	0.0305782	0.0328105	0.0329731	0.032289	0.026859	0.0321545	0.0299993	0.0328547	0.030806	0.0299295	0.0296324	0.0319357
¬¶ ¬∞--ventral tegmental decussation	0.0326703	0.0362066	0.0319533	0.0311024	0.0295729	0.0339027	0.0309451	0.0333326	0.0306392	0.033285	0.0322	0.0309062	0.0327207	0.0306381	0.0299518	0.0325509	0.0318964	0.0330082	0.0339192	0.0311692	0.0314605	0.0311617	0.0334242	0.0291353	0.0309002	0.0325773	0.0317359	0.0291195	0.0305517	0.0312047	0.0324568	0.0314267	0.0293276	0.0324805	0.0303814	0.0268283	0.0349439	0.0305782	0.0328105	0.0329731	0.032289	0.026859	0.0321545	0.0299993	0.0328547	0.030806	0.0299295	0.0296324	0.0319357
¬∞--ventricular systems	1.36392	1.07196	1.25098	1.02903	1.20928	1.00143	1.12662	1.15421	1.06091	1.07898	1.15488	1.07933	1.09647	1.01569	1.0095	1.05299	1.09417	0.974827	1.01502	0.958643	1.02883	1.10091	1.07371	1.12009	1.46728	1.12241	1.05056	0.997768	1.09313	1.12802	1.1555	1.09165	1.11133	1.0103	1.12687	1.08453	1.08673	0.992756	1.16739	0.983572	0.985252	0.979613	0.985537	0.950894	0.966839	0.971893	1.0049	0.947048	1.01587
¬¶--cerebral aqueduct	0.103788	0.0854607	0.080543	0.0775572	0.0911525	0.0792383	0.0857153	0.0997964	0.0859873	0.0954654	0.088641	0.0917203	0.087173	0.0817148	0.0923965	0.0941586	0.0894816	0.0872653	0.0757487	0.0796859	0.0718082	0.083001	0.087284	0.0763194	0.0978841	0.0886771	0.0712146	0.0867554	0.0818003	0.110273	0.083649	0.095394	0.0801385	0.0962345	0.100123	0.088361	0.0853355	0.0737146	0.0874186	0.0792982	0.0892564	0.0831529	0.0810282	0.0768687	0.0794497	0.0768261	0.0895378	0.0738931	0.0807332
¬¶--fourth ventricle	0.173757	0.185316	0.190467	0.189735	0.185853	0.182573	0.175338	0.172006	0.164825	0.175321	0.181414	0.168147	0.171058	0.166357	0.184911	0.18378	0.171382	0.165811	0.164768	0.157388	0.153533	0.211083	0.182073	0.151969	0.19309	0.172102	0.156009	0.152936	0.152989	0.191653	0.164551	0.177382	0.163765	0.171879	0.177785	0.160147	0.159785	0.157793	0.18424	0.153955	0.154817	0.150836	0.160071	0.149389	0.166877	0.152415	0.175524	0.15008	0.170161
¬¶--lateral ventricle	0.862534	0.600735	0.760508	0.569543	0.702096	0.561247	0.654345	0.675431	0.616082	0.611298	0.678558	0.626749	0.62427	0.571068	0.541253	0.580758	0.617232	0.539161	0.578235	0.538496	0.617829	0.609912	0.600792	0.683246	0.931658	0.64591	0.615636	0.560285	0.649589	0.634377	0.702196	0.619173	0.658733	0.560189	0.643369	0.638015	0.632292	0.573769	0.694024	0.568884	0.559889	0.549354	0.56038	0.547858	0.542654	0.549441	0.553355	0.538912	0.571679
¬¶ ¬¶--lateral ventricle-other	0.850134	0.588	0.748726	0.557002	0.689926	0.548951	0.64055	0.66198	0.604504	0.596143	0.663935	0.612999	0.611376	0.55738	0.526599	0.56716	0.604975	0.525916	0.564889	0.526055	0.605476	0.595536	0.587076	0.671329	0.921118	0.633387	0.604485	0.549637	0.638166	0.624082	0.690781	0.609333	0.647201	0.546355	0.633372	0.626938	0.619963	0.562709	0.68348	0.557999	0.550262	0.538969	0.548823	0.536624	0.53298	0.538108	0.542115	0.528583	0.560901
¬¶ ¬∞--subependymal zone	0.0124003	0.0127354	0.0117813	0.012541	0.0121693	0.0122961	0.0137942	0.0134512	0.0115779	0.0151555	0.0146232	0.0137494	0.0128937	0.0136882	0.0146534	0.0135982	0.0122567	0.0132445	0.013346	0.0124409	0.0123522	0.014376	0.0137159	0.0119165	0.0105399	0.0125231	0.0111512	0.0106477	0.0114231	0.0102945	0.0114146	0.00983908	0.0115317	0.013833	0.00999758	0.0110761	0.0123288	0.0110602	0.0105434	0.0108851	0.00962774	0.0103856	0.0115565	0.0112346	0.00967383	0.0113324	0.0112392	0.0103287	0.0107781
¬∞--third ventricle	0.223843	0.200448	0.219465	0.192193	0.230176	0.178371	0.211227	0.206976	0.194014	0.196892	0.206266	0.192718	0.213973	0.196554	0.190941	0.194292	0.216077	0.18259	0.196273	0.183074	0.18566	0.196915	0.203556	0.208553	0.244644	0.215716	0.207699	0.197792	0.208752	0.191714	0.205102	0.199699	0.208696	0.181994	0.205594	0.198012	0.209321	0.187479	0.201705	0.181435	0.18129	0.19627	0.184058	0.176777	0.177859	0.193212	0.186485	0.184162	0.193299

## Sheet: Relative volume statistics
	Full Group (male and female combined)										Male										Female										Full Group Interaction
Relative Volume	Atrx		WT							Relative Volume	Atrx		WT							Relative Volume	Atrx		WT							Relative Volume
	Mean	SD	Mean	SD	%Diff	Effect	P-Value	FDR			Mean	SD	Mean	SD	%Diff	Effect	P-Value	FDR			Mean	SD	Mean	SD	%Diff	Effect	P-Value	FDR			FDR
Total Brain Volume	100	0	100	0	0					Total Brain Volume	100	0	100	0	0					Total Brain Volume	100	0	100	0	0					Total Brain Volume
¬¶--Basic cell groups and regions	87.8546	0.356603	87.4585	0.447777	0.452879	0.88455	0.0014063	0.00454292	**	¬¶--Basic cell groups and regions	88.032	0.32167	87.6214	0.266194	0.468568	1.54236	0.00507399	0.0164485	*	¬¶--Basic cell groups and regions	87.6919	0.316096	87.3566	0.512727	0.383798	0.653902	0.0567852	0.12041		¬¶--Basic cell groups and regions	0.962032
¬¶ ¬¶--Cerebrum	52.2357	0.981931	51.7788	0.699005	0.882401	0.653639	0.064573	0.115253		¬¶ ¬¶--Cerebrum	52.6825	1.06206	52.1367	0.37502	1.04697	1.45554	0.140672	0.249496		¬¶ ¬¶--Cerebrum	51.8262	0.72133	51.5552	0.768919	0.525609	0.352415	0.352265	0.490104		¬¶ ¬¶--Cerebrum	0.922663
¬¶ ¬¶ ¬¶--Cerebral cortex	42.7331	0.911421	42.4781	0.646588	0.600321	0.394386	0.260279	0.360398		¬¶ ¬¶ ¬¶--Cerebral cortex	43.085	1.05494	42.7566	0.430928	0.768199	0.762205	0.371219	0.475836		¬¶ ¬¶ ¬¶--Cerebral cortex	42.4106	0.642131	42.3041	0.708092	0.251675	0.15036	0.685585	0.776428		¬¶ ¬¶ ¬¶--Cerebral cortex	0.938315
¬¶ ¬¶ ¬¶ ¬¶--Cortical subplate	2.89674	0.0932666	2.82573	0.0579762	2.51305	1.22485	0.00219299	0.00657922	**	¬¶ ¬¶ ¬¶ ¬¶--Cortical subplate	2.89998	0.102736	2.82858	0.040593	2.52414	1.75886	0.0541094	0.120152		¬¶ ¬¶ ¬¶ ¬¶--Cortical subplate	2.89378	0.0882168	2.82395	0.0678573	2.47271	1.02904	0.0254501	0.065844	-	¬¶ ¬¶ ¬¶ ¬¶--Cortical subplate	0.97995
¬¶ ¬¶ ¬¶ ¬¶ ¬¶--Cortical subplate-other	2.10501	0.0791793	2.01993	0.0473428	4.21189	1.79704	2.9368e-05	0.000142791	**	¬¶ ¬¶ ¬¶ ¬¶ ¬¶--Cortical subplate-other	2.11705	0.0796713	2.04391	0.0265929	3.57825	2.75022	0.0124384	0.0361613	*	¬¶ ¬¶ ¬¶ ¬¶ ¬¶--Cortical subplate-other	2.09397	0.0805625	2.00494	0.0518474	4.44043	1.71711	0.00146889	0.00637275	**	¬¶ ¬¶ ¬¶ ¬¶ ¬¶--Cortical subplate-other	0.940816
¬¶ ¬¶ ¬¶ ¬¶ ¬¶--Claustrum	0.227411	0.0292411	0.226165	0.0187753	0.550844	0.066354	0.858301	0.889856		¬¶ ¬¶ ¬¶ ¬¶ ¬¶--Claustrum	0.22027	0.0298459	0.21732	0.0156668	1.35725	0.18827	0.783196	0.821046		¬¶ ¬¶ ¬¶ ¬¶ ¬¶--Claustrum	0.233957	0.0283293	0.231693	0.0188549	0.977025	0.120059	0.801493	0.85291		¬¶ ¬¶ ¬¶ ¬¶ ¬¶--Claustrum	0.97995
¬¶ ¬¶ ¬¶ ¬¶ ¬¶ ¬¶--Claustrum-other	0.0670894	0.00800474	0.0622076	0.0034263	7.84769	1.42482	0.00677047	0.0164593	*	¬¶ ¬¶ ¬¶ ¬¶ ¬¶ ¬¶--Claustrum-other	0.0658889	0.00847361	0.0610912	0.0030294	7.85333	1.58371	0.107069	0.205399		¬¶ ¬¶ ¬¶ ¬¶ ¬¶ ¬¶--Claustrum-other	0.06819	0.00775335	0.0629053	0.00356501	8.40092	1.48236	0.0229353	0.0617705	-	¬¶ ¬¶ ¬¶ ¬¶ ¬¶ ¬¶--Claustrum-other	0.97711
¬¶ ¬¶ ¬¶ ¬¶ ¬¶ ¬¶--Claustrum: dorsal part	0.0418315	0.00644593	0.0429955	0.00435372	-2.70734	-0.267365	0.458007	0.54497		¬¶ ¬¶ ¬¶ ¬¶ ¬¶ ¬¶--Claustrum: dorsal part	0.0404377	0.00642148	0.0410331	0.00380648	-1.45087	-0.156401	0.801515	0.834048		¬¶ ¬¶ ¬¶ ¬¶ ¬¶ ¬¶--Claustrum: dorsal part	0.043109	0.00647226	0.044222	0.00432734	-2.51676	-0.257193	0.589943	0.726088		¬¶ ¬¶ ¬¶ ¬¶ ¬¶ ¬¶--Claustrum: dorsal part	0.974604
¬¶ ¬¶ ¬¶ ¬¶ ¬¶ ¬∞--Claustrum: ventral part	0.11849	0.0168704	0.120962	0.0131354	-2.04363	-0.188195	0.567548	0.653259		¬¶ ¬¶ ¬¶ ¬¶ ¬¶ ¬∞--Claustrum: ventral part	0.113943	0.0167985	0.115196	0.0114655	-1.08751	-0.109265	0.845546	0.870233		¬¶ ¬¶ ¬¶ ¬¶ ¬¶ ¬∞--Claustrum: ventral part	0.122658	0.0165246	0.124566	0.0131406	-1.5317	-0.145196	0.736124	0.807531		¬¶ ¬¶ ¬¶ ¬¶ ¬¶ ¬∞--Claustrum: ventral part	0.97995
¬¶ ¬¶ ¬¶ ¬¶ ¬∞--Endopiriform nucleus	0.564325	0.0281524	0.579636	0.0295619	-2.64149	-0.517932	0.0705889	0.122081		¬¶ ¬¶ ¬¶ ¬¶ ¬∞--Endopiriform nucleus	0.562658	0.0327426	0.567346	0.0241237	-0.826444	-0.194365	0.715269	0.759723		¬¶ ¬¶ ¬¶ ¬¶ ¬∞--Endopiriform nucleus	0.565854	0.0246002	0.587318	0.0307199	-3.65451	-0.698687	0.0576076	0.121233		¬¶ ¬¶ ¬¶ ¬¶ ¬∞--Endopiriform nucleus	0.846152
¬¶ ¬¶ ¬¶ ¬¶ ¬¶--Endopiriform nucleus, dorsal part	0.449506	0.0264431	0.443133	0.0290073	1.43819	0.219707	0.427842	0.52122		¬¶ ¬¶ ¬¶ ¬¶ ¬¶--Endopiriform nucleus, dorsal part	0.443782	0.0290768	0.426207	0.0253984	4.12359	0.691973	0.158402	0.272375		¬¶ ¬¶ ¬¶ ¬¶ ¬¶--Endopiriform nucleus, dorsal part	0.454753	0.0238134	0.453711	0.0265512	0.229526	0.0392219	0.915422	0.925266		¬¶ ¬¶ ¬¶ ¬¶ ¬¶--Endopiriform nucleus, dorsal part	0.846152
¬¶ ¬¶ ¬¶ ¬¶ ¬¶ ¬¶--Dorsal nucleus of the endopiriform	0.325874	0.0251893	0.318083	0.0248943	2.44934	0.31296	0.282468	0.38668		¬¶ ¬¶ ¬¶ ¬¶ ¬¶ ¬¶--Dorsal nucleus of the endopiriform	0.32111	0.02567	0.301133	0.0208217	6.63408	0.959453	0.066631	0.139185		¬¶ ¬¶ ¬¶ ¬¶ ¬¶ ¬¶--Dorsal nucleus of the endopiriform	0.330241	0.0250293	0.328677	0.0214827	0.475785	0.0727934	0.860369	0.892001		¬¶ ¬¶ ¬¶ ¬¶ ¬¶ ¬¶--Dorsal nucleus of the endopiriform	0.776265
¬¶ ¬¶ ¬¶ ¬¶ ¬¶ ¬∞--Intermediate nucleus of the endopiriform claustrum	0.123632	0.00643966	0.12505	0.00858627	-1.13381	-0.165127	0.520851	0.60946		¬¶ ¬¶ ¬¶ ¬¶ ¬¶ ¬∞--Intermediate nucleus of the endopiriform claustrum	0.122672	0.00668491	0.125074	0.00978996	-1.92075	-0.245391	0.515733	0.611078		¬¶ ¬¶ ¬¶ ¬¶ ¬¶ ¬∞--Intermediate nucleus of the endopiriform claustrum	0.124512	0.00636753	0.125035	0.00808498	-0.417811	-0.0646148	0.854909	0.889609		¬¶ ¬¶ ¬¶ ¬¶ ¬¶ ¬∞--Intermediate nucleus of the endopiriform claustrum	0.940816
¬¶ ¬¶ ¬¶ ¬¶ ¬∞--Endopiriform nucleus, ventral part	0.114819	0.0105514	0.136504	0.0102803	-15.8854	-2.10929	3.09781e-09	4.6e-08	**	¬¶ ¬¶ ¬¶ ¬¶ ¬∞--Endopiriform nucleus, ventral part	0.118876	0.00988343	0.141139	0.011642	-15.7744	-1.91237	0.000142805	0.000805415	**	¬¶ ¬¶ ¬¶ ¬¶ ¬∞--Endopiriform nucleus, ventral part	0.111101	0.0101156	0.133606	0.00845797	-16.8443	-2.6608	8.65521e-07	6.1e-05	**	¬¶ ¬¶ ¬¶ ¬¶ ¬∞--Endopiriform nucleus, ventral part	0.97995
¬¶ ¬¶ ¬¶ ¬∞--Cortical plate	39.8364	0.897909	39.6524	0.62148	0.464021	0.29606	0.404079	0.501992		¬¶ ¬¶ ¬¶ ¬∞--Cortical plate	40.185	1.01917	39.928	0.413092	0.643806	0.622279	0.466755	0.577304		¬¶ ¬¶ ¬¶ ¬∞--Cortical plate	39.5168	0.659722	39.4802	0.677547	0.0928168	0.0540836	0.887232	0.909828		¬¶ ¬¶ ¬¶ ¬∞--Cortical plate	0.938315
¬¶ ¬¶ ¬¶ ¬¶--Olfactory areas	9.49747	0.680353	9.40438	0.237307	0.989858	0.392277	0.515758	0.606018		¬¶ ¬¶ ¬¶ ¬¶--Olfactory areas	9.35108	0.961401	9.56172	0.202053	-2.20288	-1.04246	0.506051	0.602135		¬¶ ¬¶ ¬¶ ¬¶--Olfactory areas	9.63166	0.21076	9.30605	0.206266	3.49895	1.57861	0.000364023	0.00250375	**	¬¶ ¬¶ ¬¶ ¬¶--Olfactory areas	0.776265
¬¶ ¬¶ ¬¶ ¬¶ ¬¶--Olfactory areas-other	0.541032	0.0264776	0.510138	0.0182125	6.05608	1.69633	1.62319e-05	8.17e-05	**	¬¶ ¬¶ ¬¶ ¬¶ ¬¶--Olfactory areas-other	0.545235	0.0295696	0.510286	0.0101576	6.84897	3.44073	0.00216174	0.00846688	**	¬¶ ¬¶ ¬¶ ¬¶ ¬¶--Olfactory areas-other	0.53718	0.0239457	0.510045	0.0221562	5.31994	1.22467	0.0046256	0.0169406	*	¬¶ ¬¶ ¬¶ ¬¶ ¬¶--Olfactory areas-other	0.929876
¬¶ ¬¶ ¬¶ ¬¶ ¬¶--Postpiriform transition area	0.205261	0.0309747	0.213727	0.0283567	-3.96109	-0.29855	0.323012	0.431227		¬¶ ¬¶ ¬¶ ¬¶ ¬¶--Postpiriform transition area	0.226033	0.0271363	0.23616	0.0240343	-4.28831	-0.421368	0.378661	0.483178		¬¶ ¬¶ ¬¶ ¬¶ ¬¶--Postpiriform transition area	0.186219	0.0205521	0.199705	0.0211746	-6.75304	-0.636905	0.103251	0.196583		¬¶ ¬¶ ¬¶ ¬¶ ¬¶--Postpiriform transition area	0.962032
¬¶ ¬¶ ¬¶ ¬¶ ¬¶--Piriform area	2.48323	0.112462	2.52544	0.100834	-1.67129	-0.418583	0.172488	0.262927		¬¶ ¬¶ ¬¶ ¬¶ ¬¶--Piriform area	2.44914	0.152415	2.52495	0.110453	-3.0024	-0.686345	0.211504	0.327713		¬¶ ¬¶ ¬¶ ¬¶ ¬¶--Piriform area	2.51448	0.0441569	2.52574	0.0981103	-0.445981	-0.114813	0.714864	0.787467		¬¶ ¬¶ ¬¶ ¬¶ ¬¶--Piriform area	0.846152
¬¶ ¬¶ ¬¶ ¬¶ ¬¶ ¬¶--Cortex-amygdala transition zones	0.185301	0.0216968	0.175186	0.019394	5.77398	0.521564	0.0913897	0.152497		¬¶ ¬¶ ¬¶ ¬¶ ¬¶ ¬¶--Cortex-amygdala transition zones	0.185403	0.0290709	0.180352	0.0218944	2.80074	0.230707	0.660635	0.7249		¬¶ ¬¶ ¬¶ ¬¶ ¬¶ ¬¶--Cortex-amygdala transition zones	0.185208	0.0131603	0.171958	0.0176169	7.70576	0.752156	0.0381443	0.0867476	-	¬¶ ¬¶ ¬¶ ¬¶ ¬¶ ¬¶--Cortex-amygdala transition zones	0.907572
¬¶ ¬¶ ¬¶ ¬¶ ¬¶ ¬∞--Piriform cortex	2.29793	0.0965935	2.35025	0.0882665	-2.22626	-0.592781	0.0534304	0.0965855	-	¬¶ ¬¶ ¬¶ ¬¶ ¬¶ ¬∞--Piriform cortex	2.26374	0.128618	2.3446	0.0932773	-3.4488	-0.866884	0.118725	0.220037		¬¶ ¬¶ ¬¶ ¬¶ ¬¶ ¬∞--Piriform cortex	2.32927	0.0371715	2.35378	0.0879203	-1.04151	-0.278832	0.374361	0.517498		¬¶ ¬¶ ¬¶ ¬¶ ¬¶ ¬∞--Piriform cortex	0.846152
¬¶ ¬¶ ¬¶ ¬¶ ¬¶--Taenia tecta	0.221758	0.0170434	0.219573	0.0145211	0.995404	0.150515	0.630125	0.716514		¬¶ ¬¶ ¬¶ ¬¶ ¬¶--Taenia tecta	0.230353	0.0175954	0.222338	0.0114632	3.60476	0.699174	0.236516	0.347243		¬¶ ¬¶ ¬¶ ¬¶ ¬¶--Taenia tecta	0.21388	0.0125662	0.217844	0.0162575	-1.81985	-0.243853	0.489507	0.64205		¬¶ ¬¶ ¬¶ ¬¶ ¬¶--Taenia tecta	0.776265
¬¶ ¬¶ ¬¶ ¬¶ ¬¶ ¬¶--Taenia tecta, dorsal part	0.197301	0.0157164	0.194746	0.0123008	1.3119	0.207699	0.52699	0.614096		¬¶ ¬¶ ¬¶ ¬¶ ¬¶ ¬¶--Taenia tecta, dorsal part	0.205631	0.0156581	0.197314	0.0105116	4.215	0.791205	0.173727	0.284863		¬¶ ¬¶ ¬¶ ¬¶ ¬¶ ¬¶--Taenia tecta, dorsal part	0.189665	0.0117524	0.193141	0.0133694	-1.79973	-0.259996	0.480294	0.635881		¬¶ ¬¶ ¬¶ ¬¶ ¬¶ ¬¶--Taenia tecta, dorsal part	0.776265
¬¶ ¬¶ ¬¶ ¬¶ ¬¶ ¬∞--Taenia tecta, ventral part	0.0244575	0.00404596	0.0248267	0.0036888	-1.48723	-0.100095	0.739747	0.796216		¬¶ ¬¶ ¬¶ ¬¶ ¬¶ ¬∞--Taenia tecta, ventral part	0.0247221	0.00456074	0.0250242	0.0031587	-1.20694	-0.0956174	0.863241	0.885214		¬¶ ¬¶ ¬¶ ¬¶ ¬¶ ¬∞--Taenia tecta, ventral part	0.0242149	0.00370079	0.0247033	0.00408046	-1.97714	-0.119697	0.747099	0.810315		¬¶ ¬¶ ¬¶ ¬¶ ¬¶ ¬∞--Taenia tecta, ventral part	0.97995
¬¶ ¬¶ ¬¶ ¬¶ ¬¶--Cortical amygdalar area	0.446473	0.0408742	0.422834	0.0312727	5.5904	0.755872	0.0266592	0.0528551	-	¬¶ ¬¶ ¬¶ ¬¶ ¬¶--Cortical amygdalar area	0.469488	0.0322728	0.441233	0.032393	6.40366	0.872259	0.0599752	0.128525		¬¶ ¬¶ ¬¶ ¬¶ ¬¶--Cortical amygdalar area	0.425375	0.037139	0.411336	0.0251731	3.41324	0.557733	0.243506	0.37524		¬¶ ¬¶ ¬¶ ¬¶ ¬¶--Cortical amygdalar area	0.887569
¬¶ ¬¶ ¬¶ ¬¶ ¬¶ ¬∞--Cortical amygdalar area, posterior part	0.446473	0.0408742	0.422834	0.0312727	5.5904	0.755872	0.0266592	0.0528551	-	¬¶ ¬¶ ¬¶ ¬¶ ¬¶ ¬∞--Cortical amygdalar area, posterior part	0.469488	0.0322728	0.441233	0.032393	6.40366	0.872259	0.0599752	0.128525		¬¶ ¬¶ ¬¶ ¬¶ ¬¶ ¬∞--Cortical amygdalar area, posterior part	0.425375	0.037139	0.411336	0.0251731	3.41324	0.557733	0.243506	0.37524		¬¶ ¬¶ ¬¶ ¬¶ ¬¶ ¬∞--Cortical amygdalar area, posterior part	0.887569
¬¶ ¬¶ ¬¶ ¬¶ ¬¶ ¬¶--Cortical amygdalar area, posterior part, lateral zone	0.200854	0.0206421	0.184729	0.016318	8.72881	0.98815	0.00375279	0.0104543	*	¬¶ ¬¶ ¬¶ ¬¶ ¬¶ ¬¶--Cortical amygdalar area, posterior part, lateral zone	0.209204	0.0202426	0.193528	0.0203749	8.09999	0.769368	0.09331	0.185754		¬¶ ¬¶ ¬¶ ¬¶ ¬¶ ¬¶--Cortical amygdalar area, posterior part, lateral zone	0.1932	0.0186022	0.17923	0.010528	7.79432	1.32691	0.0181193	0.0521393	-	¬¶ ¬¶ ¬¶ ¬¶ ¬¶ ¬¶--Cortical amygdalar area, posterior part, lateral zone	0.974604
¬¶ ¬¶ ¬¶ ¬¶ ¬¶ ¬∞--Cortical amygdalar area, posterior part, medial zone	0.245619	0.0243787	0.238105	0.0166716	3.15553	0.450677	0.20975	0.308071		¬¶ ¬¶ ¬¶ ¬¶ ¬¶ ¬∞--Cortical amygdalar area, posterior part, medial zone	0.260284	0.0209543	0.247704	0.0134385	5.07834	0.936064	0.122159	0.220037		¬¶ ¬¶ ¬¶ ¬¶ ¬¶ ¬∞--Cortical amygdalar area, posterior part, medial zone	0.232176	0.0194237	0.232106	0.0159705	0.0302035	0.00438958	0.991717	0.991718		¬¶ ¬¶ ¬¶ ¬¶ ¬¶ ¬∞--Cortical amygdalar area, posterior part, medial zone	0.803132
¬¶ ¬¶ ¬¶ ¬¶ ¬¶--Piriform-amygdalar area	0.0990355	0.00929037	0.0936503	0.00802566	5.75031	0.670996	0.0345191	0.0661123	-	¬¶ ¬¶ ¬¶ ¬¶ ¬¶--Piriform-amygdalar area	0.0995008	0.00902868	0.0927414	0.0100925	7.28843	0.669744	0.121635	0.220037		¬¶ ¬¶ ¬¶ ¬¶ ¬¶--Piriform-amygdalar area	0.098609	0.00990457	0.0942184	0.00673364	4.66003	0.652041	0.174009	0.286962		¬¶ ¬¶ ¬¶ ¬¶ ¬¶--Piriform-amygdalar area	0.938315
¬¶ ¬¶ ¬¶ ¬¶ ¬¶--Main olfactory bulb	4.77587	0.546055	4.72703	0.140439	1.0332	0.347763	0.661637	0.734575		¬¶ ¬¶ ¬¶ ¬¶ ¬¶--Main olfactory bulb	4.60244	0.752079	4.83301	0.0808076	-4.77079	-2.85335	0.348038	0.456496		¬¶ ¬¶ ¬¶ ¬¶ ¬¶--Main olfactory bulb	4.93484	0.156528	4.66079	0.129558	5.88002	2.11531	2.80708e-05	0.000439777	**	¬¶ ¬¶ ¬¶ ¬¶ ¬¶--Main olfactory bulb	0.75226
¬¶ ¬¶ ¬¶ ¬¶ ¬¶ ¬¶--Main olfactory bulb, glomerular layer	1.06572	0.113552	1.06511	0.0473586	0.0578236	0.0130047	0.979918	0.983406		¬¶ ¬¶ ¬¶ ¬¶ ¬¶ ¬¶--Main olfactory bulb, glomerular layer	1.03652	0.156526	1.10364	0.0213518	-6.08234	-3.14387	0.195496	0.311468		¬¶ ¬¶ ¬¶ ¬¶ ¬¶ ¬¶--Main olfactory bulb, glomerular layer	1.09249	0.0433595	1.04102	0.0430761	4.94453	1.19494	0.0043853	0.0162719	*	¬¶ ¬¶ ¬¶ ¬¶ ¬¶ ¬¶--Main olfactory bulb, glomerular layer	0.733985
¬¶ ¬¶ ¬¶ ¬¶ ¬¶ ¬¶--Main olfactory bulb, outer plexiform layer	1.73643	0.197257	1.74204	0.054961	-0.32174	-0.101978	0.889982	0.915966		¬¶ ¬¶ ¬¶ ¬¶ ¬¶ ¬¶--Main olfactory bulb, outer plexiform layer	1.66855	0.264941	1.7637	0.0505198	-5.39475	-1.88336	0.278817	0.393131		¬¶ ¬¶ ¬¶ ¬¶ ¬¶ ¬¶--Main olfactory bulb, outer plexiform layer	1.79866	0.0719396	1.7285	0.0547275	4.05895	1.28197	0.0068826	0.0231059	*	¬¶ ¬¶ ¬¶ ¬¶ ¬¶ ¬¶--Main olfactory bulb, outer plexiform layer	0.776265
¬¶ ¬¶ ¬¶ ¬¶ ¬¶ ¬¶--Main olfactory bulb, mitral layer	0.346704	0.0412541	0.342845	0.0105754	1.12541	0.364847	0.647158	0.727086		¬¶ ¬¶ ¬¶ ¬¶ ¬¶ ¬¶--Main olfactory bulb, mitral layer	0.33473	0.0554836	0.344296	0.00945491	-2.77862	-1.01182	0.597515	0.672135		¬¶ ¬¶ ¬¶ ¬¶ ¬¶ ¬¶--Main olfactory bulb, mitral layer	0.35768	0.0181773	0.341939	0.0114228	4.60362	1.37808	0.00926844	0.0297012	*	¬¶ ¬¶ ¬¶ ¬¶ ¬¶ ¬¶--Main olfactory bulb, mitral layer	0.776265
¬¶ ¬¶ ¬¶ ¬¶ ¬¶ ¬¶--Main olfactory bulb, inner plexiform layer	0.302632	0.0369756	0.295688	0.0109171	2.34813	0.635986	0.365082	0.464076		¬¶ ¬¶ ¬¶ ¬¶ ¬¶ ¬¶--Main olfactory bulb, inner plexiform layer	0.290996	0.0498122	0.297431	0.00785176	-2.16366	-0.819615	0.691381	0.747009		¬¶ ¬¶ ¬¶ ¬¶ ¬¶ ¬¶--Main olfactory bulb, inner plexiform layer	0.313298	0.0148057	0.294599	0.0125841	6.34709	1.48588	0.00128574	0.00584805	**	¬¶ ¬¶ ¬¶ ¬¶ ¬¶ ¬¶--Main olfactory bulb, inner plexiform layer	0.776265
¬¶ ¬¶ ¬¶ ¬¶ ¬¶ ¬∞--Main olfactory bulb, granule layer	1.32437	0.172157	1.28135	0.0602933	3.35794	0.713626	0.237867	0.3405		¬¶ ¬¶ ¬¶ ¬¶ ¬¶ ¬∞--Main olfactory bulb, granule layer	1.27165	0.23764	1.32394	0.0311965	-3.95003	-1.67635	0.499198	0.596499		¬¶ ¬¶ ¬¶ ¬¶ ¬¶ ¬∞--Main olfactory bulb, granule layer	1.37271	0.0510736	1.25472	0.0592386	9.40304	1.99164	8.48022e-06	0.000239141	**	¬¶ ¬¶ ¬¶ ¬¶ ¬¶ ¬∞--Main olfactory bulb, granule layer	0.75226
¬¶ ¬¶ ¬¶ ¬¶ ¬¶--Accessory olfactory bulb	0.163572	0.0163829	0.162358	0.0123877	0.747979	0.098033	0.769532	0.809779		¬¶ ¬¶ ¬¶ ¬¶ ¬¶--Accessory olfactory bulb	0.167936	0.0217185	0.172606	0.00769325	-2.70563	-0.607035	0.527897	0.622078		¬¶ ¬¶ ¬¶ ¬¶ ¬¶--Accessory olfactory bulb	0.159572	0.00845512	0.155953	0.0103185	2.32089	0.350777	0.331335	0.471901		¬¶ ¬¶ ¬¶ ¬¶ ¬¶--Accessory olfactory bulb	0.846152
¬¶ ¬¶ ¬¶ ¬¶ ¬¶ ¬¶--Accessory olfactory bulb, glomerular layer	0.106594	0.0117278	0.104285	0.00840052	2.21405	0.274854	0.428321	0.52122		¬¶ ¬¶ ¬¶ ¬¶ ¬¶ ¬¶--Accessory olfactory bulb, glomerular layer	0.112004	0.013235	0.1096	0.00572685	2.19377	0.419841	0.602128	0.672135		¬¶ ¬¶ ¬¶ ¬¶ ¬¶ ¬¶--Accessory olfactory bulb, glomerular layer	0.101634	0.0077291	0.100963	0.00820576	0.664844	0.0818019	0.827967	0.87122		¬¶ ¬¶ ¬¶ ¬¶ ¬¶ ¬¶--Accessory olfactory bulb, glomerular layer	0.962032
¬¶ ¬¶ ¬¶ ¬¶ ¬¶ ¬∞--Accessory olfactory bulb, granular layer	0.0569784	0.00732553	0.0580729	0.00524768	-1.88473	-0.208571	0.54721	0.63243		¬¶ ¬¶ ¬¶ ¬¶ ¬¶ ¬∞--Accessory olfactory bulb, granular layer	0.0559316	0.0101292	0.0630061	0.00339233	-11.2282	-2.08542	0.0493243	0.111149		¬¶ ¬¶ ¬¶ ¬¶ ¬¶ ¬∞--Accessory olfactory bulb, granular layer	0.0579379	0.00345742	0.0549896	0.00355356	5.36144	0.829658	0.0370907	0.0867476	-	¬¶ ¬¶ ¬¶ ¬¶ ¬¶ ¬∞--Accessory olfactory bulb, granular layer	0.275703
¬¶ ¬¶ ¬¶ ¬¶ ¬∞--Anterior olfactory nucleus	0.561246	0.0369592	0.52964	0.0247039	5.96748	1.2794	0.000871099	0.00299574	**	¬¶ ¬¶ ¬¶ ¬¶ ¬∞--Anterior olfactory nucleus	0.560956	0.0493904	0.528389	0.0150244	6.16355	2.16763	0.0601607	0.128525		¬¶ ¬¶ ¬¶ ¬¶ ¬∞--Anterior olfactory nucleus	0.561512	0.0226751	0.530422	0.0296648	5.86134	1.04804	0.00556385	0.0196126	*	¬¶ ¬¶ ¬¶ ¬¶ ¬∞--Anterior olfactory nucleus	0.97995
¬¶ ¬¶ ¬¶ ¬¶--Hippocampal formation	8.09827	0.225063	8.46994	0.265208	-4.38809	-1.40142	3.57334e-06	2.14e-05	**	¬¶ ¬¶ ¬¶ ¬¶--Hippocampal formation	8.16795	0.21682	8.53233	0.185953	-4.27066	-1.95956	0.000592515	0.00278481	**	¬¶ ¬¶ ¬¶ ¬¶--Hippocampal formation	8.0344	0.221957	8.43094	0.303745	-4.7034	-1.30551	0.000755269	0.00409581	**	¬¶ ¬¶ ¬¶ ¬¶--Hippocampal formation	0.962032
¬¶ ¬¶ ¬¶ ¬¶ ¬¶--Retrohippocampal region	3.4464	0.203773	3.5223	0.195282	-2.15483	-0.388666	0.189807	0.28471		¬¶ ¬¶ ¬¶ ¬¶ ¬¶--Retrohippocampal region	3.59948	0.161861	3.67368	0.107661	-2.01955	-0.689124	0.236313	0.347243		¬¶ ¬¶ ¬¶ ¬¶ ¬¶--Retrohippocampal region	3.30608	0.119646	3.42769	0.178272	-3.54804	-0.682193	0.0517246	0.111346		¬¶ ¬¶ ¬¶ ¬¶ ¬¶--Retrohippocampal region	0.938026
¬¶ ¬¶ ¬¶ ¬¶ ¬¶ ¬¶--Subiculum	1.04825	0.0337242	1.12874	0.048064	-7.13073	-1.67459	2.33149e-08	2.54e-07	**	¬¶ ¬¶ ¬¶ ¬¶ ¬¶ ¬¶--Subiculum	1.06122	0.0405722	1.16644	0.0388689	-9.02056	-2.70702	8.00024e-06	0.000103037	**	¬¶ ¬¶ ¬¶ ¬¶ ¬¶ ¬¶--Subiculum	1.03637	0.0213577	1.10518	0.0374778	-6.22621	-1.83605	5.51684e-06	0.000194468	**	¬¶ ¬¶ ¬¶ ¬¶ ¬¶ ¬¶--Subiculum	0.776265
¬¶ ¬¶ ¬¶ ¬¶ ¬¶ ¬¶ ¬¶--pre-para subiculum	0.385567	0.0213682	0.427439	0.0292043	-9.79606	-1.43377	8.70197e-07	5.84e-06	**	¬¶ ¬¶ ¬¶ ¬¶ ¬¶ ¬¶ ¬¶--pre-para subiculum	0.394226	0.0226197	0.452467	0.0226679	-12.8718	-2.56929	1.14249e-05	0.000119327	**	¬¶ ¬¶ ¬¶ ¬¶ ¬¶ ¬¶ ¬¶--pre-para subiculum	0.377629	0.0174456	0.411797	0.0208471	-8.2972	-1.63896	9.84618e-05	0.000848707	**	¬¶ ¬¶ ¬¶ ¬¶ ¬¶ ¬¶ ¬¶--pre-para subiculum	0.776265
¬¶ ¬¶ ¬¶ ¬¶ ¬¶ ¬¶ ¬∞--subiculum	0.662688	0.0169554	0.701303	0.0232858	-5.50624	-1.65832	3.8169e-08	3.82e-07	**	¬¶ ¬¶ ¬¶ ¬¶ ¬¶ ¬¶ ¬∞--subiculum	0.66699	0.0210999	0.713969	0.0203838	-6.5799	-2.3047	5.34804e-05	0.00039688	**	¬¶ ¬¶ ¬¶ ¬¶ ¬¶ ¬¶ ¬∞--subiculum	0.658744	0.0116084	0.693387	0.0219232	-4.99627	-1.58022	3.71819e-05	0.000476601	**	¬¶ ¬¶ ¬¶ ¬¶ ¬¶ ¬¶ ¬∞--subiculum	0.846152
¬¶ ¬¶ ¬¶ ¬¶ ¬¶ ¬∞--Entorhinal area	2.39815	0.189539	2.39356	0.169207	0.191678	0.0271142	0.929038	0.939029		¬¶ ¬¶ ¬¶ ¬¶ ¬¶ ¬∞--Entorhinal area	2.53827	0.144899	2.50724	0.115086	1.2375	0.269599	0.595799	0.672135		¬¶ ¬¶ ¬¶ ¬¶ ¬¶ ¬∞--Entorhinal area	2.26971	0.123014	2.32251	0.160535	-2.27361	-0.328929	0.351806	0.490104		¬¶ ¬¶ ¬¶ ¬¶ ¬¶ ¬∞--Entorhinal area	0.846152
¬¶ ¬¶ ¬¶ ¬¶ ¬¶ ¬¶--Entorhinal area, medial part, dorsal zone	1.07966	0.0867829	1.10131	0.0877579	-1.96546	-0.246654	0.390803	0.489805		¬¶ ¬¶ ¬¶ ¬¶ ¬¶ ¬¶--Entorhinal area, medial part, dorsal zone	1.14819	0.064684	1.1653	0.0420931	-1.46798	-0.406393	0.486378	0.588013		¬¶ ¬¶ ¬¶ ¬¶ ¬¶ ¬¶--Entorhinal area, medial part, dorsal zone	1.01685	0.0475162	1.06132	0.0856549	-4.19014	-0.519184	0.118	0.217908		¬¶ ¬¶ ¬¶ ¬¶ ¬¶ ¬¶--Entorhinal area, medial part, dorsal zone	0.898704
¬¶ ¬¶ ¬¶ ¬¶ ¬¶ ¬¶--Entorhinal area, lateral part	1.16374	0.109059	1.1414	0.0837718	1.95718	0.266668	0.422457	0.520232		¬¶ ¬¶ ¬¶ ¬¶ ¬¶ ¬¶--Entorhinal area, lateral part	1.22779	0.10405	1.18465	0.0819579	3.64178	0.526396	0.307869	0.411465		¬¶ ¬¶ ¬¶ ¬¶ ¬¶ ¬¶--Entorhinal area, lateral part	1.10502	0.0779853	1.11437	0.0750961	-0.838599	-0.124441	0.751085	0.811516		¬¶ ¬¶ ¬¶ ¬¶ ¬¶ ¬¶--Entorhinal area, lateral part	0.846152
¬¶ ¬¶ ¬¶ ¬¶ ¬¶ ¬¶ ¬¶--Dorsal intermediate entorhinal cortex	0.373097	0.047652	0.369231	0.0352811	1.04727	0.109601	0.746436	0.79733		¬¶ ¬¶ ¬¶ ¬¶ ¬¶ ¬¶ ¬¶--Dorsal intermediate entorhinal cortex	0.400548	0.0453881	0.386673	0.0336373	3.58848	0.412508	0.43987	0.548865		¬¶ ¬¶ ¬¶ ¬¶ ¬¶ ¬¶ ¬¶--Dorsal intermediate entorhinal cortex	0.347934	0.0349904	0.358329	0.0326517	-2.901	-0.318364	0.42604	0.580402		¬¶ ¬¶ ¬¶ ¬¶ ¬¶ ¬¶ ¬¶--Dorsal intermediate entorhinal cortex	0.843385
¬¶ ¬¶ ¬¶ ¬¶ ¬¶ ¬¶ ¬¶--Dorsolateral entorhinal cortex	0.552464	0.045063	0.537772	0.0378489	2.73207	0.388183	0.221022	0.319633		¬¶ ¬¶ ¬¶ ¬¶ ¬¶ ¬¶ ¬¶--Dorsolateral entorhinal cortex	0.574253	0.0414155	0.556839	0.0332682	3.12734	0.523449	0.304632	0.411465		¬¶ ¬¶ ¬¶ ¬¶ ¬¶ ¬¶ ¬¶--Dorsolateral entorhinal cortex	0.532492	0.0399014	0.525856	0.0364648	1.26198	0.181989	0.65088	0.754119		¬¶ ¬¶ ¬¶ ¬¶ ¬¶ ¬¶ ¬¶--Dorsolateral entorhinal cortex	0.938315
¬¶ ¬¶ ¬¶ ¬¶ ¬¶ ¬¶ ¬∞--Ventral intermediate entorhinal cortex	0.238174	0.0264118	0.234394	0.0202556	1.61269	0.186617	0.574237	0.655608		¬¶ ¬¶ ¬¶ ¬¶ ¬¶ ¬¶ ¬∞--Ventral intermediate entorhinal cortex	0.252989	0.027555	0.241137	0.0225655	4.91523	0.525246	0.297331	0.40647		¬¶ ¬¶ ¬¶ ¬¶ ¬¶ ¬¶ ¬∞--Ventral intermediate entorhinal cortex	0.224594	0.0168599	0.23018	0.0181398	-2.42684	-0.307948	0.413721	0.566356		¬¶ ¬¶ ¬¶ ¬¶ ¬¶ ¬¶ ¬∞--Ventral intermediate entorhinal cortex	0.776265
¬¶ ¬¶ ¬¶ ¬¶ ¬¶ ¬∞--Entorhinal area, medial part, ventral zone	0.154748	0.0140933	0.150853	0.0126291	2.58166	0.308377	0.312808	0.420057		¬¶ ¬¶ ¬¶ ¬¶ ¬¶ ¬∞--Entorhinal area, medial part, ventral zone	0.162284	0.013856	0.157293	0.0106743	3.17323	0.467597	0.370381	0.475836		¬¶ ¬¶ ¬¶ ¬¶ ¬¶ ¬∞--Entorhinal area, medial part, ventral zone	0.147839	0.0106699	0.146828	0.0123505	0.688525	0.0818549	0.822304	0.87122		¬¶ ¬¶ ¬¶ ¬¶ ¬¶ ¬∞--Entorhinal area, medial part, ventral zone	0.937583
¬¶ ¬¶ ¬¶ ¬¶ ¬∞--Hippocampal region	4.65187	0.16693	4.94764	0.182245	-5.97798	-1.62292	3.86486e-07	2.87e-06	**	¬¶ ¬¶ ¬¶ ¬¶ ¬∞--Hippocampal region	4.56846	0.112238	4.85866	0.144795	-5.97274	-2.00418	5.55646e-05	0.000401777	**	¬¶ ¬¶ ¬¶ ¬¶ ¬∞--Hippocampal region	4.72832	0.175914	5.00325	0.18493	-5.49494	-1.48665	0.000500619	0.00306906	**	¬¶ ¬¶ ¬¶ ¬¶ ¬∞--Hippocampal region	0.974604
¬¶ ¬¶ ¬¶ ¬¶ ¬¶--Ammon's horn	3.40122	0.12959	3.66918	0.147917	-7.30285	-1.81152	2.30301e-08	2.54e-07	**	¬¶ ¬¶ ¬¶ ¬¶ ¬¶--Ammon's horn	3.32308	0.0940732	3.58048	0.0956079	-7.1888	-2.69218	5.71934e-06	8.96e-05	**	¬¶ ¬¶ ¬¶ ¬¶ ¬¶--Ammon's horn	3.47285	0.117642	3.72461	0.149861	-6.75949	-1.67999	5.59732e-05	0.000652744	**	¬¶ ¬¶ ¬¶ ¬¶ ¬¶--Ammon's horn	0.97995
¬¶ ¬¶ ¬¶ ¬¶ ¬¶ ¬¶--Field CA1	1.78298	0.0734191	1.94704	0.0781895	-8.42612	-2.09823	1.23937e-09	2.18e-08	**	¬¶ ¬¶ ¬¶ ¬¶ ¬¶ ¬¶--Field CA1	1.76575	0.0660353	1.93305	0.0540026	-8.65451	-3.09793	4.63246e-06	8.16e-05	**	¬¶ ¬¶ ¬¶ ¬¶ ¬¶ ¬¶--Field CA1	1.79877	0.079043	1.95578	0.0907059	-8.02815	-1.73101	5.96183e-05	0.000652744	**	¬¶ ¬¶ ¬¶ ¬¶ ¬¶ ¬¶--Field CA1	0.962032
¬¶ ¬¶ ¬¶ ¬¶ ¬¶ ¬¶ ¬¶--Field CA1, stratum oriens	0.483931	0.0279026	0.543941	0.0307134	-11.0324	-1.95386	5.3198e-09	6.82e-08	**	¬¶ ¬¶ ¬¶ ¬¶ ¬¶ ¬¶ ¬¶--Field CA1, stratum oriens	0.481259	0.0282147	0.543207	0.0180715	-11.4042	-3.42797	1.06575e-05	0.000119327	**	¬¶ ¬¶ ¬¶ ¬¶ ¬¶ ¬¶ ¬¶--Field CA1, stratum oriens	0.48638	0.0286309	0.544399	0.0370898	-10.6573	-1.56427	0.000126192	0.00101675	**	¬¶ ¬¶ ¬¶ ¬¶ ¬¶ ¬¶ ¬¶--Field CA1, stratum oriens	0.962032
¬¶ ¬¶ ¬¶ ¬¶ ¬¶ ¬¶ ¬¶--Field CA1, stratum lacunosum-moleculare	0.501419	0.0215968	0.514591	0.0183758	-2.55966	-0.716799	0.0255276	0.0517895	-	¬¶ ¬¶ ¬¶ ¬¶ ¬¶ ¬¶ ¬¶--Field CA1, stratum lacunosum-moleculare	0.495082	0.0156652	0.511246	0.0179262	-3.16167	-0.901693	0.0399424	0.0930885	-	¬¶ ¬¶ ¬¶ ¬¶ ¬¶ ¬¶ ¬¶--Field CA1, stratum lacunosum-moleculare	0.507228	0.0251553	0.516681	0.0189171	-1.82965	-0.49973	0.265983	0.401107		¬¶ ¬¶ ¬¶ ¬¶ ¬¶ ¬¶ ¬¶--Field CA1, stratum lacunosum-moleculare	0.933047
¬¶ ¬¶ ¬¶ ¬¶ ¬¶ ¬¶ ¬¶--Field CA1, stratum radiatum	0.54874	0.0258347	0.604374	0.0276876	-9.2052	-2.00934	3.51194e-09	4.95e-08	**	¬¶ ¬¶ ¬¶ ¬¶ ¬¶ ¬¶ ¬¶--Field CA1, stratum radiatum	0.541461	0.0212202	0.596683	0.0228579	-9.25495	-2.41591	1.55917e-05	0.000145333	**	¬¶ ¬¶ ¬¶ ¬¶ ¬¶ ¬¶ ¬¶--Field CA1, stratum radiatum	0.555414	0.0287041	0.609181	0.0300017	-8.82619	-1.79215	6.01821e-05	0.000652744	**	¬¶ ¬¶ ¬¶ ¬¶ ¬¶ ¬¶ ¬¶--Field CA1, stratum radiatum	0.97995
¬¶ ¬¶ ¬¶ ¬¶ ¬¶ ¬¶ ¬∞--Field CA1, pyramidal layer	0.248889	0.0140129	0.284134	0.0176938	-12.4042	-1.99192	8.26211e-10	1.94e-08	**	¬¶ ¬¶ ¬¶ ¬¶ ¬¶ ¬¶ ¬∞--Field CA1, pyramidal layer	0.247953	0.0149411	0.281914	0.0111159	-12.0466	-3.05517	1.21412e-05	0.000122279	**	¬¶ ¬¶ ¬¶ ¬¶ ¬¶ ¬¶ ¬∞--Field CA1, pyramidal layer	0.249747	0.0137151	0.285521	0.0210311	-12.5293	-1.701	2.44904e-05	0.000437931	**	¬¶ ¬¶ ¬¶ ¬¶ ¬¶ ¬¶ ¬∞--Field CA1, pyramidal layer	0.962032
¬¶ ¬¶ ¬¶ ¬¶ ¬¶ ¬¶--Field CA2	0.245763	0.0174828	0.268785	0.0127843	-8.56537	-1.80084	2.9972e-06	1.84e-05	**	¬¶ ¬¶ ¬¶ ¬¶ ¬¶ ¬¶--Field CA2	0.237888	0.0144125	0.267057	0.00626268	-10.9222	-4.65753	1.10428e-05	0.000119327	**	¬¶ ¬¶ ¬¶ ¬¶ ¬¶ ¬¶--Field CA2	0.252981	0.0174246	0.269865	0.0156726	-6.25661	-1.07732	0.012316	0.0377513	*	¬¶ ¬¶ ¬¶ ¬¶ ¬¶ ¬¶--Field CA2	0.776265
¬¶ ¬¶ ¬¶ ¬¶ ¬¶ ¬¶ ¬¶--Field CA2, pyramidal layer	0.0424055	0.00306618	0.047641	0.002926	-10.9895	-1.78931	1.82103e-07	1.47e-06	**	¬¶ ¬¶ ¬¶ ¬¶ ¬¶ ¬¶ ¬¶--Field CA2, pyramidal layer	0.0410573	0.00277395	0.0476304	0.00194872	-13.8002	-3.37304	5.63983e-06	8.96e-05	**	¬¶ ¬¶ ¬¶ ¬¶ ¬¶ ¬¶ ¬¶--Field CA2, pyramidal layer	0.0436413	0.00288514	0.0476476	0.00346273	-8.40824	-1.15698	0.00320573	0.0129145	*	¬¶ ¬¶ ¬¶ ¬¶ ¬¶ ¬¶ ¬¶--Field CA2, pyramidal layer	0.776265
¬¶ ¬¶ ¬¶ ¬¶ ¬¶ ¬¶ ¬¶--Field CA2, stratum oriens	0.10191	0.00636069	0.115541	0.00626399	-11.7978	-2.17614	1.2155e-09	2.18e-08	**	¬¶ ¬¶ ¬¶ ¬¶ ¬¶ ¬¶ ¬¶--Field CA2, stratum oriens	0.0990508	0.00561055	0.115706	0.00451307	-14.3942	-3.69037	4.79603e-07	1.79e-05	**	¬¶ ¬¶ ¬¶ ¬¶ ¬¶ ¬¶ ¬¶--Field CA2, stratum oriens	0.104531	0.00605253	0.115438	0.00729013	-9.44893	-1.49623	0.000274083	0.00198183	**	¬¶ ¬¶ ¬¶ ¬¶ ¬¶ ¬¶ ¬¶--Field CA2, stratum oriens	0.776265
¬¶ ¬¶ ¬¶ ¬¶ ¬¶ ¬¶ ¬∞--Field CA2, stratum radiatum	0.101447	0.010018	0.105603	0.00576441	-3.93512	-0.720908	0.0774047	0.132291		¬¶ ¬¶ ¬¶ ¬¶ ¬¶ ¬¶ ¬∞--Field CA2, stratum radiatum	0.0977802	0.00715914	0.103721	0.00336569	-5.72753	-1.76506	0.027323	0.0670007	-	¬¶ ¬¶ ¬¶ ¬¶ ¬¶ ¬¶ ¬∞--Field CA2, stratum radiatum	0.104809	0.0113293	0.106779	0.00668929	-1.84529	-0.294558	0.569272	0.7041		¬¶ ¬¶ ¬¶ ¬¶ ¬¶ ¬¶ ¬∞--Field CA2, stratum radiatum	0.860825
¬¶ ¬¶ ¬¶ ¬¶ ¬¶ ¬∞--Field CA3	1.37248	0.0660951	1.45335	0.0783728	-5.56452	-1.03189	0.00032801	0.00120128	**	¬¶ ¬¶ ¬¶ ¬¶ ¬¶ ¬∞--Field CA3	1.31944	0.0390395	1.38037	0.0483064	-4.41392	-1.26129	0.00479062	0.0157087	*	¬¶ ¬¶ ¬¶ ¬¶ ¬¶ ¬∞--Field CA3	1.4211	0.0442708	1.49897	0.0553793	-5.19474	-1.40607	0.000467477	0.00299609	**	¬¶ ¬¶ ¬¶ ¬¶ ¬¶ ¬∞--Field CA3	0.922663
¬¶ ¬¶ ¬¶ ¬¶ ¬¶ ¬¶--Field CA3, pyramidal layer	0.239777	0.0124668	0.257331	0.0152255	-6.82159	-1.15294	6.60599e-05	0.000282254	**	¬¶ ¬¶ ¬¶ ¬¶ ¬¶ ¬¶--Field CA3, pyramidal layer	0.22952	0.007737	0.244332	0.0115813	-6.06203	-1.27891	0.00252234	0.0090038	**	¬¶ ¬¶ ¬¶ ¬¶ ¬¶ ¬¶--Field CA3, pyramidal layer	0.249179	0.00740247	0.265456	0.0110825	-6.13161	-1.46868	0.000165834	0.00129903	**	¬¶ ¬¶ ¬¶ ¬¶ ¬¶ ¬¶--Field CA3, pyramidal layer	0.962032
¬¶ ¬¶ ¬¶ ¬¶ ¬¶ ¬¶ ¬¶--CA3Py Inner	0.0325993	0.00218823	0.0343652	0.00229819	-5.13852	-0.768372	0.00854598	0.0195932	*	¬¶ ¬¶ ¬¶ ¬¶ ¬¶ ¬¶ ¬¶--CA3Py Inner	0.0317948	0.00160673	0.0331643	0.00213737	-4.12926	-0.64071	0.111331	0.212131		¬¶ ¬¶ ¬¶ ¬¶ ¬¶ ¬¶ ¬¶--CA3Py Inner	0.0333367	0.00244733	0.0351157	0.00212118	-5.06608	-0.838678	0.0498674	0.108174		¬¶ ¬¶ ¬¶ ¬¶ ¬¶ ¬¶ ¬¶--CA3Py Inner	0.962032
¬¶ ¬¶ ¬¶ ¬¶ ¬¶ ¬¶ ¬∞--CA3Py Outer	0.207178	0.0113693	0.222966	0.0133943	-7.081	-1.17872	5.85177e-05	0.000261935	**	¬¶ ¬¶ ¬¶ ¬¶ ¬¶ ¬¶ ¬∞--CA3Py Outer	0.197726	0.00740801	0.211168	0.00978073	-6.36558	-1.37434	0.00203598	0.00808656	**	¬¶ ¬¶ ¬¶ ¬¶ ¬¶ ¬¶ ¬∞--CA3Py Outer	0.215842	0.00611495	0.23034	0.00952977	-6.29405	-1.52131	9.75013e-05	0.000848707	**	¬¶ ¬¶ ¬¶ ¬¶ ¬¶ ¬¶ ¬∞--CA3Py Outer	0.962032
¬¶ ¬¶ ¬¶ ¬¶ ¬¶ ¬¶--Field CA3, stratum oriens	0.605774	0.0315781	0.620034	0.0333219	-2.29992	-0.427955	0.13222	0.213062		¬¶ ¬¶ ¬¶ ¬¶ ¬¶ ¬¶--Field CA3, stratum oriens	0.586356	0.017963	0.59089	0.0206129	-0.767346	-0.219968	0.596351	0.672135		¬¶ ¬¶ ¬¶ ¬¶ ¬¶ ¬¶--Field CA3, stratum oriens	0.623573	0.0312789	0.638249	0.0259909	-2.29937	-0.564648	0.186881	0.299434		¬¶ ¬¶ ¬¶ ¬¶ ¬¶ ¬¶--Field CA3, stratum oriens	0.902209
¬¶ ¬¶ ¬¶ ¬¶ ¬¶ ¬¶--Field CA3, stratum radiatum	0.375611	0.0227055	0.407823	0.0255364	-7.89846	-1.2614	2.80972e-05	0.000139007	**	¬¶ ¬¶ ¬¶ ¬¶ ¬¶ ¬¶--Field CA3, stratum radiatum	0.359901	0.0140113	0.386161	0.0156979	-6.80024	-1.67282	0.000681158	0.00314896	**	¬¶ ¬¶ ¬¶ ¬¶ ¬¶ ¬¶--Field CA3, stratum radiatum	0.390013	0.019482	0.421362	0.0207517	-7.44003	-1.51069	0.000400671	0.00269021	**	¬¶ ¬¶ ¬¶ ¬¶ ¬¶ ¬¶--Field CA3, stratum radiatum	0.938315
¬¶ ¬¶ ¬¶ ¬¶ ¬¶ ¬∞--Field CA3, stratum lucidum	0.151318	0.0095616	0.168164	0.010762	-10.0176	-1.56532	6.20846e-07	4.38e-06	**	¬¶ ¬¶ ¬¶ ¬¶ ¬¶ ¬∞--Field CA3, stratum lucidum	0.143664	0.00555607	0.158987	0.00743441	-9.63785	-2.06108	3.39693e-05	0.000266094	**	¬¶ ¬¶ ¬¶ ¬¶ ¬¶ ¬∞--Field CA3, stratum lucidum	0.158334	0.00651953	0.173899	0.00828486	-8.95085	-1.87878	1.26428e-05	0.000295967	**	¬¶ ¬¶ ¬¶ ¬¶ ¬¶ ¬∞--Field CA3, stratum lucidum	0.97995
¬¶ ¬¶ ¬¶ ¬¶ ¬∞--Dentate gyrus	1.25065	0.0512184	1.27846	0.0517057	-2.17563	-0.537939	0.0652681	0.115502		¬¶ ¬¶ ¬¶ ¬¶ ¬∞--Dentate gyrus	1.24538	0.0408131	1.27818	0.0608893	-2.56629	-0.538712	0.159792	0.273098		¬¶ ¬¶ ¬¶ ¬¶ ¬∞--Dentate gyrus	1.25548	0.0606562	1.27864	0.0472357	-1.81137	-0.490325	0.265785	0.401107		¬¶ ¬¶ ¬¶ ¬¶ ¬∞--Dentate gyrus	0.962032
¬¶ ¬¶ ¬¶ ¬¶ ¬¶--Dentate gyrus, molecular layer	0.858219	0.0334601	0.865294	0.0323149	-0.817655	-0.218943	0.455641	0.544451		¬¶ ¬¶ ¬¶ ¬¶ ¬¶--Dentate gyrus, molecular layer	0.856482	0.0249751	0.871741	0.0390922	-1.75041	-0.390333	0.295125	0.405975		¬¶ ¬¶ ¬¶ ¬¶ ¬¶--Dentate gyrus, molecular layer	0.859812	0.0408206	0.861265	0.0279012	-0.168756	-0.0520923	0.911658	0.925193		¬¶ ¬¶ ¬¶ ¬¶ ¬¶--Dentate gyrus, molecular layer	0.900667
¬¶ ¬¶ ¬¶ ¬¶ ¬∞--Dentate gyrus, granule cell layer	0.392426	0.0215556	0.413166	0.024363	-5.01963	-0.851265	0.00293884	0.00845664	**	¬¶ ¬¶ ¬¶ ¬¶ ¬∞--Dentate gyrus, granule cell layer	0.388895	0.0176159	0.406438	0.02733	-4.31622	-0.641886	0.0935357	0.185754		¬¶ ¬¶ ¬¶ ¬¶ ¬∞--Dentate gyrus, granule cell layer	0.395663	0.0249655	0.417371	0.0221827	-5.20099	-0.978575	0.0223495	0.0617705	-	¬¶ ¬¶ ¬¶ ¬¶ ¬∞--Dentate gyrus, granule cell layer	0.962032
¬¶ ¬¶ ¬¶ ¬¶ ¬¶--GrDG	0.264121	0.0133479	0.276329	0.0145417	-4.41807	-0.839545	0.00378137	0.0104543	*	¬¶ ¬¶ ¬¶ ¬¶ ¬¶--GrDG	0.262745	0.0112011	0.273724	0.01652	-4.0111	-0.66461	0.088077	0.177412		¬¶ ¬¶ ¬¶ ¬¶ ¬¶--GrDG	0.265383	0.0154482	0.277958	0.0134662	-4.52415	-0.933839	0.0299458	0.0751378	-	¬¶ ¬¶ ¬¶ ¬¶ ¬¶--GrDG	0.962032
¬¶ ¬¶ ¬¶ ¬¶ ¬∞--PoDG	0.128305	0.00879549	0.136836	0.0102196	-6.23445	-0.83477	0.00316578	0.00895817	**	¬¶ ¬¶ ¬¶ ¬¶ ¬∞--PoDG	0.12615	0.0065974	0.132714	0.0111876	-4.94556	-0.586668	0.113964	0.214252		¬¶ ¬¶ ¬¶ ¬¶ ¬∞--PoDG	0.130281	0.0103078	0.139413	0.0089753	-6.55044	-1.01748	0.0190158	0.054166	-	¬¶ ¬¶ ¬¶ ¬¶ ¬∞--PoDG	0.938315
¬¶ ¬¶ ¬¶ ¬∞--Isocortex	22.2407	0.682849	21.7781	0.394019	2.12403	1.17399	0.00499204	0.0126837	*	¬¶ ¬¶ ¬¶ ¬∞--Isocortex	22.666	0.47971	21.8339	0.213775	3.81095	3.89231	7.26908e-05	0.00048808	**	¬¶ ¬¶ ¬¶ ¬∞--Isocortex	21.8507	0.613667	21.7432	0.477444	0.494726	0.225302	0.605871	0.730155		¬¶ ¬¶ ¬¶ ¬∞--Isocortex	0.685934
¬¶ ¬¶ ¬¶ ¬¶--Anterior cingulate area	0.835279	0.0637145	0.816676	0.0734151	2.27783	0.253388	0.351399	0.453691		¬¶ ¬¶ ¬¶ ¬¶--Anterior cingulate area	0.885688	0.0464489	0.83921	0.0337759	5.53836	1.37608	0.0176438	0.0468889	*	¬¶ ¬¶ ¬¶ ¬¶--Anterior cingulate area	0.78907	0.035878	0.802593	0.088025	-1.68488	-0.153624	0.621249	0.745499		¬¶ ¬¶ ¬¶ ¬¶--Anterior cingulate area	0.776265
¬¶ ¬¶ ¬¶ ¬¶ ¬¶--Anterior cingulate area, ventral part	0.501517	0.0396256	0.492569	0.0393542	1.81654	0.227364	0.432501	0.52122		¬¶ ¬¶ ¬¶ ¬¶ ¬¶--Anterior cingulate area, ventral part	0.528135	0.0308185	0.506017	0.0188974	4.37098	1.17042	0.0651973	0.137206		¬¶ ¬¶ ¬¶ ¬¶ ¬¶--Anterior cingulate area, ventral part	0.477116	0.0303131	0.484164	0.0465946	-1.45558	-0.151249	0.652517	0.754119		¬¶ ¬¶ ¬¶ ¬¶ ¬¶--Anterior cingulate area, ventral part	0.776265
¬¶ ¬¶ ¬¶ ¬¶ ¬¶ ¬¶--Cingulate cortex: area 24a	0.35276	0.0304299	0.348947	0.028358	1.09267	0.134454	0.651996	0.727086		¬¶ ¬¶ ¬¶ ¬¶ ¬¶ ¬¶--Cingulate cortex: area 24a	0.371713	0.0270168	0.35609	0.0112853	4.38719	1.3843	0.106228	0.20518		¬¶ ¬¶ ¬¶ ¬¶ ¬¶ ¬¶--Cingulate cortex: area 24a	0.335387	0.0223597	0.344483	0.034765	-2.64044	-0.261639	0.436615	0.591949		¬¶ ¬¶ ¬¶ ¬¶ ¬¶ ¬¶--Cingulate cortex: area 24a	0.776265
¬¶ ¬¶ ¬¶ ¬¶ ¬¶ ¬∞--Cingulate cortex: area 24a'	0.148756	0.01417	0.143622	0.0135883	3.57528	0.37789	0.202016	0.301422		¬¶ ¬¶ ¬¶ ¬¶ ¬¶ ¬∞--Cingulate cortex: area 24a'	0.156423	0.0130193	0.149927	0.00976154	4.3325	0.665426	0.215062	0.331407		¬¶ ¬¶ ¬¶ ¬¶ ¬¶ ¬∞--Cingulate cortex: area 24a'	0.141729	0.0116121	0.139681	0.0144046	1.46654	0.14221	0.689897	0.776428		¬¶ ¬¶ ¬¶ ¬¶ ¬¶ ¬∞--Cingulate cortex: area 24a'	0.922663
¬¶ ¬¶ ¬¶ ¬¶ ¬∞--Anterior cingulate area, dorsal part	0.333762	0.0322671	0.324108	0.0364613	2.97888	0.264795	0.334114	0.436205		¬¶ ¬¶ ¬¶ ¬¶ ¬∞--Anterior cingulate area, dorsal part	0.357553	0.0292007	0.333193	0.0194742	7.31124	1.25092	0.0384648	0.0903924	-	¬¶ ¬¶ ¬¶ ¬¶ ¬∞--Anterior cingulate area, dorsal part	0.311954	0.0149103	0.318429	0.0435746	-2.03353	-0.148604	0.627092	0.74616		¬¶ ¬¶ ¬¶ ¬¶ ¬∞--Anterior cingulate area, dorsal part	0.776265
¬¶ ¬¶ ¬¶ ¬¶ ¬¶--Cingulate cortex: area 24b	0.236909	0.0266865	0.228054	0.0306013	3.88259	0.289347	0.288869	0.393532		¬¶ ¬¶ ¬¶ ¬¶ ¬¶--Cingulate cortex: area 24b	0.254091	0.0272969	0.233103	0.0167422	9.00355	1.25357	0.0496583	0.111149		¬¶ ¬¶ ¬¶ ¬¶ ¬¶--Cingulate cortex: area 24b	0.221159	0.0134583	0.224899	0.0369451	-1.66304	-0.101236	0.741669	0.807531		¬¶ ¬¶ ¬¶ ¬¶ ¬¶--Cingulate cortex: area 24b	0.776265
¬¶ ¬¶ ¬¶ ¬¶ ¬∞--Cingulate cortex: area 24b'	0.0968535	0.00909561	0.0960531	0.00798473	0.833228	0.100234	0.744327	0.79733		¬¶ ¬¶ ¬¶ ¬¶ ¬∞--Cingulate cortex: area 24b'	0.103463	0.0069107	0.10009	0.00561768	3.36994	0.600419	0.237652	0.347243		¬¶ ¬¶ ¬¶ ¬¶ ¬∞--Cingulate cortex: area 24b'	0.0907951	0.00619067	0.0935303	0.0083471	-2.92439	-0.327682	0.349055	0.490104		¬¶ ¬¶ ¬¶ ¬¶ ¬∞--Cingulate cortex: area 24b'	0.776265
¬¶ ¬¶ ¬¶ ¬¶--Infralimbic area	0.118128	0.00896938	0.111522	0.00633358	5.92377	1.04306	0.00425361	0.0112917	*	¬¶ ¬¶ ¬¶ ¬¶--Infralimbic area	0.120965	0.0111104	0.109021	0.00663849	10.9553	1.79915	0.00821614	0.0249135	*	¬¶ ¬¶ ¬¶ ¬¶--Infralimbic area	0.115528	0.00576698	0.113085	0.00580011	2.1604	0.421213	0.278999	0.4185		¬¶ ¬¶ ¬¶ ¬¶--Infralimbic area	0.776265
¬¶ ¬¶ ¬¶ ¬¶--Retrosplenial area	1.35077	0.0626029	1.22993	0.064719	9.825	1.86716	3.05026e-08	3.19e-07	**	¬¶ ¬¶ ¬¶ ¬¶--Retrosplenial area	1.3703	0.0704932	1.22284	0.0488113	12.059	3.02106	2.54634e-05	0.000205163	**	¬¶ ¬¶ ¬¶ ¬¶--Retrosplenial area	1.33287	0.0508903	1.23437	0.0741409	7.98037	1.32864	0.000534049	0.0032043	**	¬¶ ¬¶ ¬¶ ¬¶--Retrosplenial area	0.803132
¬¶ ¬¶ ¬¶ ¬¶ ¬¶--Retrosplenial area, ventral part	0.652647	0.0401016	0.593543	0.0347316	9.95788	1.70174	1.37697e-06	9.03e-06	**	¬¶ ¬¶ ¬¶ ¬¶ ¬¶--Retrosplenial area, ventral part	0.677204	0.0379076	0.601723	0.0308571	12.5443	2.44617	8.46656e-05	0.00054263	**	¬¶ ¬¶ ¬¶ ¬¶ ¬¶--Retrosplenial area, ventral part	0.630136	0.0274595	0.58843	0.0369687	7.08762	1.12814	0.00294006	0.0121926	*	¬¶ ¬¶ ¬¶ ¬¶ ¬¶--Retrosplenial area, ventral part	0.776265
¬¶ ¬¶ ¬¶ ¬¶ ¬¶ ¬¶--Cingulate cortex: area 29a	0.178663	0.0146993	0.15232	0.0135744	17.2946	1.94065	4.35927e-08	4.1e-07	**	¬¶ ¬¶ ¬¶ ¬¶ ¬¶ ¬¶--Cingulate cortex: area 29a	0.186034	0.0111742	0.151417	0.00987095	22.8616	3.50689	4.39143e-07	1.79e-05	**	¬¶ ¬¶ ¬¶ ¬¶ ¬¶ ¬¶--Cingulate cortex: area 29a	0.171906	0.0146455	0.152883	0.0157405	12.4424	1.2085	0.00311508	0.0127312	*	¬¶ ¬¶ ¬¶ ¬¶ ¬¶ ¬¶--Cingulate cortex: area 29a	0.776265
¬¶ ¬¶ ¬¶ ¬¶ ¬¶ ¬¶--Cingulate cortex: area 29b	0.100666	0.00868167	0.0793276	0.0102089	26.8997	2.09022	4.62615e-10	1.3e-08	**	¬¶ ¬¶ ¬¶ ¬¶ ¬¶ ¬¶--Cingulate cortex: area 29b	0.104141	0.00655319	0.0766515	0.006695	35.8627	4.10594	1.18942e-08	1.68e-06	**	¬¶ ¬¶ ¬¶ ¬¶ ¬¶ ¬¶--Cingulate cortex: area 29b	0.0974816	0.00941098	0.0810001	0.0117919	20.3475	1.39769	0.000494738	0.00306906	**	¬¶ ¬¶ ¬¶ ¬¶ ¬¶ ¬¶--Cingulate cortex: area 29b	0.776265
¬¶ ¬¶ ¬¶ ¬¶ ¬¶ ¬∞--Cingulate cortex: area 29c	0.373318	0.0293641	0.361895	0.0245092	3.15626	0.466044	0.144515	0.227672		¬¶ ¬¶ ¬¶ ¬¶ ¬¶ ¬∞--Cingulate cortex: area 29c	0.38703	0.0299961	0.373654	0.0224609	3.57983	0.595532	0.265671	0.37838		¬¶ ¬¶ ¬¶ ¬¶ ¬¶ ¬∞--Cingulate cortex: area 29c	0.360748	0.0233699	0.354546	0.0234242	1.74923	0.264763	0.493842	0.643424		¬¶ ¬¶ ¬¶ ¬¶ ¬¶ ¬∞--Cingulate cortex: area 29c	0.938315
¬¶ ¬¶ ¬¶ ¬¶ ¬∞--Retrosplenial area, dorsal part	0.698126	0.0341934	0.636389	0.0456047	9.70106	1.35373	2.99098e-06	1.84e-05	**	¬¶ ¬¶ ¬¶ ¬¶ ¬∞--Retrosplenial area, dorsal part	0.693096	0.0411605	0.621116	0.0261351	11.5889	2.75417	0.000147116	0.000813474	**	¬¶ ¬¶ ¬¶ ¬¶ ¬∞--Retrosplenial area, dorsal part	0.702736	0.0273811	0.645935	0.0529507	8.79364	1.07272	0.00228875	0.00963324	**	¬¶ ¬¶ ¬¶ ¬¶ ¬∞--Retrosplenial area, dorsal part	0.919882
¬¶ ¬¶ ¬¶ ¬¶--Prelimbic area	0.437867	0.0449186	0.422548	0.0383177	3.6254	0.399791	0.203928	0.302673		¬¶ ¬¶ ¬¶ ¬¶--Prelimbic area	0.46663	0.0396401	0.436719	0.0273378	6.84884	1.0941	0.0609482	0.129229		¬¶ ¬¶ ¬¶ ¬¶--Prelimbic area	0.411501	0.0319567	0.413691	0.0422031	-0.529265	-0.0518806	0.881866	0.907613		¬¶ ¬¶ ¬¶ ¬¶--Prelimbic area	0.776265
¬¶ ¬¶ ¬¶ ¬¶--Auditory areas	1.02841	0.0540408	1.00033	0.0433366	2.80751	0.648053	0.0494243	0.0916954	-	¬¶ ¬¶ ¬¶ ¬¶--Auditory areas	1.06213	0.0509618	1.00966	0.0438834	5.19685	1.19569	0.0210414	0.0534567	-	¬¶ ¬¶ ¬¶ ¬¶--Auditory areas	0.997505	0.036063	0.994497	0.0433622	0.302471	0.0693708	0.84706	0.884708		¬¶ ¬¶ ¬¶ ¬¶--Auditory areas	0.776265
¬¶ ¬¶ ¬¶ ¬¶ ¬¶--Primary auditory area	0.331937	0.0189925	0.317353	0.0152208	4.59574	0.958207	0.00453627	0.0118448	*	¬¶ ¬¶ ¬¶ ¬¶ ¬¶--Primary auditory area	0.34554	0.0146319	0.323165	0.0136146	6.92368	1.64346	0.00183728	0.00761936	**	¬¶ ¬¶ ¬¶ ¬¶ ¬¶--Primary auditory area	0.319468	0.0131207	0.31372	0.0154372	1.83232	0.37237	0.308851	0.448949		¬¶ ¬¶ ¬¶ ¬¶ ¬¶--Primary auditory area	0.776265
¬¶ ¬¶ ¬¶ ¬¶ ¬¶--Dorsal auditory area	0.328126	0.0166207	0.315712	0.0128815	3.93212	0.963723	0.00507487	0.0126837	*	¬¶ ¬¶ ¬¶ ¬¶ ¬¶--Dorsal auditory area	0.335674	0.018212	0.309725	0.0118751	8.37789	2.18512	0.00114888	0.0049844	**	¬¶ ¬¶ ¬¶ ¬¶ ¬¶--Dorsal auditory area	0.321208	0.0119077	0.319454	0.012374	0.549052	0.141747	0.709141	0.784227		¬¶ ¬¶ ¬¶ ¬¶ ¬¶--Dorsal auditory area	0.275703
¬¶ ¬¶ ¬¶ ¬¶ ¬∞--Ventral auditory area	0.368351	0.0256091	0.367265	0.0248946	0.295565	0.0436042	0.881176	0.910226		¬¶ ¬¶ ¬¶ ¬¶ ¬∞--Ventral auditory area	0.38092	0.0266002	0.376773	0.0242089	1.10076	0.171316	0.713787	0.759723		¬¶ ¬¶ ¬¶ ¬¶ ¬∞--Ventral auditory area	0.356829	0.0191204	0.361323	0.0241523	-1.24383	-0.18608	0.599924	0.726088		¬¶ ¬¶ ¬¶ ¬¶ ¬∞--Ventral auditory area	0.919882
¬¶ ¬¶ ¬¶ ¬¶--Agranular insular area	0.162903	0.00897325	0.169756	0.0125744	-4.03661	-0.544948	0.0351662	0.0661123	-	¬¶ ¬¶ ¬¶ ¬¶--Agranular insular area	0.161869	0.0103261	0.16905	0.0125994	-4.24788	-0.569948	0.167765	0.280965		¬¶ ¬¶ ¬¶ ¬¶--Agranular insular area	0.163852	0.00787726	0.170197	0.0129513	-3.72815	-0.489926	0.146168	0.257223		¬¶ ¬¶ ¬¶ ¬¶--Agranular insular area	0.978485
¬¶ ¬¶ ¬¶ ¬¶ ¬∞--Agranular insular area, dorsal part	0.162903	0.00897325	0.169756	0.0125744	-4.03661	-0.544948	0.0351662	0.0661123	-	¬¶ ¬¶ ¬¶ ¬¶ ¬∞--Agranular insular area, dorsal part	0.161869	0.0103261	0.16905	0.0125994	-4.24788	-0.569948	0.167765	0.280965		¬¶ ¬¶ ¬¶ ¬¶ ¬∞--Agranular insular area, dorsal part	0.163852	0.00787726	0.170197	0.0129513	-3.72815	-0.489926	0.146168	0.257223		¬¶ ¬¶ ¬¶ ¬¶ ¬∞--Agranular insular area, dorsal part	0.978485
¬¶ ¬¶ ¬¶ ¬¶--Ectorhinal area	2.14771	0.120941	2.0526	0.0639143	4.63365	1.48809	0.00103422	0.00347206	**	¬¶ ¬¶ ¬¶ ¬¶--Ectorhinal area	2.13973	0.134772	2.03627	0.0821467	5.0807	1.25942	0.0496623	0.111149		¬¶ ¬¶ ¬¶ ¬¶--Ectorhinal area	2.15504	0.112333	2.06281	0.0497045	4.47077	1.85544	0.00686471	0.0231059	*	¬¶ ¬¶ ¬¶ ¬¶--Ectorhinal area	0.962032
¬¶ ¬¶ ¬¶ ¬¶ ¬¶--Ectorhinal cortex	0.563073	0.0246624	0.543625	0.024727	3.57751	0.786519	0.00841085	0.0194416	*	¬¶ ¬¶ ¬¶ ¬¶ ¬¶--Ectorhinal cortex	0.569443	0.0260937	0.540649	0.0254662	5.32585	1.13068	0.0193749	0.0505904	-	¬¶ ¬¶ ¬¶ ¬¶ ¬¶--Ectorhinal cortex	0.557233	0.022797	0.545484	0.0249065	2.15386	0.471725	0.211859	0.334626		¬¶ ¬¶ ¬¶ ¬¶ ¬¶--Ectorhinal cortex	0.828186
¬¶ ¬¶ ¬¶ ¬¶ ¬∞--Insular region: not subdivided	1.58464	0.115845	1.50898	0.0590321	5.01413	1.28171	0.00520982	0.0128875	*	¬¶ ¬¶ ¬¶ ¬¶ ¬∞--Insular region: not subdivided	1.57028	0.13683	1.49562	0.0697301	4.99208	1.07074	0.137686	0.245744		¬¶ ¬¶ ¬¶ ¬¶ ¬∞--Insular region: not subdivided	1.5978	0.0970819	1.51733	0.0519356	5.3037	1.54951	0.00884905	0.0286832	*	¬¶ ¬¶ ¬¶ ¬¶ ¬∞--Insular region: not subdivided	0.97995
¬¶ ¬¶ ¬¶ ¬¶--Somatomotor areas	2.65584	0.112834	2.72132	0.0982766	-2.40629	-0.666312	0.034966	0.0661123	-	¬¶ ¬¶ ¬¶ ¬¶--Somatomotor areas	2.69999	0.115779	2.73047	0.0764168	-1.11631	-0.398872	0.490017	0.588013		¬¶ ¬¶ ¬¶ ¬¶--Somatomotor areas	2.61537	0.0976805	2.71561	0.111816	-3.69109	-0.896431	0.0201793	0.0563429	-	¬¶ ¬¶ ¬¶ ¬¶--Somatomotor areas	0.839857
¬¶ ¬¶ ¬¶ ¬¶ ¬¶--Primary motor area	1.56728	0.0910028	1.61922	0.0556851	-3.20763	-0.932718	0.0184745	0.040386	*	¬¶ ¬¶ ¬¶ ¬¶ ¬¶--Primary motor area	1.58152	0.106181	1.6174	0.0530233	-2.21877	-0.676805	0.347371	0.456496		¬¶ ¬¶ ¬¶ ¬¶ ¬¶--Primary motor area	1.55423	0.0769737	1.62035	0.0589712	-4.08083	-1.12129	0.0159743	0.0474184	*	¬¶ ¬¶ ¬¶ ¬¶ ¬¶--Primary motor area	0.902209
¬¶ ¬¶ ¬¶ ¬¶ ¬¶ ¬¶--Frontal cortex: area 3	0.148404	0.0091731	0.161622	0.00932829	-8.17859	-1.41703	8.73185e-06	4.83e-05	**	¬¶ ¬¶ ¬¶ ¬¶ ¬¶ ¬¶--Frontal cortex: area 3	0.153381	0.00748602	0.164491	0.00535094	-6.75411	-2.07626	0.00101939	0.00455106	**	¬¶ ¬¶ ¬¶ ¬¶ ¬¶ ¬¶--Frontal cortex: area 3	0.143841	0.00835835	0.159829	0.0109056	-10.0032	-1.46603	0.000259153	0.00192319	**	¬¶ ¬¶ ¬¶ ¬¶ ¬¶ ¬¶--Frontal cortex: area 3	0.846152
¬¶ ¬¶ ¬¶ ¬¶ ¬¶ ¬∞--Primary motor cortex	1.41887	0.0843845	1.45759	0.0495149	-2.65644	-0.781989	0.052841	0.0963224	-	¬¶ ¬¶ ¬¶ ¬¶ ¬¶ ¬∞--Primary motor cortex	1.42813	0.100063	1.45291	0.0498786	-1.7053	-0.496737	0.488655	0.588013		¬¶ ¬¶ ¬¶ ¬¶ ¬¶ ¬∞--Primary motor cortex	1.41039	0.0705319	1.46052	0.0506924	-3.43273	-0.989019	0.0375301	0.0867476	-	¬¶ ¬¶ ¬¶ ¬¶ ¬¶ ¬∞--Primary motor cortex	0.919882
¬¶ ¬¶ ¬¶ ¬¶ ¬∞--Secondary motor area	1.08856	0.0518229	1.10211	0.0509568	-1.22895	-0.265801	0.361653	0.463572		¬¶ ¬¶ ¬¶ ¬¶ ¬∞--Secondary motor area	1.11847	0.0487684	1.11306	0.0311923	0.48565	0.173299	0.768224	0.808357		¬¶ ¬¶ ¬¶ ¬¶ ¬∞--Secondary motor area	1.06114	0.0386598	1.09526	0.0601148	-3.11447	-0.567438	0.0985019	0.194248		¬¶ ¬¶ ¬¶ ¬¶ ¬∞--Secondary motor area	0.776265
¬¶ ¬¶ ¬¶ ¬¶--Frontal pole, cerebral cortex	1.357	0.135889	1.38456	0.069145	-1.99067	-0.398613	0.367276	0.464447		¬¶ ¬¶ ¬¶ ¬¶--Frontal pole, cerebral cortex	1.39949	0.157091	1.37055	0.0702924	2.11183	0.41176	0.59883	0.672135		¬¶ ¬¶ ¬¶ ¬¶--Frontal pole, cerebral cortex	1.31805	0.105058	1.39333	0.0692162	-5.4022	-1.08747	0.0306413	0.0751378	-	¬¶ ¬¶ ¬¶ ¬¶--Frontal pole, cerebral cortex	0.776265
¬¶ ¬¶ ¬¶ ¬¶--Orbital area	1.42958	0.0771522	1.39516	0.0507285	2.46713	0.678522	0.0683702	0.119015		¬¶ ¬¶ ¬¶ ¬¶--Orbital area	1.45054	0.0741353	1.39702	0.042245	3.83092	1.26687	0.0596039	0.128525		¬¶ ¬¶ ¬¶ ¬¶--Orbital area	1.41036	0.0778862	1.39399	0.0566959	1.1743	0.288727	0.524775	0.666607		¬¶ ¬¶ ¬¶ ¬¶--Orbital area	0.846152
¬¶ ¬¶ ¬¶ ¬¶ ¬¶--Orbital area, lateral part	0.721488	0.0403259	0.704573	0.0285559	2.40072	0.592341	0.0939692	0.155879		¬¶ ¬¶ ¬¶ ¬¶ ¬¶--Orbital area, lateral part	0.73409	0.036766	0.710392	0.0231579	3.33591	1.02332	0.0970435	0.190044		¬¶ ¬¶ ¬¶ ¬¶ ¬¶--Orbital area, lateral part	0.709937	0.0414625	0.700937	0.0316326	1.28399	0.284515	0.519816	0.663295		¬¶ ¬¶ ¬¶ ¬¶ ¬¶--Orbital area, lateral part	0.887569
¬¶ ¬¶ ¬¶ ¬¶ ¬¶--Orbital area, medial part	0.398004	0.0556118	0.368584	0.0251321	7.98177	1.1706	0.0188082	0.0406696	*	¬¶ ¬¶ ¬¶ ¬¶ ¬¶--Orbital area, medial part	0.403852	0.0750229	0.359413	0.0214051	12.3643	2.07609	0.0871486	0.176805		¬¶ ¬¶ ¬¶ ¬¶ ¬¶--Orbital area, medial part	0.392643	0.0316708	0.374316	0.0262045	4.89608	0.699378	0.105846	0.198991		¬¶ ¬¶ ¬¶ ¬¶ ¬¶--Orbital area, medial part	0.846152
¬¶ ¬¶ ¬¶ ¬¶ ¬∞--Orbital area, ventrolateral part	0.310088	0.0249002	0.322002	0.0167484	-3.69997	-0.711348	0.0529433	0.0963224	-	¬¶ ¬¶ ¬¶ ¬¶ ¬∞--Orbital area, ventrolateral part	0.312602	0.0203908	0.32722	0.0197647	-4.46733	-0.739601	0.112366	0.212665		¬¶ ¬¶ ¬¶ ¬¶ ¬∞--Orbital area, ventrolateral part	0.307784	0.0291537	0.318741	0.0142702	-3.43762	-0.767832	0.200443	0.31935		¬¶ ¬¶ ¬¶ ¬¶ ¬∞--Orbital area, ventrolateral part	0.962032
¬¶ ¬¶ ¬¶ ¬¶--Posterior parietal association areas	0.621383	0.0303106	0.535025	0.0301094	16.1409	2.86815	3.32498e-13	4.69e-11	**	¬¶ ¬¶ ¬¶ ¬¶--Posterior parietal association areas	0.626044	0.0321743	0.52346	0.0210054	19.5973	4.8837	6.1436e-08	4.33e-06	**	¬¶ ¬¶ ¬¶ ¬¶--Posterior parietal association areas	0.617111	0.0292362	0.542254	0.0331861	13.8049	2.2557	1.44249e-06	7.48e-05	**	¬¶ ¬¶ ¬¶ ¬¶--Posterior parietal association areas	0.776265
¬¶ ¬¶ ¬¶ ¬¶ ¬¶--Lateral parietal association cortex	0.0690229	0.00654827	0.0624905	0.00566043	10.4534	1.15404	0.000490511	0.00175094	**	¬¶ ¬¶ ¬¶ ¬¶ ¬¶--Lateral parietal association cortex	0.068752	0.00709391	0.0606524	0.00674266	13.3543	1.20126	0.0149719	0.0418028	*	¬¶ ¬¶ ¬¶ ¬¶ ¬¶--Lateral parietal association cortex	0.0692712	0.00631429	0.0636394	0.00473943	8.84958	1.18829	0.0120218	0.0372545	*	¬¶ ¬¶ ¬¶ ¬¶ ¬¶--Lateral parietal association cortex	0.902209
¬¶ ¬¶ ¬¶ ¬¶ ¬¶--Medial parietal association cortex	0.125969	0.0107912	0.105524	0.00811642	19.3748	2.51896	1.21482e-09	2.18e-08	**	¬¶ ¬¶ ¬¶ ¬¶ ¬¶--Medial parietal association cortex	0.125912	0.00966597	0.100858	0.00566241	24.8406	4.42456	8.56795e-07	2.2e-05	**	¬¶ ¬¶ ¬¶ ¬¶ ¬¶--Medial parietal association cortex	0.126021	0.0121637	0.10844	0.00818372	16.2129	2.14831	0.000103036	0.000854588	**	¬¶ ¬¶ ¬¶ ¬¶ ¬¶--Medial parietal association cortex	0.776265
¬¶ ¬¶ ¬¶ ¬¶ ¬¶--Parietal cortex: posterior area: rostral part	0.026329	0.00163692	0.0252585	0.00209323	4.23819	0.511412	0.0541394	0.0972444	-	¬¶ ¬¶ ¬¶ ¬¶ ¬¶--Parietal cortex: posterior area: rostral part	0.026571	0.00204662	0.0260786	0.00224917	1.88808	0.218918	0.605397	0.672135		¬¶ ¬¶ ¬¶ ¬¶ ¬¶--Parietal cortex: posterior area: rostral part	0.0261073	0.00119958	0.024746	0.0018812	5.50096	0.723615	0.0377276	0.0867476	-	¬¶ ¬¶ ¬¶ ¬¶ ¬¶--Parietal cortex: posterior area: rostral part	0.887569
¬¶ ¬¶ ¬¶ ¬¶ ¬∞--Secondary visual cortex: mediomedial area	0.400063	0.0234011	0.341752	0.0252752	17.0621	2.30701	7.87281e-11	2.78e-09	**	¬¶ ¬¶ ¬¶ ¬¶ ¬∞--Secondary visual cortex: mediomedial area	0.404809	0.0253027	0.335871	0.0161817	20.5252	4.26026	5.77896e-07	1.81e-05	**	¬¶ ¬¶ ¬¶ ¬¶ ¬∞--Secondary visual cortex: mediomedial area	0.395712	0.02168	0.345429	0.0294982	14.5568	1.70463	3.60185e-05	0.000476601	**	¬¶ ¬¶ ¬¶ ¬¶ ¬∞--Secondary visual cortex: mediomedial area	0.803132
¬¶ ¬¶ ¬¶ ¬¶--Perirhinal area	0.558658	0.032364	0.532698	0.0318596	4.8733	0.814824	0.00690848	0.0166513	*	¬¶ ¬¶ ¬¶ ¬¶--Perirhinal area	0.576851	0.0281387	0.543637	0.0332943	6.10969	0.997602	0.0228173	0.0574511	-	¬¶ ¬¶ ¬¶ ¬¶--Perirhinal area	0.54198	0.0272146	0.525861	0.0299497	3.06535	0.538218	0.155068	0.265026		¬¶ ¬¶ ¬¶ ¬¶--Perirhinal area	0.846152
¬¶ ¬¶ ¬¶ ¬¶--Somatosensory areas	6.73983	0.228235	6.8061	0.173602	-0.9737	-0.381741	0.2553	0.360398		¬¶ ¬¶ ¬¶ ¬¶--Somatosensory areas	6.85194	0.204514	6.81866	0.151995	0.488203	0.219013	0.67943	0.742634		¬¶ ¬¶ ¬¶ ¬¶--Somatosensory areas	6.63705	0.205099	6.79825	0.190256	-2.37116	-0.847266	0.041356	0.0925593	-	¬¶ ¬¶ ¬¶ ¬¶--Somatosensory areas	0.776265
¬¶ ¬¶ ¬¶ ¬¶ ¬¶--Primary somatosensory area	5.53036	0.191706	5.55795	0.145233	-0.496373	-0.189959	0.570268	0.653715		¬¶ ¬¶ ¬¶ ¬¶ ¬¶--Primary somatosensory area	5.61366	0.17786	5.57545	0.131743	0.685437	0.290081	0.585631	0.672135		¬¶ ¬¶ ¬¶ ¬¶ ¬¶--Primary somatosensory area	5.454	0.177326	5.54702	0.156233	-1.67679	-0.595339	0.153076	0.264323		¬¶ ¬¶ ¬¶ ¬¶ ¬¶--Primary somatosensory area	0.776265
¬¶ ¬¶ ¬¶ ¬¶ ¬¶ ¬¶--Primary somatosensory area-other	0.807158	0.0378483	0.859714	0.0351957	-6.11319	-1.49325	7.46021e-06	4.21e-05	**	¬¶ ¬¶ ¬¶ ¬¶ ¬¶ ¬¶--Primary somatosensory area-other	0.82435	0.0306988	0.875642	0.0230637	-5.85763	-2.22392	0.00039321	0.0019118	**	¬¶ ¬¶ ¬¶ ¬¶ ¬¶ ¬¶--Primary somatosensory area-other	0.791399	0.0379704	0.849759	0.0383479	-6.86787	-1.52186	0.000465322	0.00299609	**	¬¶ ¬¶ ¬¶ ¬¶ ¬¶ ¬¶--Primary somatosensory area-other	0.962032
¬¶ ¬¶ ¬¶ ¬¶ ¬¶ ¬¶--Primary somatosensory area, barrel field	1.93087	0.0769768	1.86286	0.0603761	3.65064	1.12638	0.00115672	0.00383762	**	¬¶ ¬¶ ¬¶ ¬¶ ¬¶ ¬¶--Primary somatosensory area, barrel field	1.96385	0.069476	1.85029	0.0406939	6.13747	2.79061	0.000241102	0.00129433	**	¬¶ ¬¶ ¬¶ ¬¶ ¬¶ ¬¶--Primary somatosensory area, barrel field	1.90064	0.0733364	1.87072	0.0700751	1.59918	0.426917	0.283099	0.42018		¬¶ ¬¶ ¬¶ ¬¶ ¬¶ ¬¶--Primary somatosensory area, barrel field	0.776265
¬¶ ¬¶ ¬¶ ¬¶ ¬¶ ¬¶--Primary somatosensory area, trunk	0.258506	0.0149456	0.24681	0.0110391	4.7388	1.05949	0.00292339	0.00845664	**	¬¶ ¬¶ ¬¶ ¬¶ ¬¶ ¬¶--Primary somatosensory area, trunk	0.261398	0.0157703	0.24592	0.0138903	6.29403	1.11432	0.028174	0.0684923	-	¬¶ ¬¶ ¬¶ ¬¶ ¬¶ ¬¶--Primary somatosensory area, trunk	0.255855	0.0143045	0.247366	0.00929935	3.43148	0.912787	0.0681975	0.13936		¬¶ ¬¶ ¬¶ ¬¶ ¬¶ ¬¶--Primary somatosensory area, trunk	0.846152
¬¶ ¬¶ ¬¶ ¬¶ ¬¶ ¬¶ ¬¶--Primary somatosensory cortex: dysgranular zone	0.0846992	0.00640465	0.0824329	0.00506552	2.74915	0.447379	0.173718	0.263379		¬¶ ¬¶ ¬¶ ¬¶ ¬¶ ¬¶ ¬¶--Primary somatosensory cortex: dysgranular zone	0.0851187	0.00642519	0.0832313	0.00707935	2.26763	0.266603	0.529428	0.622078		¬¶ ¬¶ ¬¶ ¬¶ ¬¶ ¬¶ ¬¶--Primary somatosensory cortex: dysgranular zone	0.0843146	0.00664617	0.081934	0.00346483	2.90553	0.687081	0.229067	0.356889		¬¶ ¬¶ ¬¶ ¬¶ ¬¶ ¬¶ ¬¶--Primary somatosensory cortex: dysgranular zone	0.974604
¬¶ ¬¶ ¬¶ ¬¶ ¬¶ ¬¶ ¬¶--Primary somatosensory cortex: shoulder region	0.0397771	0.00317754	0.0401258	0.00275062	-0.869131	-0.126788	0.682318	0.748691		¬¶ ¬¶ ¬¶ ¬¶ ¬¶ ¬¶ ¬¶--Primary somatosensory cortex: shoulder region	0.0402758	0.00408946	0.0394169	0.00326788	2.17897	0.262826	0.603614	0.672135		¬¶ ¬¶ ¬¶ ¬¶ ¬¶ ¬¶ ¬¶--Primary somatosensory cortex: shoulder region	0.0393199	0.00212448	0.0405689	0.00237865	-3.07865	-0.525077	0.162396	0.27098		¬¶ ¬¶ ¬¶ ¬¶ ¬¶ ¬¶ ¬¶--Primary somatosensory cortex: shoulder region	0.803132
¬¶ ¬¶ ¬¶ ¬¶ ¬¶ ¬¶ ¬∞--Primary somatosensory cortex: trunk region	0.13403	0.00928167	0.124251	0.0066131	7.86984	1.47864	9.01199e-05	0.000363056	**	¬¶ ¬¶ ¬¶ ¬¶ ¬¶ ¬¶ ¬∞--Primary somatosensory cortex: trunk region	0.136003	0.00967224	0.123271	0.00664188	10.3284	1.91693	0.00250934	0.0090038	**	¬¶ ¬¶ ¬¶ ¬¶ ¬¶ ¬¶ ¬∞--Primary somatosensory cortex: trunk region	0.13222	0.00893222	0.124864	0.00673644	5.89177	1.09207	0.0195661	0.0551765	-	¬¶ ¬¶ ¬¶ ¬¶ ¬¶ ¬¶ ¬∞--Primary somatosensory cortex: trunk region	0.842358
¬¶ ¬¶ ¬¶ ¬¶ ¬¶ ¬¶--Primary somatosensory area, upper limb	0.752893	0.0403736	0.744945	0.0332371	1.06696	0.23914	0.453689	0.544428		¬¶ ¬¶ ¬¶ ¬¶ ¬¶ ¬¶--Primary somatosensory area, upper limb	0.748094	0.0376664	0.745472	0.0353503	0.351753	0.0741781	0.87144	0.888745		¬¶ ¬¶ ¬¶ ¬¶ ¬¶ ¬¶--Primary somatosensory area, upper limb	0.757293	0.0438877	0.744616	0.0330315	1.70248	0.383782	0.390406	0.537047		¬¶ ¬¶ ¬¶ ¬¶ ¬¶ ¬¶--Primary somatosensory area, upper limb	0.938315
¬¶ ¬¶ ¬¶ ¬¶ ¬¶ ¬¶--Primary somatosensory area, lower limb	0.482697	0.038617	0.46034	0.0263041	4.85662	0.849943	0.0208061	0.0434618	*	¬¶ ¬¶ ¬¶ ¬¶ ¬¶ ¬¶--Primary somatosensory area, lower limb	0.496778	0.0342165	0.46004	0.0277458	7.98598	1.32412	0.0146624	0.0418028	*	¬¶ ¬¶ ¬¶ ¬¶ ¬¶ ¬¶--Primary somatosensory area, lower limb	0.46979	0.0392197	0.460528	0.0262904	2.01105	0.352276	0.460813	0.615874		¬¶ ¬¶ ¬¶ ¬¶ ¬¶ ¬¶--Primary somatosensory area, lower limb	0.776265
¬¶ ¬¶ ¬¶ ¬¶ ¬¶ ¬¶--Primary somatosensory area, mouth	0.129845	0.0131119	0.133781	0.0088596	-2.94245	-0.444315	0.219714	0.319378		¬¶ ¬¶ ¬¶ ¬¶ ¬¶ ¬¶--Primary somatosensory area, mouth	0.134679	0.0131118	0.135992	0.00876954	-0.965672	-0.14975	0.792501	0.827722		¬¶ ¬¶ ¬¶ ¬¶ ¬¶ ¬¶--Primary somatosensory area, mouth	0.125414	0.0119485	0.1324	0.00890973	-5.27635	-0.784073	0.0875852	0.173937		¬¶ ¬¶ ¬¶ ¬¶ ¬¶ ¬¶--Primary somatosensory area, mouth	0.846152
¬¶ ¬¶ ¬¶ ¬¶ ¬¶ ¬∞--Primary somatosensory area, nose	1.16839	0.0676667	1.2495	0.072491	-6.4909	-1.11881	0.000201563	0.000768112	**	¬¶ ¬¶ ¬¶ ¬¶ ¬¶ ¬∞--Primary somatosensory area, nose	1.18452	0.0656521	1.2621	0.0685372	-6.14685	-1.13193	0.0158445	0.0425535	*	¬¶ ¬¶ ¬¶ ¬¶ ¬¶ ¬∞--Primary somatosensory area, nose	1.15362	0.0688549	1.24162	0.0759467	-7.0882	-1.15882	0.0040201	0.0153198	*	¬¶ ¬¶ ¬¶ ¬¶ ¬¶ ¬∞--Primary somatosensory area, nose	0.962032
¬¶ ¬¶ ¬¶ ¬¶ ¬∞--Supplemental somatosensory area	1.20946	0.080188	1.24815	0.0663428	-3.09918	-0.583067	0.0709975	0.122081		¬¶ ¬¶ ¬¶ ¬¶ ¬∞--Supplemental somatosensory area	1.23828	0.0749212	1.24321	0.0631349	-0.396291	-0.0780348	0.872988	0.888745		¬¶ ¬¶ ¬¶ ¬¶ ¬∞--Supplemental somatosensory area	1.18305	0.0785212	1.25123	0.0701255	-5.44941	-0.972324	0.0228336	0.0617705	-	¬¶ ¬¶ ¬¶ ¬¶ ¬∞--Supplemental somatosensory area	0.776265
¬¶ ¬¶ ¬¶ ¬¶--Temporal association areas	0.599361	0.0411839	0.5882	0.0266989	1.89755	0.418047	0.260712	0.360398		¬¶ ¬¶ ¬¶ ¬¶--Temporal association areas	0.623864	0.0404171	0.593855	0.0244943	5.05315	1.22511	0.0565295	0.124542		¬¶ ¬¶ ¬¶ ¬¶--Temporal association areas	0.5769	0.0275039	0.584665	0.0281676	-1.32804	-0.275656	0.472484	0.628492		¬¶ ¬¶ ¬¶ ¬¶--Temporal association areas	0.776265
¬¶ ¬¶ ¬¶ ¬∞--Visual areas	2.19793	0.102394	2.01165	0.079852	9.25993	2.33278	4.95939e-09	6.66e-08	**	¬¶ ¬¶ ¬¶ ¬∞--Visual areas	2.22997	0.100355	2.03351	0.0446308	9.66116	4.40192	1.74343e-05	0.000153641	**	¬¶ ¬¶ ¬¶ ¬∞--Visual areas	2.16855	0.0992211	1.99798	0.0944149	8.53685	1.80654	8.93814e-05	0.000848707	**	¬¶ ¬¶ ¬¶ ¬∞--Visual areas	0.938315
¬¶ ¬¶ ¬¶ ¬¶--Primary visual area	0.536671	0.0412393	0.462461	0.0282928	16.0469	2.62295	1.91383e-09	3e-08	**	¬¶ ¬¶ ¬¶ ¬¶--Primary visual area	0.543478	0.0429114	0.469024	0.0232338	15.8743	3.20456	0.000106608	0.00065356	**	¬¶ ¬¶ ¬¶ ¬¶--Primary visual area	0.530431	0.040479	0.458359	0.0310416	15.7241	2.32181	1.37323e-05	0.000295967	**	¬¶ ¬¶ ¬¶ ¬¶--Primary visual area	0.97995
¬¶ ¬¶ ¬¶ ¬¶--Lateral visual area	0.426821	0.0215943	0.425226	0.0208948	0.375029	0.0763215	0.794103	0.826337		¬¶ ¬¶ ¬¶ ¬¶--Lateral visual area	0.429183	0.025232	0.435223	0.0188819	-1.3878	-0.319885	0.545345	0.635484		¬¶ ¬¶ ¬¶ ¬¶--Lateral visual area	0.424655	0.0185246	0.418978	0.0201362	1.35507	0.281952	0.452003	0.60988		¬¶ ¬¶ ¬¶ ¬¶--Lateral visual area	0.846152
¬¶ ¬¶ ¬¶ ¬¶--posteromedial visual area	0.380674	0.0275213	0.353255	0.0163728	7.76173	1.67465	8.66449e-05	0.000354117	**	¬¶ ¬¶ ¬¶ ¬¶--posteromedial visual area	0.388209	0.0241483	0.359147	0.00906581	8.09189	3.20564	0.00201295	0.00808656	**	¬¶ ¬¶ ¬¶ ¬¶--posteromedial visual area	0.373767	0.0295958	0.349573	0.0189701	6.92108	1.27539	0.0139992	0.0424493	*	¬¶ ¬¶ ¬¶ ¬¶--posteromedial visual area	0.956787
¬¶ ¬¶ ¬¶ ¬¶--Anterolateral visual area	0.622963	0.0262256	0.578164	0.0249749	7.74851	1.79376	1.76495e-07	1.46e-06	**	¬¶ ¬¶ ¬¶ ¬¶--Anterolateral visual area	0.627841	0.0180441	0.581249	0.0153796	8.01591	3.02949	4.44773e-06	8.16e-05	**	¬¶ ¬¶ ¬¶ ¬¶--Anterolateral visual area	0.618491	0.0321553	0.576236	0.0297884	7.333	1.41852	0.00134463	0.00601885	**	¬¶ ¬¶ ¬¶ ¬¶--Anterolateral visual area	0.962032
¬¶ ¬¶ ¬¶ ¬∞--Anteromedial visual area	0.230796	0.0264491	0.192542	0.0115163	19.868	3.32174	2.34282e-08	2.54e-07	**	¬¶ ¬¶ ¬¶ ¬∞--Anteromedial visual area	0.241263	0.029865	0.18887	0.0124924	27.7401	4.19395	5.76711e-05	0.000406582	**	¬¶ ¬¶ ¬¶ ¬∞--Anteromedial visual area	0.221202	0.0194502	0.194837	0.0106207	13.5318	2.48241	9.62927e-05	0.000848707	**	¬¶ ¬¶ ¬¶ ¬∞--Anteromedial visual area	0.75226
¬¶ ¬¶ ¬∞--Cerebral nuclei	9.50259	0.181686	9.3007	0.138373	2.1707	1.45904	6.08291e-05	0.000268035	**	¬¶ ¬¶ ¬∞--Cerebral nuclei	9.59753	0.104711	9.38013	0.0937404	2.31766	2.31917	8.08729e-05	0.000530381	**	¬¶ ¬¶ ¬∞--Cerebral nuclei	9.41557	0.196923	9.25106	0.140732	1.77827	1.16895	0.0158036	0.0474114	*	¬¶ ¬¶ ¬∞--Cerebral nuclei	0.919882
¬¶ ¬¶ ¬¶--Pallidum	2.51717	0.0722016	2.47252	0.0656113	1.80595	0.680561	0.0279575	0.0540002	-	¬¶ ¬¶ ¬¶--Pallidum	2.55479	0.0713402	2.51948	0.0765464	1.4014	0.461262	0.287546	0.39945		¬¶ ¬¶ ¬¶--Pallidum	2.48269	0.0555612	2.44317	0.0356345	1.6176	1.10906	0.0302462	0.0751378	-	¬¶ ¬¶ ¬¶--Pallidum	0.978981
¬¶ ¬¶ ¬¶ ¬¶--Pallidum, ventral region	1.17394	0.0436573	1.16132	0.0298519	1.08636	0.422622	0.239086	0.340518		¬¶ ¬¶ ¬¶ ¬¶--Pallidum, ventral region	1.17938	0.0578865	1.1747	0.0435966	0.398154	0.107282	0.837906	0.86553		¬¶ ¬¶ ¬¶ ¬¶--Pallidum, ventral region	1.16895	0.0266257	1.15296	0.012282	1.38692	1.30196	0.0429223	0.0953076	-	¬¶ ¬¶ ¬¶ ¬¶--Pallidum, ventral region	0.938026
¬¶ ¬¶ ¬¶ ¬¶--Pallidum, caudal region	0.325974	0.0175478	0.309781	0.0168033	5.22726	0.963683	0.00186386	0.00565171	**	¬¶ ¬¶ ¬¶ ¬¶--Pallidum, caudal region	0.340325	0.0109554	0.326909	0.0102789	4.10377	1.30516	0.00947272	0.028119	*	¬¶ ¬¶ ¬¶ ¬¶--Pallidum, caudal region	0.31282	0.0105841	0.299076	0.00945387	4.59529	1.45373	0.00125609	0.00580683	**	¬¶ ¬¶ ¬¶ ¬¶--Pallidum, caudal region	0.97995
¬¶ ¬¶ ¬¶ ¬¶ ¬∞--Bed nuclei of the stria terminalis	0.325974	0.0175478	0.309781	0.0168033	5.22726	0.963683	0.00186386	0.00565171	**	¬¶ ¬¶ ¬¶ ¬¶ ¬∞--Bed nuclei of the stria terminalis	0.340325	0.0109554	0.326909	0.0102789	4.10377	1.30516	0.00947272	0.028119	*	¬¶ ¬¶ ¬¶ ¬¶ ¬∞--Bed nuclei of the stria terminalis	0.31282	0.0105841	0.299076	0.00945387	4.59529	1.45373	0.00125609	0.00580683	**	¬¶ ¬¶ ¬¶ ¬¶ ¬∞--Bed nuclei of the stria terminalis	0.97995
¬¶ ¬¶ ¬¶ ¬¶--Pallidum, dorsal region	0.753881	0.0329223	0.73933	0.0344557	1.96808	0.422299	0.138689	0.222219		¬¶ ¬¶ ¬¶ ¬¶--Pallidum, dorsal region	0.774622	0.022062	0.753785	0.0360143	2.76439	0.578591	0.122503	0.220037		¬¶ ¬¶ ¬¶ ¬¶--Pallidum, dorsal region	0.734868	0.0300116	0.730296	0.0312105	0.626002	0.146479	0.699834	0.776982		¬¶ ¬¶ ¬¶ ¬¶--Pallidum, dorsal region	0.846152
¬¶ ¬¶ ¬¶ ¬∞--Pallidum, medial region	0.263384	0.0117794	0.262091	0.00802525	0.493279	0.161097	0.652313	0.727086		¬¶ ¬¶ ¬¶ ¬∞--Pallidum, medial region	0.260468	0.0125774	0.26409	0.0103859	-1.37163	-0.348775	0.483157	0.588013		¬¶ ¬¶ ¬¶ ¬∞--Pallidum, medial region	0.266057	0.0108352	0.260842	0.00618798	1.99943	0.842818	0.118999	0.217908		¬¶ ¬¶ ¬¶ ¬∞--Pallidum, medial region	0.776265
¬¶ ¬¶ ¬¶ ¬∞--Medial septal complex	0.263384	0.0117794	0.262091	0.00802525	0.493279	0.161097	0.652313	0.727086		¬¶ ¬¶ ¬¶ ¬∞--Medial septal complex	0.260468	0.0125774	0.26409	0.0103859	-1.37163	-0.348775	0.483157	0.588013		¬¶ ¬¶ ¬¶ ¬∞--Medial septal complex	0.266057	0.0108352	0.260842	0.00618798	1.99943	0.842818	0.118999	0.217908		¬¶ ¬¶ ¬¶ ¬∞--Medial septal complex	0.776265
¬¶ ¬¶ ¬∞--Striatum	6.98542	0.142601	6.82818	0.10756	2.30278	1.46187	6.4337e-05	0.000279135	**	¬¶ ¬¶ ¬∞--Striatum	7.04273	0.0660914	6.86064	0.0735079	2.65415	2.47718	9.38931e-06	0.000110331	**	¬¶ ¬¶ ¬∞--Striatum	6.93288	0.174364	6.80789	0.122059	1.83593	1.024	0.0342753	0.0833251	-	¬¶ ¬¶ ¬∞--Striatum	0.887569
¬¶ ¬¶ ¬¶--Striatum ventral region	1.72104	0.0661117	1.67178	0.0585758	2.94668	0.840996	0.00808574	0.0188446	*	¬¶ ¬¶ ¬¶--Striatum ventral region	1.7256	0.0844453	1.68651	0.0625373	2.31775	0.625053	0.246833	0.356959		¬¶ ¬¶ ¬¶--Striatum ventral region	1.71686	0.0471053	1.66257	0.0560075	3.26542	0.969334	0.0117056	0.0366776	*	¬¶ ¬¶ ¬¶--Striatum ventral region	0.940816
¬¶ ¬¶ ¬¶ ¬¶--Fundus of striatum	0.0345017	0.00186982	0.0351063	0.00181656	-1.72234	-0.332854	0.257211	0.360398		¬¶ ¬¶ ¬¶ ¬¶--Fundus of striatum	0.0353422	0.00135345	0.0359425	0.00138048	-1.67013	-0.434839	0.327279	0.433298		¬¶ ¬¶ ¬¶ ¬¶--Fundus of striatum	0.0337312	0.00199328	0.0345837	0.0018971	-2.4651	-0.449382	0.259924	0.396208		¬¶ ¬¶ ¬¶ ¬¶--Fundus of striatum	0.962032
¬¶ ¬¶ ¬¶ ¬¶--Nucleus accumbens	0.936111	0.0367581	0.900053	0.0374757	4.00628	0.962188	0.00141764	0.00454292	**	¬¶ ¬¶ ¬¶ ¬¶--Nucleus accumbens	0.928187	0.0371461	0.894005	0.0452435	3.82343	0.755505	0.0727588	0.148681		¬¶ ¬¶ ¬¶ ¬¶--Nucleus accumbens	0.943375	0.0364358	0.903832	0.0327552	4.37504	1.20723	0.00569457	0.0198256	*	¬¶ ¬¶ ¬¶ ¬¶--Nucleus accumbens	0.962032
¬¶ ¬¶ ¬¶ ¬∞--Olfactory tubercle	0.75043	0.0651	0.736622	0.0567276	1.87451	0.24341	0.431471	0.52122		¬¶ ¬¶ ¬¶ ¬∞--Olfactory tubercle	0.762074	0.0920018	0.756566	0.0811633	0.727993	0.0678601	0.88637	0.899124		¬¶ ¬¶ ¬¶ ¬∞--Olfactory tubercle	0.739756	0.0228323	0.724157	0.0313042	2.15417	0.498321	0.157055	0.266806		¬¶ ¬¶ ¬¶ ¬∞--Olfactory tubercle	0.962032
¬¶ ¬¶ ¬¶--Lateral septal complex	0.610954	0.0231233	0.608852	0.0310844	0.345084	0.0675918	0.79178	0.826337		¬¶ ¬¶ ¬¶--Lateral septal complex	0.610854	0.023051	0.597813	0.0176019	2.18151	0.740905	0.164635	0.279682		¬¶ ¬¶ ¬¶--Lateral septal complex	0.611045	0.0242139	0.615752	0.035951	-0.764524	-0.130944	0.698942	0.776982		¬¶ ¬¶ ¬¶--Lateral septal complex	0.846152
¬¶ ¬¶ ¬¶--Striatum dorsal region	4.40365	0.128055	4.3068	0.097046	2.24885	0.998015	0.00426056	0.0112917	*	¬¶ ¬¶ ¬¶--Striatum dorsal region	4.44337	0.0938814	4.32021	0.0625157	2.85083	1.9701	0.00240101	0.00890907	**	¬¶ ¬¶ ¬¶--Striatum dorsal region	4.36724	0.147513	4.29842	0.114703	1.60118	0.600033	0.176128	0.287098		¬¶ ¬¶ ¬¶--Striatum dorsal region	0.886901
¬¶ ¬¶ ¬¶ ¬∞--Caudoputamen	4.40365	0.128055	4.3068	0.097046	2.24885	0.998015	0.00426056	0.0112917	*	¬¶ ¬¶ ¬¶ ¬∞--Caudoputamen	4.44337	0.0938814	4.32021	0.0625157	2.85083	1.9701	0.00240101	0.00890907	**	¬¶ ¬¶ ¬¶ ¬∞--Caudoputamen	4.36724	0.147513	4.29842	0.114703	1.60118	0.600033	0.176128	0.287098		¬¶ ¬¶ ¬¶ ¬∞--Caudoputamen	0.886901
¬¶ ¬¶ ¬∞--Striatum-like amygdalar nuclei	0.249772	0.0175874	0.240751	0.0159559	3.7471	0.565381	0.0659424	0.115502		¬¶ ¬¶ ¬∞--Striatum-like amygdalar nuclei	0.262905	0.0142383	0.256106	0.010313	2.65474	0.659263	0.229506	0.34426		¬¶ ¬¶ ¬∞--Striatum-like amygdalar nuclei	0.237733	0.0101846	0.231153	0.0102496	2.84634	0.64192	0.103868	0.196583		¬¶ ¬¶ ¬∞--Striatum-like amygdalar nuclei	0.97995
¬¶ ¬¶ ¬∞--Medial amygdalar nucleus	0.249772	0.0175874	0.240751	0.0159559	3.7471	0.565381	0.0659424	0.115502		¬¶ ¬¶ ¬∞--Medial amygdalar nucleus	0.262905	0.0142383	0.256106	0.010313	2.65474	0.659263	0.229506	0.34426		¬¶ ¬¶ ¬∞--Medial amygdalar nucleus	0.237733	0.0101846	0.231153	0.0102496	2.84634	0.64192	0.103868	0.196583		¬¶ ¬¶ ¬∞--Medial amygdalar nucleus	0.97995
¬¶ ¬¶--Brain stem	25.4077	0.574303	24.76	0.351237	2.61588	1.84403	1.52156e-05	7.95e-05	**	¬¶ ¬¶--Brain stem	25.5421	0.686758	24.838	0.319017	2.83466	2.20701	0.008049	0.024672	*	¬¶ ¬¶--Brain stem	25.2845	0.44304	24.7113	0.371431	2.31985	1.54339	0.00096028	0.00483562	**	¬¶ ¬¶--Brain stem	0.938315
¬¶ ¬¶ ¬¶--Midbrain	7.57856	0.157724	7.34623	0.126082	3.16264	1.84273	7.00353e-07	4.82e-06	**	¬¶ ¬¶ ¬¶--Midbrain	7.56043	0.15602	7.33776	0.145543	3.03452	1.5299	0.00320354	0.011017	*	¬¶ ¬¶ ¬¶--Midbrain	7.59519	0.164298	7.35152	0.117077	3.31454	2.08126	9.93155e-05	0.000848707	**	¬¶ ¬¶ ¬¶--Midbrain	0.962032
¬¶ ¬¶ ¬¶ ¬¶--Midbrain, sensory related	3.37245	0.0973103	3.25961	0.0657226	3.46167	1.71687	1.6211e-05	8.17e-05	**	¬¶ ¬¶ ¬¶ ¬¶--Midbrain, sensory related	3.3561	0.102455	3.25191	0.0708377	3.20376	1.47073	0.0147378	0.0418028	*	¬¶ ¬¶ ¬¶ ¬¶--Midbrain, sensory related	3.38744	0.0942513	3.26442	0.0642194	3.76835	1.91554	0.00034911	0.00246119	**	¬¶ ¬¶ ¬¶ ¬¶--Midbrain, sensory related	0.954849
¬¶ ¬¶ ¬¶ ¬¶ ¬¶--Inferior colliculus	1.2923	0.0705361	1.27419	0.0522713	1.42098	0.346385	0.308982	0.416905		¬¶ ¬¶ ¬¶ ¬¶ ¬¶--Inferior colliculus	1.26825	0.061238	1.26225	0.0573703	0.47539	0.104594	0.81974	0.849878		¬¶ ¬¶ ¬¶ ¬¶ ¬¶--Inferior colliculus	1.31434	0.0737081	1.28166	0.0492386	2.55033	0.663838	0.171073	0.283781		¬¶ ¬¶ ¬¶ ¬¶ ¬¶--Inferior colliculus	0.887569
¬¶ ¬¶ ¬¶ ¬¶ ¬∞--Superior colliculus, sensory related	2.08015	0.0510182	1.98542	0.046729	4.77134	2.02725	1.74007e-08	2.13e-07	**	¬¶ ¬¶ ¬¶ ¬¶ ¬∞--Superior colliculus, sensory related	2.08785	0.05136	1.98967	0.0489506	4.93463	2.00575	0.000260482	0.00136029	**	¬¶ ¬¶ ¬¶ ¬¶ ¬∞--Superior colliculus, sensory related	2.07309	0.0519045	1.98277	0.0467129	4.55569	1.9337	5.26968e-05	0.00064611	**	¬¶ ¬¶ ¬¶ ¬¶ ¬∞--Superior colliculus, sensory related	0.962032
¬¶ ¬¶ ¬¶ ¬¶--Midbrain, behavioral state related	0.0592648	0.00224037	0.0585366	0.00282775	1.24399	0.257516	0.327242	0.431227		¬¶ ¬¶ ¬¶ ¬¶--Midbrain, behavioral state related	0.0585828	0.00247338	0.0585693	0.00315558	0.0229974	0.00426844	0.991383	0.994913		¬¶ ¬¶ ¬¶ ¬¶--Midbrain, behavioral state related	0.05989	0.00189353	0.0585162	0.00271131	2.34776	0.506698	0.145863	0.257223		¬¶ ¬¶ ¬¶ ¬¶--Midbrain, behavioral state related	0.846152
¬¶ ¬¶ ¬¶ ¬¶ ¬∞--Midbrain raphe nuclei	0.0592648	0.00224037	0.0585366	0.00282775	1.24399	0.257516	0.327242	0.431227		¬¶ ¬¶ ¬¶ ¬¶ ¬∞--Midbrain raphe nuclei	0.0585828	0.00247338	0.0585693	0.00315558	0.0229974	0.00426844	0.991383	0.994913		¬¶ ¬¶ ¬¶ ¬¶ ¬∞--Midbrain raphe nuclei	0.05989	0.00189353	0.0585162	0.00271131	2.34776	0.506698	0.145863	0.257223		¬¶ ¬¶ ¬¶ ¬¶ ¬∞--Midbrain raphe nuclei	0.846152
¬¶ ¬¶ ¬¶ ¬¶ ¬∞--Interpeduncular nucleus	0.0592648	0.00224037	0.0585366	0.00282775	1.24399	0.257516	0.327242	0.431227		¬¶ ¬¶ ¬¶ ¬¶ ¬∞--Interpeduncular nucleus	0.0585828	0.00247338	0.0585693	0.00315558	0.0229974	0.00426844	0.991383	0.994913		¬¶ ¬¶ ¬¶ ¬¶ ¬∞--Interpeduncular nucleus	0.05989	0.00189353	0.0585162	0.00271131	2.34776	0.506698	0.145863	0.257223		¬¶ ¬¶ ¬¶ ¬¶ ¬∞--Interpeduncular nucleus	0.846152
¬¶ ¬¶ ¬¶ ¬¶--Midbrain-other	3.22365	0.0749806	3.12544	0.0744595	3.14221	1.31894	3.28631e-05	0.000154455	**	¬¶ ¬¶ ¬¶ ¬¶--Midbrain-other	3.23529	0.0567341	3.13178	0.0786261	3.30499	1.31642	0.0024823	0.0090038	**	¬¶ ¬¶ ¬¶ ¬¶--Midbrain-other	3.21298	0.0897686	3.12148	0.0740781	2.93138	1.23521	0.006564	0.0225739	*	¬¶ ¬¶ ¬¶ ¬¶--Midbrain-other	0.962032
¬¶ ¬¶ ¬¶ ¬∞--Midbrain, motor related	0.923206	0.0288166	0.902644	0.0197944	2.27797	1.03878	0.00508243	0.0126837	*	¬¶ ¬¶ ¬¶ ¬∞--Midbrain, motor related	0.910463	0.0345395	0.895499	0.0178001	1.671	0.84066	0.234495	0.347243		¬¶ ¬¶ ¬¶ ¬∞--Midbrain, motor related	0.934887	0.0162798	0.907109	0.0201897	3.06221	1.37583	0.000601529	0.00339265	**	¬¶ ¬¶ ¬¶ ¬∞--Midbrain, motor related	0.846152
¬¶ ¬¶ ¬¶ ¬∞--Periaqueductal gray	0.923206	0.0288166	0.902644	0.0197944	2.27797	1.03878	0.00508243	0.0126837	*	¬¶ ¬¶ ¬¶ ¬∞--Periaqueductal gray	0.910463	0.0345395	0.895499	0.0178001	1.671	0.84066	0.234495	0.347243		¬¶ ¬¶ ¬¶ ¬∞--Periaqueductal gray	0.934887	0.0162798	0.907109	0.0201897	3.06221	1.37583	0.000601529	0.00339265	**	¬¶ ¬¶ ¬¶ ¬∞--Periaqueductal gray	0.846152
¬¶ ¬¶ ¬¶--Hindbrain	11.4161	0.414924	11.2903	0.228726	1.11451	0.550139	0.188289	0.283946		¬¶ ¬¶ ¬¶--Hindbrain	11.5332	0.508247	11.3774	0.157989	1.36877	0.985708	0.36547	0.474946		¬¶ ¬¶ ¬¶--Hindbrain	11.3088	0.288485	11.2358	0.252953	0.649699	0.288587	0.482938	0.636396		¬¶ ¬¶ ¬¶--Hindbrain	0.940816
¬¶ ¬¶ ¬¶ ¬¶--Medulla	6.84209	0.298018	6.7682	0.163542	1.09158	0.451753	0.280131	0.385351		¬¶ ¬¶ ¬¶ ¬¶--Medulla	6.88999	0.399739	6.7889	0.128749	1.4891	0.785199	0.45483	0.565031		¬¶ ¬¶ ¬¶ ¬¶--Medulla	6.79817	0.167228	6.75527	0.184842	0.635051	0.232086	0.532574	0.673479		¬¶ ¬¶ ¬¶ ¬¶--Medulla	0.940816
¬¶ ¬¶ ¬¶ ¬¶ ¬¶--Medulla, sensory related	0.0583296	0.00550129	0.0581441	0.00667194	0.318981	0.0277983	0.916568	0.929757		¬¶ ¬¶ ¬¶ ¬¶ ¬¶--Medulla, sensory related	0.0578794	0.00718503	0.0592999	0.00405218	-2.39552	-0.350562	0.588761	0.672135		¬¶ ¬¶ ¬¶ ¬¶ ¬¶--Medulla, sensory related	0.0587423	0.00363434	0.0574217	0.00793045	2.2997	0.166514	0.597612	0.726088		¬¶ ¬¶ ¬¶ ¬¶ ¬¶--Medulla, sensory related	0.887569
¬¶ ¬¶ ¬¶ ¬¶ ¬¶ ¬∞--Dorsal column nuclei	0.0583296	0.00550129	0.0581441	0.00667194	0.318981	0.0277983	0.916568	0.929757		¬¶ ¬¶ ¬¶ ¬¶ ¬¶ ¬∞--Dorsal column nuclei	0.0578794	0.00718503	0.0592999	0.00405218	-2.39552	-0.350562	0.588761	0.672135		¬¶ ¬¶ ¬¶ ¬¶ ¬¶ ¬∞--Dorsal column nuclei	0.0587423	0.00363434	0.0574217	0.00793045	2.2997	0.166514	0.597612	0.726088		¬¶ ¬¶ ¬¶ ¬¶ ¬¶ ¬∞--Dorsal column nuclei	0.887569
¬¶ ¬¶ ¬¶ ¬¶ ¬¶ ¬∞--Cuneate nucleus	0.0583296	0.00550129	0.0581441	0.00667194	0.318981	0.0277983	0.916568	0.929757		¬¶ ¬¶ ¬¶ ¬¶ ¬¶ ¬∞--Cuneate nucleus	0.0578794	0.00718503	0.0592999	0.00405218	-2.39552	-0.350562	0.588761	0.672135		¬¶ ¬¶ ¬¶ ¬¶ ¬¶ ¬∞--Cuneate nucleus	0.0587423	0.00363434	0.0574217	0.00793045	2.2997	0.166514	0.597612	0.726088		¬¶ ¬¶ ¬¶ ¬¶ ¬¶ ¬∞--Cuneate nucleus	0.887569
¬¶ ¬¶ ¬¶ ¬¶ ¬¶--Medulla, motor related	0.0642597	0.00609517	0.0674107	0.00893539	-4.67433	-0.352643	0.161404	0.24872		¬¶ ¬¶ ¬¶ ¬¶ ¬¶--Medulla, motor related	0.0664139	0.00607055	0.0674505	0.00540363	-1.53678	-0.191828	0.685263	0.743246		¬¶ ¬¶ ¬¶ ¬¶ ¬¶--Medulla, motor related	0.062285	0.00564855	0.0673858	0.0107493	-7.56961	-0.474528	0.147767	0.257223		¬¶ ¬¶ ¬¶ ¬¶ ¬¶--Medulla, motor related	0.846152
¬¶ ¬¶ ¬¶ ¬¶ ¬¶ ¬∞--Inferior olivary complex	0.0642597	0.00609517	0.0674107	0.00893539	-4.67433	-0.352643	0.161404	0.24872		¬¶ ¬¶ ¬¶ ¬¶ ¬¶ ¬∞--Inferior olivary complex	0.0664139	0.00607055	0.0674505	0.00540363	-1.53678	-0.191828	0.685263	0.743246		¬¶ ¬¶ ¬¶ ¬¶ ¬¶ ¬∞--Inferior olivary complex	0.062285	0.00564855	0.0673858	0.0107493	-7.56961	-0.474528	0.147767	0.257223		¬¶ ¬¶ ¬¶ ¬¶ ¬¶ ¬∞--Inferior olivary complex	0.846152
¬¶ ¬¶ ¬¶ ¬¶ ¬∞--Medulla-other	6.7195	0.294314	6.64265	0.162853	1.15686	0.471874	0.256642	0.360398		¬¶ ¬¶ ¬¶ ¬¶ ¬∞--Medulla-other	6.7657	0.394438	6.66215	0.129211	1.55431	0.801407	0.438768	0.548865		¬¶ ¬¶ ¬¶ ¬¶ ¬∞--Medulla-other	6.67714	0.166472	6.63046	0.183773	0.704023	0.254008	0.495114	0.643424		¬¶ ¬¶ ¬¶ ¬¶ ¬∞--Medulla-other	0.940816
¬¶ ¬¶ ¬¶ ¬∞--Pons	4.57402	0.146442	4.52207	0.101587	1.14883	0.51139	0.151919	0.238009		¬¶ ¬¶ ¬¶ ¬∞--Pons	4.64318	0.131451	4.58854	0.0682946	1.19074	0.800028	0.254057	0.365535		¬¶ ¬¶ ¬¶ ¬∞--Pons	4.51062	0.134216	4.48052	0.0980529	0.671781	0.30697	0.498252	0.644528		¬¶ ¬¶ ¬¶ ¬∞--Pons	0.956787
¬¶ ¬¶ ¬¶ ¬¶--Pons-other	4.20651	0.134249	4.16546	0.0940397	0.985559	0.43655	0.217084	0.317191		¬¶ ¬¶ ¬¶ ¬¶--Pons-other	4.26556	0.126454	4.22485	0.0714734	0.963514	0.569541	0.381984	0.485223		¬¶ ¬¶ ¬¶ ¬¶--Pons-other	4.15239	0.121765	4.12834	0.0886167	0.582512	0.271372	0.549861	0.691982		¬¶ ¬¶ ¬¶ ¬¶--Pons-other	0.962032
¬¶ ¬¶ ¬¶ ¬¶--Pons, behavioral state related	0.196622	0.0146055	0.190956	0.0119704	2.96709	0.473322	0.142467	0.225706		¬¶ ¬¶ ¬¶ ¬¶--Pons, behavioral state related	0.201275	0.0108806	0.194255	0.0134515	3.61425	0.521938	0.202275	0.318669		¬¶ ¬¶ ¬¶ ¬¶--Pons, behavioral state related	0.192356	0.0166586	0.188894	0.010884	1.83258	0.318047	0.511843	0.656091		¬¶ ¬¶ ¬¶ ¬¶--Pons, behavioral state related	0.938315
¬¶ ¬¶ ¬¶ ¬¶ ¬∞--Pontine reticular nucleus	0.196622	0.0146055	0.190956	0.0119704	2.96709	0.473322	0.142467	0.225706		¬¶ ¬¶ ¬¶ ¬¶ ¬∞--Pontine reticular nucleus	0.201275	0.0108806	0.194255	0.0134515	3.61425	0.521938	0.202275	0.318669		¬¶ ¬¶ ¬¶ ¬¶ ¬∞--Pontine reticular nucleus	0.192356	0.0166586	0.188894	0.010884	1.83258	0.318047	0.511843	0.656091		¬¶ ¬¶ ¬¶ ¬¶ ¬∞--Pontine reticular nucleus	0.938315
¬¶ ¬¶ ¬¶ ¬∞--Pons, sensory related	0.170883	0.0109918	0.165652	0.010215	3.15824	0.512158	0.0908205	0.152497		¬¶ ¬¶ ¬¶ ¬∞--Pons, sensory related	0.176347	0.00953499	0.169437	0.00420579	4.07774	1.64279	0.0484622	0.111109		¬¶ ¬¶ ¬¶ ¬∞--Pons, sensory related	0.165875	0.0100886	0.163286	0.0121561	1.58603	0.213042	0.554567	0.691982		¬¶ ¬¶ ¬¶ ¬∞--Pons, sensory related	0.887569
¬¶ ¬¶ ¬¶ ¬∞--Superior olivary complex	0.170883	0.0109918	0.165652	0.010215	3.15824	0.512158	0.0908205	0.152497		¬¶ ¬¶ ¬¶ ¬∞--Superior olivary complex	0.176347	0.00953499	0.169437	0.00420579	4.07774	1.64279	0.0484622	0.111109		¬¶ ¬¶ ¬¶ ¬∞--Superior olivary complex	0.165875	0.0100886	0.163286	0.0121561	1.58603	0.213042	0.554567	0.691982		¬¶ ¬¶ ¬¶ ¬∞--Superior olivary complex	0.887569
¬¶ ¬¶ ¬∞--Interbrain	6.41304	0.128315	6.12351	0.10667	4.72811	2.71422	3.04676e-11	1.43e-09	**	¬¶ ¬¶ ¬∞--Interbrain	6.44847	0.136369	6.12279	0.101372	5.3191	3.2127	6.44297e-06	9.56e-05	**	¬¶ ¬¶ ¬∞--Interbrain	6.38056	0.116693	6.12396	0.113128	4.19005	2.26821	3.52866e-06	0.000142153	**	¬¶ ¬¶ ¬∞--Interbrain	0.846152
¬¶ ¬¶ ¬¶--Hypothalamus	2.45561	0.0811902	2.40895	0.043607	1.93703	1.07006	0.0142085	0.0313015	*	¬¶ ¬¶ ¬¶--Hypothalamus	2.47057	0.0848167	2.4411	0.0369631	1.20728	0.797302	0.323788	0.430693		¬¶ ¬¶ ¬¶--Hypothalamus	2.44191	0.0788361	2.38886	0.0350712	2.2205	1.51248	0.0236495	0.0627583	-	¬¶ ¬¶ ¬¶--Hypothalamus	0.919882
¬¶ ¬¶ ¬¶ ¬¶--Hypothalamus-other	2.29945	0.0769836	2.25862	0.0353818	1.80757	1.15387	0.0188925	0.0406696	*	¬¶ ¬¶ ¬¶ ¬¶--Hypothalamus-other	2.31445	0.0749755	2.27854	0.0298685	1.57587	1.20217	0.173746	0.284863		¬¶ ¬¶ ¬¶ ¬¶--Hypothalamus-other	2.2857	0.0794439	2.24617	0.0334857	1.75968	1.18037	0.0839475	0.167896		¬¶ ¬¶ ¬¶ ¬¶--Hypothalamus-other	0.97995
¬¶ ¬¶ ¬¶ ¬∞--Hypothalamic medial zone	0.156168	0.0124182	0.150331	0.0130359	3.88229	0.447709	0.116511	0.192141		¬¶ ¬¶ ¬¶ ¬∞--Hypothalamic medial zone	0.156122	0.013498	0.162558	0.010837	-3.95909	-0.593872	0.24618	0.356959		¬¶ ¬¶ ¬¶ ¬∞--Hypothalamic medial zone	0.156209	0.0119493	0.14269	0.00712846	9.47486	1.89657	0.000923599	0.0047843	**	¬¶ ¬¶ ¬¶ ¬∞--Hypothalamic medial zone	0.275703
¬¶ ¬¶ ¬¶ ¬¶--Mammillary body	0.116618	0.012528	0.111621	0.0122703	4.4773	0.407293	0.16544	0.253555		¬¶ ¬¶ ¬¶ ¬¶--Mammillary body	0.114584	0.0120031	0.123077	0.0103818	-6.90027	-0.818034	0.100657	0.19576		¬¶ ¬¶ ¬¶ ¬¶--Mammillary body	0.118483	0.0132285	0.104461	0.00663942	13.4235	2.11197	0.00106617	0.00527473	**	¬¶ ¬¶ ¬¶ ¬¶--Mammillary body	0.174194
¬¶ ¬¶ ¬¶ ¬∞--Medial preoptic nucleus	0.0395492	0.0044885	0.0387105	0.00275789	2.1666	0.30411	0.428805	0.52122		¬¶ ¬¶ ¬¶ ¬∞--Medial preoptic nucleus	0.0415376	0.00502697	0.0394808	0.00336754	5.20971	0.610783	0.289598	0.400327		¬¶ ¬¶ ¬¶ ¬∞--Medial preoptic nucleus	0.0377264	0.00312117	0.038229	0.00228682	-1.31471	-0.219782	0.626433	0.74616		¬¶ ¬¶ ¬¶ ¬∞--Medial preoptic nucleus	0.803132
¬¶ ¬¶ ¬∞--Thalamus	3.95742	0.122589	3.71456	0.105033	6.53816	2.31226	1.59418e-09	2.64e-08	**	¬¶ ¬¶ ¬∞--Thalamus	3.9779	0.140572	3.6817	0.097941	8.0454	3.02434	2.38568e-05	0.000197877	**	¬¶ ¬¶ ¬∞--Thalamus	3.93865	0.106247	3.7351	0.107056	5.44969	1.90135	3.40638e-05	0.000476601	**	¬¶ ¬¶ ¬∞--Thalamus	0.776265
¬¶ ¬∞--Cerebellum	10.2111	0.543209	10.9196	0.399948	-6.48839	-1.7715	3.73333e-06	2.19e-05	**	¬¶ ¬∞--Cerebellum	9.8074	0.427228	10.6468	0.32118	-7.88374	-2.61337	7.17238e-05	0.00048808	**	¬¶ ¬∞--Cerebellum	10.5812	0.334392	11.0902	0.352195	-4.58939	-1.44514	0.000662933	0.00366566	**	¬¶ ¬∞--Cerebellum	0.776265
¬¶ ¬¶--Cerebellar cortex	9.89917	0.533805	10.5782	0.402856	-6.41929	-1.68558	6.84371e-06	3.94e-05	**	¬¶ ¬¶--Cerebellar cortex	9.4988	0.422731	10.3015	0.327239	-7.79208	-2.45295	0.000116808	0.000686236	**	¬¶ ¬¶--Cerebellar cortex	10.2662	0.31656	10.7512	0.351122	-4.51104	-1.38125	0.000850802	0.00452687	**	¬¶ ¬¶--Cerebellar cortex	0.776265
¬¶ ¬¶ ¬¶--Vermal regions	4.33157	0.238532	4.51898	0.202792	-4.14729	-0.924175	0.00464386	0.0120142	*	¬¶ ¬¶ ¬¶--Vermal regions	4.14235	0.179288	4.40176	0.168605	-5.89337	-1.53858	0.00296339	0.0104457	*	¬¶ ¬¶ ¬¶--Vermal regions	4.50502	0.126284	4.59225	0.191306	-1.89947	-0.455963	0.18288	0.295728		¬¶ ¬¶ ¬¶--Vermal regions	0.776265
¬¶ ¬¶ ¬¶ ¬¶--Lingula (I)	0.429567	0.0299617	0.456793	0.0377451	-5.9603	-0.721318	0.00797685	0.0188368	*	¬¶ ¬¶ ¬¶ ¬¶--Lingula (I)	0.410101	0.0260736	0.440965	0.0311129	-6.99921	-0.992004	0.0230441	0.0575082	-	¬¶ ¬¶ ¬¶ ¬¶--Lingula (I)	0.44741	0.0212401	0.466685	0.0390165	-4.13022	-0.494024	0.134751	0.24516		¬¶ ¬¶ ¬¶ ¬¶--Lingula (I)	0.919882
¬¶ ¬¶ ¬¶ ¬¶--Central lobule	0.501083	0.0546759	0.547496	0.0599545	-8.47737	-0.774141	0.00705334	0.0168562	*	¬¶ ¬¶ ¬¶ ¬¶--Central lobule	0.457325	0.0309202	0.523034	0.0384296	-12.563	-1.70985	0.000355674	0.00175964	**	¬¶ ¬¶ ¬¶ ¬¶--Central lobule	0.541194	0.0379456	0.562785	0.0667574	-3.83644	-0.323423	0.325313	0.468052		¬¶ ¬¶ ¬¶ ¬¶--Central lobule	0.776265
¬¶ ¬¶ ¬¶ ¬¶--Culmen	1.27236	0.103738	1.39418	0.0717094	-8.73802	-1.69886	1.50469e-05	7.95e-05	**	¬¶ ¬¶ ¬¶ ¬¶--Culmen	1.21824	0.0590596	1.35065	0.0753909	-9.80341	-1.75631	0.000243263	0.00129433	**	¬¶ ¬¶ ¬¶ ¬¶--Culmen	1.32197	0.112866	1.42139	0.0557409	-6.99479	-1.78367	0.00493666	0.0178479	*	¬¶ ¬¶ ¬¶ ¬¶--Culmen	0.893822
¬¶ ¬¶ ¬¶ ¬¶ ¬¶--Culmen-other	0.982312	0.0868087	1.03402	0.06641	-5.00087	-0.778649	0.0226325	0.046929	*	¬¶ ¬¶ ¬¶ ¬¶ ¬¶--Culmen-other	0.928579	0.0496057	0.976874	0.0436865	-4.94386	-1.1055	0.0293033	0.0700295	-	¬¶ ¬¶ ¬¶ ¬¶ ¬¶--Culmen-other	1.03157	0.0854438	1.06974	0.0516465	-3.56837	-0.739107	0.15372	0.264323		¬¶ ¬¶ ¬¶ ¬¶ ¬¶--Culmen-other	0.962032
¬¶ ¬¶ ¬¶ ¬¶ ¬∞--Lobules IV-V	0.290048	0.0246083	0.360162	0.0298486	-19.4674	-2.34899	1.19603e-11	6.75e-10	**	¬¶ ¬¶ ¬¶ ¬¶ ¬∞--Lobules IV-V	0.289661	0.0178149	0.373776	0.0362656	-22.504	-2.3194	1.55138e-06	3.65e-05	**	¬¶ ¬¶ ¬¶ ¬¶ ¬∞--Lobules IV-V	0.290401	0.0303699	0.351653	0.0222482	-17.4181	-2.75308	1.59059e-06	7.48e-05	**	¬¶ ¬¶ ¬¶ ¬¶ ¬∞--Lobules IV-V	0.776265
¬¶ ¬¶ ¬¶ ¬¶--Declive (VI)	0.591556	0.037033	0.598929	0.0369029	-1.23098	-0.199786	0.489368	0.579839		¬¶ ¬¶ ¬¶ ¬¶--Declive (VI)	0.575474	0.0445335	0.592004	0.0402349	-2.79214	-0.410827	0.385086	0.486969		¬¶ ¬¶ ¬¶ ¬¶--Declive (VI)	0.606297	0.0210776	0.603256	0.0353051	0.504072	0.0861305	0.793563	0.850894		¬¶ ¬¶ ¬¶ ¬¶--Declive (VI)	0.846152
¬¶ ¬¶ ¬¶ ¬¶--Folium-tuber vermis (VII)	0.235351	0.0238413	0.230074	0.0191505	2.29368	0.275563	0.394977	0.492848		¬¶ ¬¶ ¬¶ ¬¶--Folium-tuber vermis (VII)	0.219091	0.0203138	0.223765	0.021145	-2.08868	-0.221033	0.611493	0.676239		¬¶ ¬¶ ¬¶ ¬¶--Folium-tuber vermis (VII)	0.250256	0.0159675	0.234017	0.0173163	6.93919	0.93778	0.0175077	0.0508989	-	¬¶ ¬¶ ¬¶ ¬¶--Folium-tuber vermis (VII)	0.776265
¬¶ ¬¶ ¬¶ ¬¶--Pyramus (VIII)	0.350086	0.0234944	0.350075	0.0199935	0.00297985	0.000521755	0.998667	0.998668		¬¶ ¬¶ ¬¶ ¬¶--Pyramus (VIII)	0.341281	0.0251112	0.344647	0.0149007	-0.976697	-0.225906	0.716564	0.759723		¬¶ ¬¶ ¬¶ ¬¶--Pyramus (VIII)	0.358157	0.0195481	0.353468	0.0223851	1.32655	0.209466	0.568021	0.7041		¬¶ ¬¶ ¬¶ ¬¶--Pyramus (VIII)	0.919882
¬¶ ¬¶ ¬¶ ¬¶--Uvula (IX)	0.64989	0.0444146	0.642442	0.0405564	1.15931	0.183643	0.542463	0.629526		¬¶ ¬¶ ¬¶ ¬¶--Uvula (IX)	0.633211	0.0462305	0.633206	0.0259152	0.000725948	0.000177377	0.999782	0.999783		¬¶ ¬¶ ¬¶ ¬¶--Uvula (IX)	0.665178	0.03833	0.648214	0.0473922	2.61712	0.357961	0.319682	0.46231		¬¶ ¬¶ ¬¶ ¬¶--Uvula (IX)	0.902209
¬¶ ¬¶ ¬¶ ¬∞--Nodulus (X)	0.301678	0.0219321	0.298992	0.0280975	0.898047	0.0955634	0.713548	0.773926		¬¶ ¬¶ ¬¶ ¬∞--Nodulus (X)	0.287624	0.0152276	0.293489	0.0138331	-1.99818	-0.423941	0.368937	0.475836		¬¶ ¬¶ ¬¶ ¬∞--Nodulus (X)	0.31456	0.0193054	0.302432	0.0341783	4.00997	0.354829	0.280885	0.419099		¬¶ ¬¶ ¬¶ ¬∞--Nodulus (X)	0.803132
¬¶ ¬¶ ¬∞--Hemispheric regions	5.5676	0.300074	6.05923	0.22357	-8.11375	-2.19901	3.92893e-08	3.82e-07	**	¬¶ ¬¶ ¬∞--Hemispheric regions	5.35645	0.246708	5.89974	0.189237	-9.20869	-2.87095	2.04121e-05	0.000174427	**	¬¶ ¬¶ ¬∞--Hemispheric regions	5.76115	0.198259	6.15891	0.185102	-6.45829	-2.14887	1.00336e-05	0.00025722	**	¬¶ ¬¶ ¬∞--Hemispheric regions	0.803132
¬¶ ¬¶ ¬¶--Simple lobule	1.13182	0.0922092	1.28075	0.0790894	-11.6285	-1.88309	1.9908e-07	1.52e-06	**	¬¶ ¬¶ ¬¶--Simple lobule	1.06344	0.072243	1.23855	0.0810796	-14.1385	-2.15977	4.71486e-05	0.000359347	**	¬¶ ¬¶ ¬¶--Simple lobule	1.1945	0.0574313	1.30713	0.0674663	-8.61622	-1.66935	8.45239e-05	0.000848707	**	¬¶ ¬¶ ¬¶--Simple lobule	0.776265
¬¶ ¬¶ ¬¶--Ansiform lobule	1.9062	0.120731	2.07172	0.0967432	-7.98971	-1.71097	2.8007e-06	1.79e-05	**	¬¶ ¬¶ ¬¶--Ansiform lobule	1.83961	0.127894	2.00822	0.0968833	-8.39617	-1.74038	0.00316162	0.0110071	*	¬¶ ¬¶ ¬¶--Ansiform lobule	1.96724	0.0760419	2.11141	0.0748209	-6.8282	-1.92689	3.26425e-05	0.000476601	**	¬¶ ¬¶ ¬¶--Ansiform lobule	0.940816
¬¶ ¬¶ ¬¶ ¬¶--Crus 1	1.07544	0.0880894	1.14205	0.0587093	-5.83188	-1.13445	0.00286043	0.00840248	**	¬¶ ¬¶ ¬¶ ¬¶--Crus 1	1.02034	0.092415	1.10023	0.0401518	-7.26094	-1.98962	0.0207846	0.0532838	-	¬¶ ¬¶ ¬¶ ¬¶--Crus 1	1.12595	0.0440008	1.16818	0.053693	-3.61493	-0.786489	0.0353862	0.0845667	-	¬¶ ¬¶ ¬¶ ¬¶--Crus 1	0.846152
¬¶ ¬¶ ¬¶ ¬∞--Crus 2	0.830754	0.0505727	0.929676	0.0590814	-10.6405	-1.67433	1.11164e-07	9.8e-07	**	¬¶ ¬¶ ¬¶ ¬∞--Crus 2	0.819263	0.0493482	0.907989	0.0737132	-9.77176	-1.20367	0.004025	0.0133535	*	¬¶ ¬¶ ¬¶ ¬∞--Crus 2	0.841287	0.0514613	0.943229	0.045255	-10.8078	-2.25262	7.63876e-06	0.000239141	**	¬¶ ¬¶ ¬¶ ¬∞--Crus 2	0.940816
¬¶ ¬¶ ¬¶--Paramedian lobule	0.855807	0.060071	0.957873	0.0549677	-10.6554	-1.85683	1.29181e-07	1.1e-06	**	¬¶ ¬¶ ¬¶--Paramedian lobule	0.825081	0.0544536	0.949317	0.0358213	-13.0868	-3.46821	7.17455e-06	0.00010116	**	¬¶ ¬¶ ¬¶--Paramedian lobule	0.883972	0.0520763	0.96322	0.0647035	-8.22736	-1.22478	0.00179945	0.00768856	**	¬¶ ¬¶ ¬¶--Paramedian lobule	0.776265
¬¶ ¬¶ ¬¶--Copula pyramidis	0.515574	0.0327332	0.560102	0.0362878	-7.94997	-1.22708	4.65452e-05	0.000211705	**	¬¶ ¬¶ ¬¶--Copula pyramidis	0.495221	0.0280483	0.54008	0.0173279	-8.30594	-2.58881	0.000342473	0.00172459	**	¬¶ ¬¶ ¬¶--Copula pyramidis	0.534231	0.0251747	0.572616	0.039752	-6.70344	-0.965611	0.00703208	0.0233299	*	¬¶ ¬¶ ¬¶--Copula pyramidis	0.962032
¬¶ ¬¶ ¬¶--Flocculus	0.226637	0.0146687	0.234412	0.012618	-3.31711	-0.616242	0.0518655	0.0955951	-	¬¶ ¬¶ ¬¶--Flocculus	0.226176	0.0177695	0.235263	0.0110399	-3.86266	-0.823144	0.180632	0.292749		¬¶ ¬¶ ¬¶--Flocculus	0.227059	0.0119535	0.233881	0.0138363	-2.91661	-0.493007	0.183519	0.295728		¬¶ ¬¶ ¬¶--Flocculus	0.962032
¬¶ ¬¶ ¬∞--Paraflocculus	0.931561	0.0568307	0.954365	0.0341359	-2.38949	-0.668051	0.091004	0.152497		¬¶ ¬¶ ¬∞--Paraflocculus	0.906927	0.0447543	0.928307	0.027889	-2.30312	-0.766612	0.210049	0.327257		¬¶ ¬¶ ¬∞--Paraflocculus	0.954142	0.0589534	0.970652	0.0271991	-1.70091	-0.607002	0.33007	0.471901		¬¶ ¬¶ ¬∞--Paraflocculus	0.962032
¬¶ ¬∞--Cerebellar nuclei	0.311962	0.0200071	0.341424	0.015234	-8.62907	-1.93394	4.73027e-07	3.42e-06	**	¬¶ ¬∞--Cerebellar nuclei	0.308605	0.0160488	0.345268	0.0128781	-10.6186	-2.84688	1.58517e-05	0.000145333	**	¬¶ ¬∞--Cerebellar nuclei	0.315039	0.0233415	0.339021	0.0164705	-7.07396	-1.45607	0.00367237	0.0143834	*	¬¶ ¬∞--Cerebellar nuclei	0.803132
¬¶ ¬¶--Dentate nucleus	0.0751528	0.00536927	0.0920721	0.00469946	-18.3762	-3.60027	1.31078e-15	3.7e-13	**	¬¶ ¬¶--Dentate nucleus	0.0739719	0.0032959	0.0934033	0.00425281	-20.8037	-4.56906	3.60678e-10	1.02e-07	**	¬¶ ¬¶--Dentate nucleus	0.0762353	0.00671639	0.0912402	0.00490274	-16.4455	-3.06052	2.88963e-07	5.67e-05	**	¬¶ ¬¶--Dentate nucleus	0.776265
¬¶ ¬¶--Interposed nucleus	0.104849	0.00952046	0.123059	0.00728274	-14.7973	-2.50034	1.12881e-09	2.18e-08	**	¬¶ ¬¶--Interposed nucleus	0.104475	0.00802567	0.125648	0.006236	-16.851	-3.39527	2.10027e-06	4.56e-05	**	¬¶ ¬¶--Interposed nucleus	0.105193	0.0110659	0.121441	0.00760281	-13.3793	-2.13709	9.39426e-05	0.000848707	**	¬¶ ¬¶--Interposed nucleus	0.846152
¬¶ ¬∞--Fastigial nucleus	0.13196	0.00705616	0.126293	0.00606379	4.48719	0.934564	0.00403519	0.0110478	*	¬¶ ¬∞--Fastigial nucleus	0.130159	0.00654344	0.126217	0.00521332	3.12306	0.756109	0.145956	0.253516		¬¶ ¬∞--Fastigial nucleus	0.133611	0.00737809	0.12634	0.0067059	5.75475	1.08421	0.0114662	0.0363311	*	¬¶ ¬∞--Fastigial nucleus	0.867682
¬¶--fiber tracts	11.0584	0.350908	11.4801	0.376262	-3.67318	-1.12072	0.000196261	0.000758139	**	¬¶--fiber tracts	10.9297	0.314133	11.3994	0.260691	-4.12015	-1.80164	0.00149892	0.00635197	**	¬¶--fiber tracts	11.1763	0.353334	11.5305	0.433742	-3.0716	-0.816544	0.0291607	0.0740832	-	¬¶--fiber tracts	0.937583
¬¶ ¬¶--cranial nerves	1.90984	0.0821666	1.83792	0.04264	3.91308	1.68667	0.000294647	0.00110788	**	¬¶ ¬¶--cranial nerves	1.89034	0.0867508	1.83218	0.0409964	3.17449	1.41872	0.0686707	0.142391		¬¶ ¬¶--cranial nerves	1.92772	0.0770222	1.84151	0.044566	4.68119	1.93431	0.000933103	0.0047843	**	¬¶ ¬¶--cranial nerves	0.887569
¬¶ ¬¶ ¬¶--olfactory nerve	0.73727	0.0674961	0.686132	0.0281063	7.45296	1.81942	0.000925644	0.00314497	**	¬¶ ¬¶ ¬¶--olfactory nerve	0.720014	0.0905028	0.680125	0.0203678	5.86494	1.95844	0.189813	0.30587		¬¶ ¬¶ ¬¶--olfactory nerve	0.753087	0.0330851	0.689887	0.032072	9.16094	1.97057	2.64e-05	0.000437931	**	¬¶ ¬¶ ¬¶--olfactory nerve	0.887569
¬¶ ¬¶ ¬¶ ¬¶--anterior commissure, olfactory limb	0.332285	0.0197316	0.285641	0.0165999	16.3295	2.80988	8.97483e-12	6.33e-10	**	¬¶ ¬¶ ¬¶ ¬¶--anterior commissure, olfactory limb	0.330538	0.023618	0.281719	0.00998515	17.3288	4.88912	8.03834e-06	0.000103037	**	¬¶ ¬¶ ¬¶ ¬¶--anterior commissure, olfactory limb	0.333887	0.016301	0.288093	0.0195646	15.8956	2.34066	5.76818e-07	5.67e-05	**	¬¶ ¬¶ ¬¶ ¬¶--anterior commissure, olfactory limb	0.962032
¬¶ ¬¶ ¬¶ ¬∞--lateral olfactory tract, general	0.404984	0.0527654	0.400491	0.0143379	1.12198	0.313393	0.678099	0.746969		¬¶ ¬¶ ¬¶ ¬∞--lateral olfactory tract, general	0.389476	0.0716015	0.398406	0.0133852	-2.24134	-0.667129	0.702771	0.756418		¬¶ ¬¶ ¬¶ ¬∞--lateral olfactory tract, general	0.4192	0.0211359	0.401794	0.0151796	4.33206	1.14666	0.0173909	0.0508989	-	¬¶ ¬¶ ¬¶ ¬∞--lateral olfactory tract, general	0.803132
¬¶ ¬¶ ¬¶--facial nerve	0.0628861	0.00398369	0.0627664	0.00280976	0.19076	0.0426132	0.902896	0.92588		¬¶ ¬¶ ¬¶--facial nerve	0.06499	0.00360782	0.0641376	0.00105893	1.32907	0.804989	0.481456	0.588013		¬¶ ¬¶ ¬¶--facial nerve	0.0609575	0.00337968	0.0619093	0.00323236	-1.53749	-0.294476	0.456241	0.612665		¬¶ ¬¶ ¬¶--facial nerve	0.846152
¬¶ ¬¶ ¬¶--dorsal roots	0.660547	0.0363141	0.63935	0.0192154	3.31547	1.10315	0.0125455	0.027857	*	¬¶ ¬¶ ¬¶--dorsal roots	0.662663	0.0404597	0.639694	0.0196301	3.59052	1.17005	0.120242	0.220037		¬¶ ¬¶ ¬¶--dorsal roots	0.658608	0.0337741	0.639135	0.0195972	3.04689	0.993701	0.0656696	0.135174		¬¶ ¬¶ ¬¶--dorsal roots	0.962032
¬¶ ¬¶ ¬¶ ¬∞--cervicothalamic tract	0.660547	0.0363141	0.63935	0.0192154	3.31547	1.10315	0.0125455	0.027857	*	¬¶ ¬¶ ¬¶ ¬∞--cervicothalamic tract	0.662663	0.0404597	0.639694	0.0196301	3.59052	1.17005	0.120242	0.220037		¬¶ ¬¶ ¬¶ ¬∞--cervicothalamic tract	0.658608	0.0337741	0.639135	0.0195972	3.04689	0.993701	0.0656696	0.135174		¬¶ ¬¶ ¬¶ ¬∞--cervicothalamic tract	0.962032
¬¶ ¬¶ ¬¶ ¬∞--medial lemniscus	0.660547	0.0363141	0.63935	0.0192154	3.31547	1.10315	0.0125455	0.027857	*	¬¶ ¬¶ ¬¶ ¬∞--medial lemniscus	0.662663	0.0404597	0.639694	0.0196301	3.59052	1.17005	0.120242	0.220037		¬¶ ¬¶ ¬¶ ¬∞--medial lemniscus	0.658608	0.0337741	0.639135	0.0195972	3.04689	0.993701	0.0656696	0.135174		¬¶ ¬¶ ¬¶ ¬∞--medial lemniscus	0.962032
¬¶ ¬¶ ¬¶--optic nerve	0.415836	0.0192375	0.417314	0.0158435	-0.353952	-0.0932299	0.769578	0.809779		¬¶ ¬¶ ¬¶--optic nerve	0.409664	0.0138659	0.41583	0.0113445	-1.48268	-0.543474	0.281641	0.39318		¬¶ ¬¶ ¬¶--optic nerve	0.421494	0.0221891	0.418241	0.0184054	0.777861	0.17676	0.675066	0.770724		¬¶ ¬¶ ¬¶--optic nerve	0.846152
¬¶ ¬¶ ¬¶ ¬∞--optic tract	0.415836	0.0192375	0.417314	0.0158435	-0.353952	-0.0932299	0.769578	0.809779		¬¶ ¬¶ ¬¶ ¬∞--optic tract	0.409664	0.0138659	0.41583	0.0113445	-1.48268	-0.543474	0.281641	0.39318		¬¶ ¬¶ ¬¶ ¬∞--optic tract	0.421494	0.0221891	0.418241	0.0184054	0.777861	0.17676	0.675066	0.770724		¬¶ ¬¶ ¬¶ ¬∞--optic tract	0.846152
¬¶ ¬¶ ¬∞--oculomotor nerve	0.0333038	0.00139005	0.0323618	0.00141811	2.91098	0.664294	0.0234551	0.0479301	*	¬¶ ¬¶ ¬∞--oculomotor nerve	0.033013	0.00142201	0.0323949	0.00126349	1.90799	0.489194	0.307585	0.411465		¬¶ ¬¶ ¬∞--oculomotor nerve	0.0335704	0.0013653	0.0323411	0.00154684	3.80118	0.794743	0.0380294	0.0867476	-	¬¶ ¬¶ ¬∞--oculomotor nerve	0.887569
¬¶ ¬¶ ¬∞--posterior commissure	0.0333038	0.00139005	0.0323618	0.00141811	2.91098	0.664294	0.0234551	0.0479301	*	¬¶ ¬¶ ¬∞--posterior commissure	0.033013	0.00142201	0.0323949	0.00126349	1.90799	0.489194	0.307585	0.411465		¬¶ ¬¶ ¬∞--posterior commissure	0.0335704	0.0013653	0.0323411	0.00154684	3.80118	0.794743	0.0380294	0.0867476	-	¬¶ ¬¶ ¬∞--posterior commissure	0.887569
¬¶ ¬¶--medial forebrain bundle system	1.66757	0.057555	1.725	0.0869764	-3.32928	-0.660296	0.00993311	0.0225897	*	¬¶ ¬¶--medial forebrain bundle system	1.64704	0.0600527	1.67448	0.0467752	-1.63855	-0.586575	0.260732	0.37323		¬¶ ¬¶--medial forebrain bundle system	1.68639	0.0503869	1.75658	0.0923586	-3.99572	-0.75995	0.0252827	0.065844	-	¬¶ ¬¶--medial forebrain bundle system	0.846152
¬¶ ¬¶ ¬¶--cerebrum related	1.37882	0.0546826	1.44521	0.0807728	-4.59367	-0.821914	0.001729	0.00547835	**	¬¶ ¬¶ ¬¶--cerebrum related	1.35909	0.0563449	1.39742	0.0421338	-2.7435	-0.909918	0.0961191	0.189549		¬¶ ¬¶ ¬¶--cerebrum related	1.39692	0.0484513	1.47508	0.0856423	-5.29888	-0.912664	0.00882079	0.0286832	*	¬¶ ¬¶ ¬¶--cerebrum related	0.846152
¬¶ ¬¶ ¬¶ ¬¶--anterior commissure, temporal limb	0.115158	0.00497409	0.110132	0.00617588	4.56312	0.813726	0.00317664	0.00895817	**	¬¶ ¬¶ ¬¶ ¬¶--anterior commissure, temporal limb	0.117318	0.00409188	0.109477	0.00720582	7.16255	1.08819	0.00583064	0.0186847	*	¬¶ ¬¶ ¬¶ ¬¶--anterior commissure, temporal limb	0.113178	0.00503168	0.110542	0.00565236	2.38417	0.466268	0.212404	0.334626		¬¶ ¬¶ ¬¶ ¬¶--anterior commissure, temporal limb	0.776265
¬¶ ¬¶ ¬¶ ¬¶--fornix system	0.846993	0.0439557	0.912184	0.0625688	-7.14672	-1.04191	0.000131105	0.000513491	**	¬¶ ¬¶ ¬¶ ¬¶--fornix system	0.816682	0.0297864	0.86082	0.021287	-5.12736	-2.07344	0.00103287	0.00455106	**	¬¶ ¬¶ ¬¶ ¬¶--fornix system	0.874777	0.036011	0.944286	0.0582646	-7.36106	-1.193	0.00120139	0.00574219	**	¬¶ ¬¶ ¬¶ ¬¶--fornix system	0.846152
¬¶ ¬¶ ¬¶ ¬¶ ¬¶--fimbria	0.701755	0.0413579	0.75972	0.0596697	-7.62975	-0.971428	0.000303772	0.00112715	**	¬¶ ¬¶ ¬¶ ¬¶ ¬¶--fimbria	0.672494	0.0275334	0.708579	0.0164443	-5.09251	-2.19435	0.0019206	0.00784934	**	¬¶ ¬¶ ¬¶ ¬¶ ¬¶--fimbria	0.728577	0.0330266	0.791683	0.054208	-7.97106	-1.16414	0.00146242	0.00637275	**	¬¶ ¬¶ ¬¶ ¬¶ ¬¶--fimbria	0.803132
¬¶ ¬¶ ¬¶ ¬¶ ¬∞--dorsal fornix	0.145237	0.00462605	0.152464	0.00627355	-4.73978	-1.15189	3.93846e-05	0.000182071	**	¬¶ ¬¶ ¬¶ ¬¶ ¬∞--dorsal fornix	0.144188	0.00456201	0.152241	0.00737138	-5.28956	-1.09245	0.00669759	0.0212215	*	¬¶ ¬¶ ¬¶ ¬¶ ¬∞--dorsal fornix	0.146199	0.00466586	0.152603	0.0057393	-4.19641	-1.11579	0.00400663	0.0153198	*	¬¶ ¬¶ ¬¶ ¬¶ ¬∞--dorsal fornix	0.938315
¬¶ ¬¶ ¬¶ ¬¶--stria terminalis	0.224831	0.0146952	0.221308	0.012275	1.59167	0.286965	0.365336	0.464076		¬¶ ¬¶ ¬¶ ¬¶--stria terminalis	0.235033	0.0126287	0.228014	0.0099887	3.07834	0.702698	0.176899	0.288357		¬¶ ¬¶ ¬¶ ¬¶--stria terminalis	0.215478	0.00934938	0.217117	0.0119392	-0.754685	-0.137241	0.697546	0.776982		¬¶ ¬¶ ¬¶ ¬¶--stria terminalis	0.801238
¬¶ ¬¶ ¬¶ ¬∞--cingulum bundle	0.191842	0.0156655	0.201587	0.0176826	-4.83415	-0.551107	0.0480181	0.0896759	-	¬¶ ¬¶ ¬¶ ¬∞--cingulum bundle	0.190051	0.0189542	0.199113	0.0126292	-4.55084	-0.717492	0.217739	0.333708		¬¶ ¬¶ ¬¶ ¬∞--cingulum bundle	0.193483	0.0125725	0.203133	0.0204645	-4.75064	-0.471554	0.162151	0.27098		¬¶ ¬¶ ¬¶ ¬∞--cingulum bundle	0.97995
¬¶ ¬¶ ¬∞--hypothalamus related	0.288749	0.00863049	0.27979	0.0101217	3.2017	0.885036	0.00179452	0.00556106	**	¬¶ ¬¶ ¬∞--hypothalamus related	0.287956	0.00977909	0.277055	0.00610796	3.93463	1.78474	0.00695792	0.0218015	*	¬¶ ¬¶ ¬∞--hypothalamus related	0.289475	0.00779943	0.2815	0.0118431	2.83292	0.673362	0.0535716	0.114449		¬¶ ¬¶ ¬∞--hypothalamus related	0.938026
¬¶ ¬¶ ¬¶--epithalamus related	0.230216	0.00692263	0.222632	0.00831111	3.40638	0.912478	0.00121523	0.00398483	**	¬¶ ¬¶ ¬¶--epithalamus related	0.229889	0.00836236	0.22055	0.00535456	4.23419	1.74403	0.00718461	0.0222644	*	¬¶ ¬¶ ¬¶--epithalamus related	0.230516	0.00566288	0.223934	0.00965529	2.93945	0.681744	0.0455501	0.100353		¬¶ ¬¶ ¬¶--epithalamus related	0.922663
¬¶ ¬¶ ¬¶ ¬¶--fasciculus retroflexus	0.0621825	0.0014746	0.0598808	0.00264571	3.84381	0.869979	0.00057668	0.00203281	**	¬¶ ¬¶ ¬¶ ¬¶--fasciculus retroflexus	0.0623119	0.00179493	0.060472	0.00255611	3.04264	0.719821	0.0694705	0.142998		¬¶ ¬¶ ¬¶ ¬¶--fasciculus retroflexus	0.0620639	0.00117811	0.0595113	0.00271431	4.28922	0.940414	0.00535256	0.0191067	*	¬¶ ¬¶ ¬¶ ¬¶--fasciculus retroflexus	0.937583
¬¶ ¬¶ ¬¶ ¬¶--habenular commissure	0.00584241	0.000680584	0.00573461	0.000897618	1.87969	0.120088	0.641422	0.72643		¬¶ ¬¶ ¬¶ ¬¶--habenular commissure	0.00539312	0.000597489	0.00507501	0.000568903	6.26809	0.559157	0.227769	0.34426		¬¶ ¬¶ ¬¶ ¬¶--habenular commissure	0.00625426	0.000463626	0.00614687	0.000823007	1.74708	0.130485	0.688663	0.776428		¬¶ ¬¶ ¬¶ ¬¶--habenular commissure	0.937583
¬¶ ¬¶ ¬¶ ¬∞--stria medullaris	0.162191	0.00602561	0.157017	0.00693851	3.29531	0.745723	0.00801564	0.0188368	*	¬¶ ¬¶ ¬¶ ¬∞--stria medullaris	0.162184	0.00704054	0.155003	0.00392427	4.63246	1.82976	0.0103713	0.0304658	*	¬¶ ¬¶ ¬¶ ¬∞--stria medullaris	0.162198	0.00524907	0.158276	0.0081612	2.47825	0.480625	0.158629	0.267866		¬¶ ¬¶ ¬¶ ¬∞--stria medullaris	0.880657
¬¶ ¬¶ ¬∞--mammillary related	0.0585324	0.00315434	0.057158	0.00290924	2.40447	0.472408	0.119351	0.19455		¬¶ ¬¶ ¬∞--mammillary related	0.0580676	0.00258061	0.056505	0.0024149	2.7654	0.647061	0.169375	0.280965		¬¶ ¬¶ ¬∞--mammillary related	0.0589584	0.00366491	0.0575661	0.00318514	2.41851	0.437106	0.292947	0.430267		¬¶ ¬¶ ¬∞--mammillary related	0.97995
¬¶ ¬¶ ¬∞--mammilothalmic tract	0.0585324	0.00315434	0.057158	0.00290924	2.40447	0.472408	0.119351	0.19455		¬¶ ¬¶ ¬∞--mammilothalmic tract	0.0580676	0.00258061	0.056505	0.0024149	2.7654	0.647061	0.169375	0.280965		¬¶ ¬¶ ¬∞--mammilothalmic tract	0.0589584	0.00366491	0.0575661	0.00318514	2.41851	0.437106	0.292947	0.430267		¬¶ ¬¶ ¬∞--mammilothalmic tract	0.97995
¬¶ ¬¶--cerebellum related fiber tracts	3.07762	0.170901	3.25996	0.134301	-5.59319	-1.35767	0.000127425	0.000506106	**	¬¶ ¬¶--cerebellum related fiber tracts	2.9796	0.113286	3.20184	0.0486856	-6.9408	-4.56466	1.59767e-05	0.000145333	**	¬¶ ¬¶--cerebellum related fiber tracts	3.16747	0.168324	3.29628	0.158049	-3.90777	-0.815007	0.0479164	0.104747		¬¶ ¬¶--cerebellum related fiber tracts	0.828186
¬¶ ¬¶ ¬¶--cerebellar peduncles	0.812749	0.036374	0.823811	0.0239014	-1.34275	-0.462806	0.209688	0.308071		¬¶ ¬¶ ¬¶--cerebellar peduncles	0.809383	0.043722	0.828315	0.0182761	-2.28562	-1.0359	0.219474	0.334548		¬¶ ¬¶ ¬¶--cerebellar peduncles	0.815835	0.0297756	0.820996	0.0270137	-0.628607	-0.191045	0.635964	0.750383		¬¶ ¬¶ ¬¶--cerebellar peduncles	0.887569
¬¶ ¬¶ ¬¶ ¬¶--inferior cerebellar peduncle	0.227515	0.011115	0.232332	0.0104922	-2.07303	-0.459037	0.125559	0.203492		¬¶ ¬¶ ¬¶ ¬¶--inferior cerebellar peduncle	0.224081	0.0101069	0.234655	0.00837715	-4.50624	-1.26226	0.0177913	0.0468889	*	¬¶ ¬¶ ¬¶ ¬¶--inferior cerebellar peduncle	0.230663	0.0114725	0.230879	0.0116413	-0.0935703	-0.0185575	0.961378	0.968244		¬¶ ¬¶ ¬¶ ¬¶--inferior cerebellar peduncle	0.776265
¬¶ ¬¶ ¬¶ ¬¶--middle cerebellar peduncle	0.359271	0.0243232	0.345902	0.0139174	3.86478	0.960551	0.0206147	0.0433833	*	¬¶ ¬¶ ¬¶ ¬¶--middle cerebellar peduncle	0.359211	0.0320833	0.347839	0.0103524	3.26931	1.09848	0.298366	0.40647		¬¶ ¬¶ ¬¶ ¬¶--middle cerebellar peduncle	0.359326	0.0157311	0.344692	0.0159517	4.2454	0.917368	0.0229996	0.0617705	-	¬¶ ¬¶ ¬¶ ¬¶--middle cerebellar peduncle	0.962032
¬¶ ¬¶ ¬¶ ¬∞--superior cerebelar peduncles	0.225963	0.0094192	0.245577	0.00785205	-7.98681	-2.49792	3.04781e-10	9.55e-09	**	¬¶ ¬¶ ¬¶ ¬∞--superior cerebelar peduncles	0.226091	0.0062377	0.245821	0.008711	-8.02616	-2.26495	8.76158e-06	0.000107424	**	¬¶ ¬¶ ¬¶ ¬∞--superior cerebelar peduncles	0.225846	0.011918	0.245424	0.00756072	-7.97735	-2.58949	1.46935e-05	0.000295967	**	¬¶ ¬¶ ¬¶ ¬∞--superior cerebelar peduncles	0.97995
¬¶ ¬¶ ¬∞--arbor vitae	2.26487	0.151248	2.43615	0.126781	-7.03053	-1.35094	8.23736e-05	0.000341605	**	¬¶ ¬¶ ¬∞--arbor vitae	2.17022	0.0891957	2.37352	0.049632	-8.56537	-4.09617	4.22616e-06	8.16e-05	**	¬¶ ¬¶ ¬∞--arbor vitae	2.35164	0.14611	2.47529	0.145129	-4.99539	-0.852002	0.0349922	0.0843399	-	¬¶ ¬¶ ¬∞--arbor vitae	0.843385
¬¶ ¬¶ ¬¶--trunk of arbor vita	1.0809	0.068635	1.1568	0.0528546	-6.56156	-1.4361	6.93672e-05	0.000291961	**	¬¶ ¬¶ ¬¶--trunk of arbor vita	1.05461	0.053052	1.15164	0.0384059	-8.42541	-2.52644	0.000137348	0.000790446	**	¬¶ ¬¶ ¬¶--trunk of arbor vita	1.105	0.0744186	1.16003	0.0611728	-4.74406	-0.899627	0.0412244	0.0925593	-	¬¶ ¬¶ ¬¶--trunk of arbor vita	0.803132
¬¶ ¬¶ ¬¶--lobule 1-2 white matter	0.0231049	0.00307176	0.0257021	0.00319039	-10.105	-0.814072	0.00575417	0.0141102	*	¬¶ ¬¶ ¬¶--lobule 1-2 white matter	0.0208575	0.00188947	0.0242774	0.0023377	-14.0867	-1.46293	0.00150916	0.00635197	**	¬¶ ¬¶ ¬¶--lobule 1-2 white matter	0.0251651	0.00243824	0.0265926	0.00338916	-5.36816	-0.421206	0.227385	0.356236		¬¶ ¬¶ ¬¶--lobule 1-2 white matter	0.803132
¬¶ ¬¶ ¬¶--lobule 3 white matter	0.0532663	0.00638959	0.0582559	0.00783921	-8.56505	-0.636499	0.0193485	0.0413354	*	¬¶ ¬¶ ¬¶--lobule 3 white matter	0.0480935	0.00311477	0.0546078	0.00561978	-11.9294	-1.15919	0.00353234	0.0119274	*	¬¶ ¬¶ ¬¶--lobule 3 white matter	0.058008	0.00464193	0.060536	0.00830994	-4.17595	-0.304209	0.352805	0.490104		¬¶ ¬¶ ¬¶--lobule 3 white matter	0.843385
¬¶ ¬¶ ¬¶--trunk of lobules 1-3 white matter	0.0448829	0.00438459	0.0461186	0.00388956	-2.6793	-0.317685	0.301122	0.408251		¬¶ ¬¶ ¬¶--trunk of lobules 1-3 white matter	0.0430164	0.00312373	0.0441815	0.00328081	-2.63722	-0.355146	0.414876	0.522298		¬¶ ¬¶ ¬¶--trunk of lobules 1-3 white matter	0.0465939	0.00478551	0.0473292	0.00383295	-1.5536	-0.191838	0.655175	0.754119		¬¶ ¬¶ ¬¶--trunk of lobules 1-3 white matter	0.962032
¬¶ ¬¶ ¬¶--lobules 4-5 white matter	0.140708	0.0158205	0.154141	0.0154637	-8.71485	-0.868689	0.00428446	0.0112917	*	¬¶ ¬¶ ¬¶--lobules 4-5 white matter	0.131016	0.00899982	0.143767	0.0075293	-8.86895	-1.69347	0.00239051	0.00890907	**	¬¶ ¬¶ ¬¶--lobules 4-5 white matter	0.149592	0.0157137	0.160625	0.0157462	-6.86884	-0.700683	0.077756	0.156623		¬¶ ¬¶ ¬¶--lobules 4-5 white matter	0.962032
¬¶ ¬¶ ¬¶--lobules 6-7 white matter	0.19929	0.0181647	0.20169	0.0201101	-1.1897	-0.119318	0.664802	0.735192		¬¶ ¬¶ ¬¶--lobules 6-7 white matter	0.189643	0.0109988	0.193151	0.0117462	-1.81632	-0.29867	0.48823	0.588013		¬¶ ¬¶ ¬¶--lobules 6-7 white matter	0.208133	0.019276	0.207026	0.0226333	0.534788	0.0489167	0.892669	0.912075		¬¶ ¬¶ ¬¶--lobules 6-7 white matter	0.940816
¬¶ ¬¶ ¬¶--lobule 8 white matter	0.0369306	0.00391032	0.0359469	0.00313599	2.73646	0.313672	0.333901	0.436205		¬¶ ¬¶ ¬¶--lobule 8 white matter	0.0339483	0.00157105	0.03372	0.00126045	0.677007	0.181116	0.719311	0.759723		¬¶ ¬¶ ¬¶--lobule 8 white matter	0.0396643	0.00336013	0.0373387	0.00317255	6.22845	0.733045	0.0725028	0.147092		¬¶ ¬¶ ¬¶--lobule 8 white matter	0.776265
¬¶ ¬¶ ¬¶--trunk of lobules 6-8 white matter	0.0302109	0.00301465	0.0293099	0.00343478	3.07395	0.262308	0.337023	0.437975		¬¶ ¬¶ ¬¶--trunk of lobules 6-8 white matter	0.028577	0.00301772	0.0274182	0.0013192	4.22652	0.878438	0.277074	0.392638		¬¶ ¬¶ ¬¶--trunk of lobules 6-8 white matter	0.0317086	0.00218648	0.0304923	0.0038395	3.98907	0.316801	0.335303	0.475154		¬¶ ¬¶ ¬¶--trunk of lobules 6-8 white matter	0.97995
¬¶ ¬¶ ¬¶--lobule 9 white matter	0.0666947	0.00381962	0.0670417	0.00431832	-0.517568	-0.080352	0.768385	0.809779		¬¶ ¬¶ ¬¶--lobule 9 white matter	0.0657229	0.00395526	0.0664828	0.00265532	-1.14293	-0.286162	0.615107	0.677578		¬¶ ¬¶ ¬¶--lobule 9 white matter	0.0675854	0.00362591	0.0673909	0.00514889	0.28858	0.0377706	0.912069	0.925193		¬¶ ¬¶ ¬¶--lobule 9 white matter	0.951015
¬¶ ¬¶ ¬¶--lobule 10 white matter	0.0225067	0.00200093	0.0232618	0.00255786	-3.2462	-0.295217	0.260042	0.360398		¬¶ ¬¶ ¬¶--lobule 10 white matter	0.0211965	0.00168798	0.0230422	0.00192149	-8.00998	-0.960542	0.0301219	0.0713812	-	¬¶ ¬¶ ¬¶--lobule 10 white matter	0.0237077	0.00145843	0.0233991	0.00293886	1.31888	0.105009	0.741665	0.807531		¬¶ ¬¶ ¬¶--lobule 10 white matter	0.776265
¬¶ ¬¶ ¬¶--anterior lobule white matter	0.0155298	0.00153147	0.0211126	0.0024753	-26.4429	-2.2554	2.73394e-12	2.57e-10	**	¬¶ ¬¶ ¬¶--anterior lobule white matter	0.0155857	0.00119353	0.0221735	0.0027796	-29.71	-2.37003	8.03348e-07	2.2e-05	**	¬¶ ¬¶ ¬¶--anterior lobule white matter	0.0154785	0.00184113	0.0204495	0.0020873	-24.3087	-2.38155	6.02666e-07	5.67e-05	**	¬¶ ¬¶ ¬¶--anterior lobule white matter	0.776265
¬¶ ¬¶ ¬¶--simple lobule white matter	0.100956	0.0124905	0.122642	0.0123536	-17.6825	-1.75546	1.89376e-07	1.48e-06	**	¬¶ ¬¶ ¬¶--simple lobule white matter	0.0919854	0.00657517	0.116868	0.00874474	-21.291	-2.8454	5.07568e-07	1.79e-05	**	¬¶ ¬¶ ¬¶--simple lobule white matter	0.109179	0.0108849	0.126252	0.0131279	-13.5224	-1.30045	0.00113998	0.00554263	**	¬¶ ¬¶ ¬¶--simple lobule white matter	0.803132
¬¶ ¬¶ ¬¶--crus 1 white matter	0.114301	0.0135339	0.122757	0.0122436	-6.88816	-0.690622	0.0261608	0.0526951	-	¬¶ ¬¶ ¬¶--crus 1 white matter	0.103658	0.00666488	0.113363	0.00443025	-8.56107	-2.19064	0.000994798	0.00452469	**	¬¶ ¬¶ ¬¶--crus 1 white matter	0.124058	0.0104317	0.128628	0.0119357	-3.55323	-0.382924	0.300273	0.43874		¬¶ ¬¶ ¬¶--crus 1 white matter	0.846152
¬¶ ¬¶ ¬¶--trunk of simple and crus 1 white matter	0.0395223	0.00271415	0.0435047	0.00286787	-9.15394	-1.38863	9.18344e-06	4.98e-05	**	¬¶ ¬¶ ¬¶--trunk of simple and crus 1 white matter	0.0386941	0.00235902	0.0427643	0.00212261	-9.51766	-1.91753	0.000556653	0.00266061	**	¬¶ ¬¶ ¬¶--trunk of simple and crus 1 white matter	0.0402815	0.0028913	0.0439675	0.00322655	-8.38345	-1.14239	0.00434081	0.0162719	*	¬¶ ¬¶ ¬¶--trunk of simple and crus 1 white matter	0.962032
¬¶ ¬¶ ¬¶--crus 2 white matter	0.0655786	0.00820318	0.073786	0.00675111	-11.1232	-1.21571	0.000366771	0.00132601	**	¬¶ ¬¶ ¬¶--crus 2 white matter	0.0609343	0.00398488	0.0695282	0.00498496	-12.3603	-1.72397	0.000319108	0.00163614	**	¬¶ ¬¶ ¬¶--crus 2 white matter	0.0698359	0.00887727	0.0764471	0.00643529	-8.64802	-1.02733	0.0304905	0.0751378	-	¬¶ ¬¶ ¬¶--crus 2 white matter	0.938026
¬¶ ¬¶ ¬¶--paramedian lobule	0.0372306	0.0040265	0.0411891	0.00371446	-9.61055	-1.0657	0.000813057	0.00283063	**	¬¶ ¬¶ ¬¶--paramedian lobule	0.0354297	0.00251991	0.0404207	0.00215005	-12.3477	-2.32136	0.000109566	0.000657395	**	¬¶ ¬¶ ¬¶--paramedian lobule	0.0388814	0.00452067	0.0416693	0.00442517	-6.69052	-0.63001	0.114156	0.213192		¬¶ ¬¶ ¬¶--paramedian lobule	0.846152
¬¶ ¬¶ ¬¶--trunk of crus 2 and paramedian white matter	0.0707536	0.0054854	0.0826177	0.00440902	-14.3602	-2.69086	6.79356e-11	2.74e-09	**	¬¶ ¬¶ ¬¶--trunk of crus 2 and paramedian white matter	0.0698192	0.00354	0.0815293	0.00229242	-14.363	-5.10817	3.36994e-08	3.17e-06	**	¬¶ ¬¶ ¬¶--trunk of crus 2 and paramedian white matter	0.0716102	0.00686391	0.0832979	0.00528797	-14.0313	-2.21026	2.60632e-05	0.000437931	**	¬¶ ¬¶ ¬¶--trunk of crus 2 and paramedian white matter	0.993861
¬¶ ¬¶ ¬¶--copula white matter	0.0209514	0.0022823	0.0217306	0.00222052	-3.58576	-0.350911	0.232325	0.334263		¬¶ ¬¶ ¬¶--copula white matter	0.0193819	0.00137955	0.0200745	0.000894278	-3.45035	-0.774526	0.193129	0.309445		¬¶ ¬¶ ¬¶--copula white matter	0.02239	0.00199159	0.0227656	0.00218335	-1.64962	-0.172004	0.644164	0.751031		¬¶ ¬¶ ¬¶--copula white matter	0.962032
¬¶ ¬¶ ¬¶--paraflocculus white matter	0.0851942	0.00703683	0.0911892	0.00621885	-6.57424	-0.964004	0.0027102	0.00804498	**	¬¶ ¬¶ ¬¶--paraflocculus white matter	0.0815985	0.00431292	0.0864456	0.00440265	-5.6071	-1.10095	0.0196875	0.0509344	-	¬¶ ¬¶ ¬¶--paraflocculus white matter	0.0884903	0.00757246	0.094154	0.00533379	-6.01534	-1.06185	0.0281149	0.0720764	-	¬¶ ¬¶ ¬¶--paraflocculus white matter	0.962032
¬¶ ¬¶ ¬∞--flocculus white matter	0.0163594	0.00138734	0.017345	0.00146029	-5.68252	-0.674958	0.0197464	0.0418683	*	¬¶ ¬¶ ¬∞--flocculus white matter	0.0164528	0.0016044	0.0180667	0.00107612	-8.93293	-1.49972	0.0148995	0.0418028	*	¬¶ ¬¶ ¬∞--flocculus white matter	0.0162737	0.00122172	0.0168939	0.00151492	-3.67133	-0.409417	0.256015	0.39237		¬¶ ¬¶ ¬∞--flocculus white matter	0.803132
¬¶ ¬¶--lateral forebrain bundle system	4.37123	0.178142	4.62618	0.204812	-5.51114	-1.24482	3.00195e-05	0.000143481	**	¬¶ ¬¶--lateral forebrain bundle system	4.38076	0.215046	4.65997	0.162968	-5.99172	-1.7133	0.0035529	0.0119274	*	¬¶ ¬¶--lateral forebrain bundle system	4.36249	0.145789	4.60507	0.229656	-5.26753	-1.05625	0.00360899	0.0143343	*	¬¶ ¬¶--lateral forebrain bundle system	0.962032
¬¶ ¬¶ ¬¶--corticospinal tract	1.71995	0.0734503	1.71278	0.0603191	0.418555	0.11885	0.709361	0.772356		¬¶ ¬¶ ¬¶--corticospinal tract	1.75191	0.0803885	1.74107	0.050849	0.622833	0.213258	0.719217	0.759723		¬¶ ¬¶ ¬¶--corticospinal tract	1.69065	0.0543766	1.6951	0.0603794	-0.262567	-0.0737135	0.842078	0.882772		¬¶ ¬¶ ¬¶--corticospinal tract	0.940816
¬¶ ¬¶ ¬¶ ¬¶--cerebal peduncle	0.571774	0.0304897	0.57125	0.0247099	0.0915883	0.0211736	0.947418	0.954186		¬¶ ¬¶ ¬¶ ¬¶--cerebal peduncle	0.574337	0.0296658	0.581793	0.0277593	-1.28145	-0.268572	0.560234	0.650147		¬¶ ¬¶ ¬¶ ¬¶--cerebal peduncle	0.569424	0.032351	0.564662	0.0208539	0.843348	0.228354	0.639834	0.751031		¬¶ ¬¶ ¬¶ ¬¶--cerebal peduncle	0.887569
¬¶ ¬¶ ¬¶ ¬¶--corticospinal tract-other	0.431278	0.0288952	0.420753	0.0225817	2.5015	0.46609	0.159619	0.248689		¬¶ ¬¶ ¬¶ ¬¶--corticospinal tract-other	0.443718	0.0302826	0.415549	0.0236346	6.77865	1.19184	0.0292193	0.0700295	-	¬¶ ¬¶ ¬¶ ¬¶--corticospinal tract-other	0.419874	0.0232291	0.424005	0.0220318	-0.974141	-0.187475	0.635434	0.750383		¬¶ ¬¶ ¬¶ ¬¶--corticospinal tract-other	0.776265
¬¶ ¬¶ ¬¶ ¬∞--internal capsule	0.716899	0.034322	0.720778	0.0410148	-0.538221	-0.0945847	0.723159	0.781343		¬¶ ¬¶ ¬¶ ¬∞--internal capsule	0.733859	0.0400159	0.743728	0.0312991	-1.327	-0.315321	0.539512	0.631295		¬¶ ¬¶ ¬¶ ¬∞--internal capsule	0.701352	0.0186808	0.706434	0.0405625	-0.719449	-0.125299	0.691077	0.776428		¬¶ ¬¶ ¬¶ ¬∞--internal capsule	0.962032
¬¶ ¬¶ ¬∞--corpus callosum	2.65128	0.130666	2.9134	0.158928	-8.99719	-1.64933	1.1028e-07	9.8e-07	**	¬¶ ¬¶ ¬∞--corpus callosum	2.62884	0.145013	2.9189	0.121212	-9.93719	-2.39298	9.00411e-05	0.000564261	**	¬¶ ¬¶ ¬∞--corpus callosum	2.67184	0.118598	2.90997	0.182343	-8.183	-1.30591	0.000556275	0.00326813	**	¬¶ ¬¶ ¬∞--corpus callosum	0.924015
¬¶ ¬∞--extrapyramidal fiber systems	0.0321138	0.0015239	0.0309958	0.00186323	3.60675	0.600001	0.0271772	0.0528551	-	¬¶ ¬∞--extrapyramidal fiber systems	0.031991	0.00123671	0.0309433	0.00189661	3.38574	0.552385	0.146536	0.253516		¬¶ ¬∞--extrapyramidal fiber systems	0.0322263	0.00179588	0.0310287	0.00190389	3.85992	0.629073	0.103545	0.196583		¬¶ ¬∞--extrapyramidal fiber systems	0.974604
¬¶ ¬∞--rubrospinal tract	0.0321138	0.0015239	0.0309958	0.00186323	3.60675	0.600001	0.0271772	0.0528551	-	¬¶ ¬∞--rubrospinal tract	0.031991	0.00123671	0.0309433	0.00189661	3.38574	0.552385	0.146536	0.253516		¬¶ ¬∞--rubrospinal tract	0.0322263	0.00179588	0.0310287	0.00190389	3.85992	0.629073	0.103545	0.196583		¬¶ ¬∞--rubrospinal tract	0.974604
¬¶ ¬∞--ventral tegmental decussation	0.0321138	0.0015239	0.0309958	0.00186323	3.60675	0.600001	0.0271772	0.0528551	-	¬¶ ¬∞--ventral tegmental decussation	0.031991	0.00123671	0.0309433	0.00189661	3.38574	0.552385	0.146536	0.253516		¬¶ ¬∞--ventral tegmental decussation	0.0322263	0.00179588	0.0310287	0.00190389	3.85992	0.629073	0.103545	0.196583		¬¶ ¬∞--ventral tegmental decussation	0.974604
¬∞--ventricular systems	1.08706	0.0932535	1.06145	0.107629	2.41233	0.237906	0.381033	0.479694		¬∞--ventricular systems	1.03825	0.0492349	0.979142	0.0214546	6.03688	2.7551	0.00239444	0.00890907	**	¬∞--ventricular systems	1.13179	0.10307	1.11289	0.108126	1.69831	0.174799	0.644502	0.751031		¬∞--ventricular systems	0.887569
¬¶--cerebral aqueduct	0.0867297	0.00767363	0.0851284	0.00922017	1.88111	0.17368	0.51519	0.606018		¬¶--cerebral aqueduct	0.0845198	0.00688364	0.0810044	0.00512148	4.33971	0.686395	0.203757	0.31922		¬¶--cerebral aqueduct	0.0887555	0.0080828	0.0877058	0.0103694	1.19681	0.101228	0.773916	0.832994		¬¶--cerebral aqueduct	0.938315
¬¶--fourth ventricle	0.176387	0.0125894	0.164315	0.0128577	7.34643	0.938837	0.00178718	0.00556106	**	¬¶--fourth ventricle	0.173831	0.0160493	0.158412	0.00932294	9.73327	1.65385	0.015652	0.0425535	*	¬¶--fourth ventricle	0.178729	0.00838486	0.168005	0.0136248	6.38349	0.787133	0.0238125	0.0627583	-	¬¶--fourth ventricle	0.919882
¬¶--lateral ventricle	0.623397	0.075313	0.614803	0.0825902	1.39791	0.104061	0.706565	0.772292		¬¶--lateral ventricle	0.583546	0.0330771	0.554241	0.0107796	5.28746	2.71858	0.015127	0.0418216	*	¬¶--lateral ventricle	0.659927	0.0854728	0.652654	0.0855889	1.11442	0.0849799	0.825542	0.87122		¬¶--lateral ventricle	0.937583
¬¶ ¬¶--lateral ventricle-other	0.61023	0.0755541	0.603758	0.0825778	1.07197	0.0783762	0.77699	0.81454		¬¶ ¬¶--lateral ventricle-other	0.570222	0.0332994	0.543536	0.0106409	4.90957	2.50781	0.0257437	0.0636817	-	¬¶ ¬¶--lateral ventricle-other	0.646904	0.0856789	0.641396	0.0858392	0.858746	0.0641661	0.867759	0.896367		¬¶ ¬¶--lateral ventricle-other	0.938026
¬¶ ¬∞--subependymal zone	0.013167	0.000972698	0.0110447	0.000938612	19.2152	2.26106	5.71228e-10	1.46e-08	**	¬¶ ¬∞--subependymal zone	0.0133241	0.000793132	0.0107042	0.000682299	24.4759	3.83988	1.46241e-07	8.25e-06	**	¬¶ ¬∞--subependymal zone	0.0130229	0.0011283	0.0112575	0.00103121	15.6816	1.71194	0.000209232	0.00159469	**	¬¶ ¬∞--subependymal zone	0.776265
¬∞--third ventricle	0.200543	0.0136583	0.197205	0.0148916	1.69297	0.224193	0.419728	0.519138		¬∞--third ventricle	0.196355	0.0112487	0.185485	0.00674823	5.86051	1.61084	0.0158157	0.0425535	*	¬∞--third ventricle	0.204382	0.0149816	0.204529	0.0139095	-0.0719493	-0.0105796	0.978815	0.982298		¬∞--third ventricle	0.776265

## Sheet: Absolute Volumes
Absolute Volume	Atrx	Atrx	Atrx	Atrx	Atrx	Atrx	Atrx	Atrx	Atrx	Atrx	Atrx	Atrx	Atrx	Atrx	Atrx	Atrx	Atrx	Atrx	Atrx	Atrx	Atrx	Atrx	Atrx	Ctrl	Ctrl	Ctrl	Ctrl	Ctrl	Ctrl	Ctrl	Ctrl	Ctrl	Ctrl	Ctrl	Ctrl	Ctrl	Ctrl	Ctrl	Ctrl	Ctrl	Ctrl	Ctrl	Ctrl	Ctrl	Ctrl	Ctrl	Ctrl	Ctrl	Ctrl
	F	F	F	F	F	F	F	F	F	F	F	F	M	M	M	M	M	M	M	M	M	M	M	F	F	F	F	F	F	F	F	F	F	F	F	F	F	F	F	M	M	M	M	M	M	M	M	M	M
Total Brain Volume	461.924	451.276	485.108	434.796	436.508	452.307	488.09	476.747	498.604	492.811	439.851	480.836	467.08	478.777	486.114	423.116	484.569	465.339	421.52	477.395	441.443	462.105	440.016	477.991	480.307	516.679	476.936	435.173	473.426	517.87	479.948	482.647	449.542	461.273	477.556	489.99	523.262	422.994	477.116	503.295	488.588	472.036	483.466	526.945	494.2	491.333	459.533	510.575	497.599
¬¶--Basic cell groups and regions	406.142	396.197	424.743	383.025	384.475	396.448	430.283	416.597	435.642	430.354	385.616	419.754	411.572	420.882	428.004	374.64	425.501	409.968	372.488	421.449	385.539	405.913	387.228	420.594	413.414	450.441	419.067	382.788	414.604	452.662	419.025	423.945	393.658	403.839	415.386	426.824	455.503	370.561	413.383	438.531	428.404	413.856	422.225	461.285	434.255	430.575	403.923	449.261	435.198
¬¶ ¬¶--Cerebrum	239.741	231.873	251.797	230.006	230.854	233.062	258.138	246.317	253.22	255.035	225.51	245.479	247.993	254.87	260.887	228.385	252.027	245.514	222.433	252.825	230.265	244.424	219.921	253.42	238.621	263.559	247.853	223.749	247.556	265.171	247.775	250.047	233.225	237.186	244.096	254.762	268.734	221.648	241.889	259.552	253.386	248.863	250.201	275.251	257.109	256.27	242.326	266.247	259.571
¬¶ ¬¶ ¬¶--Cerebral cortex	196.074	189.031	205.292	189.415	188.903	191.452	210.877	201.823	207.657	209.158	182.935	201.408	202.468	209.561	213.736	187.762	205.954	200.8	181.967	207.059	188.746	199.588	177.458	208.839	195.134	216.212	203.471	184.464	203.036	216.616	202.326	204.84	192.296	194.897	200.542	209.643	219.463	182.113	198.184	212.632	207.506	205.454	204.177	225.854	210.866	210.187	199.51	217.981	212.34
¬¶ ¬¶ ¬¶ ¬¶--Cortical subplate	14.0507	13.2963	14.498	12.1491	12.1651	13.0889	14.5606	13.4951	13.923	14.3364	12.9365	13.5459	13.937	13.3208	14.7517	12.7404	13.7397	13.5392	12.7397	13.7973	12.0335	13.1656	12.5646	13.3366	12.9629	14.2242	14.0547	12.5686	13.4671	14.3891	13.8953	13.9501	12.6111	12.6401	13.5101	13.8732	14.9674	12.1625	13.1485	13.85	13.9037	13.3742	13.5546	14.948	14.0743	13.7563	13.2033	14.3046	14.3907
¬¶ ¬¶ ¬¶ ¬¶ ¬¶--Cortical subplate-other	10.5554	9.75027	10.1908	8.75853	8.75277	9.64237	10.3786	9.87962	9.8999	10.3866	9.11418	9.93344	9.93536	9.56813	10.7091	9.41248	10.0149	9.98144	9.39392	10.0019	9.0695	9.31853	9.36307	9.14266	9.48499	10.0761	10.0071	9.10106	9.61613	10.3692	9.82387	9.83085	9.00326	8.96403	9.63379	9.5689	10.5979	8.5417	9.41658	10.1025	9.9536	9.61805	9.67181	10.7222	10.1471	10.2225	9.44064	10.4816	10.3533
¬¶ ¬¶ ¬¶ ¬¶ ¬¶--Claustrum	0.95872	0.977408	1.37722	0.95744	1.05523	1.03533	1.2359	0.986752	1.10566	1.09446	1.28	1.02688	1.10144	1.02829	1.30707	1.00032	0.881216	0.986432	0.908736	1.02598	0.785024	1.23155	0.873024	1.27226	1.01997	1.09306	1.15699	0.96928	1.01818	1.05312	1.21958	1.1879	1.00627	1.12134	1.10067	1.08742	1.26458	1.0905	1.02202	1.02829	1.06464	1.05875	1.09446	1.17914	1.16634	0.967424	1.10483	0.9984	1.03341
¬¶ ¬¶ ¬¶ ¬¶ ¬¶ ¬¶--Claustrum-other	0.272384	0.27616	0.382976	0.29536	0.329088	0.314368	0.321216	0.30528	0.297216	0.371776	0.354624	0.29248	0.30976	0.305536	0.35584	0.328	0.258304	0.299776	0.269056	0.2896	0.265216	0.378944	0.262336	0.304448	0.31232	0.31296	0.30624	0.26624	0.28736	0.303104	0.30944	0.29472	0.266496	0.31936	0.293568	0.297856	0.330496	0.304512	0.291584	0.33024	0.297344	0.292544	0.309376	0.3392	0.301504	0.292032	0.276544	0.292608	0.279488
¬¶ ¬¶ ¬¶ ¬¶ ¬¶ ¬¶--Claustrum: dorsal part	0.171008	0.173824	0.254784	0.170688	0.193088	0.18016	0.250944	0.168512	0.21888	0.194816	0.241536	0.196288	0.228672	0.1904	0.243648	0.176576	0.1632	0.171968	0.173184	0.202752	0.128896	0.211072	0.154752	0.249472	0.198464	0.197824	0.223744	0.18016	0.201216	0.196928	0.241344	0.24288	0.189824	0.217024	0.219072	0.198528	0.242496	0.182144	0.196736	0.186944	0.209088	0.203904	0.213632	0.2192	0.225728	0.173248	0.208256	0.19072	0.188096
¬¶ ¬¶ ¬¶ ¬¶ ¬¶ ¬∞--Claustrum: ventral part	0.515328	0.527424	0.739456	0.491392	0.533056	0.5408	0.663744	0.51296	0.589568	0.527872	0.68384	0.538112	0.563008	0.532352	0.707584	0.495744	0.459712	0.514688	0.466496	0.533632	0.390912	0.641536	0.455936	0.718336	0.509184	0.582272	0.627008	0.52288	0.5296	0.553088	0.6688	0.650304	0.549952	0.58496	0.588032	0.59104	0.691584	0.60384	0.533696	0.511104	0.558208	0.562304	0.571456	0.620736	0.639104	0.502144	0.620032	0.515072	0.565824
¬¶ ¬¶ ¬¶ ¬¶ ¬∞--Endopiriform nucleus	2.53658	2.56864	2.93005	2.43315	2.35706	2.4112	2.94618	2.62874	2.91744	2.85536	2.54234	2.58554	2.90016	2.72435	2.73549	2.32762	2.84358	2.57133	2.43706	2.76934	2.17901	2.61555	2.32851	2.92166	2.45798	3.05504	2.89062	2.49824	2.83283	2.96678	2.85184	2.93139	2.60154	2.55469	2.77568	3.2169	3.10496	2.5303	2.70989	2.71917	2.88544	2.69741	2.78829	3.04666	2.7609	2.5664	2.65779	2.82464	3.00397
¬¶ ¬¶ ¬¶ ¬¶ ¬¶--Endopiriform nucleus, dorsal part	2.05978	2.08454	2.39827	2.00205	1.94214	1.91674	2.38982	2.09261	2.26272	2.27814	2.05882	1.9856	2.35808	2.12678	2.14278	1.87475	2.18976	1.98989	1.88058	2.19706	1.7049	2.11405	1.84403	2.31021	1.90182	2.35258	2.27238	1.90368	2.17882	2.30464	2.14579	2.3273	2	1.94726	2.1584	2.48768	2.34771	1.97677	2.06893	2.07366	2.22426	2.02746	2.13555	2.28883	2.05747	1.8887	2.07469	1.98189	2.23347
¬¶ ¬¶ ¬¶ ¬¶ ¬¶ ¬¶--Dorsal nucleus of the endopiriform	1.4848	1.52883	1.82586	1.4601	1.40525	1.38138	1.74944	1.49382	1.64659	1.59814	1.5561	1.36109	1.75526	1.54496	1.6112	1.3616	1.56474	1.40838	1.35814	1.56224	1.19578	1.54317	1.32288	1.73478	1.33427	1.66784	1.68147	1.40627	1.59558	1.65229	1.56205	1.67699	1.44608	1.41222	1.5552	1.7641	1.68256	1.44614	1.49638	1.4503	1.53158	1.43955	1.46042	1.65037	1.46304	1.31699	1.54714	1.39194	1.5728
¬¶ ¬¶ ¬¶ ¬¶ ¬¶ ¬∞--Intermediate nucleus of the endopiriform claustrum	0.574976	0.555712	0.572416	0.541952	0.536896	0.53536	0.640384	0.598784	0.616128	0.68	0.50272	0.624512	0.602816	0.581824	0.531584	0.513152	0.625024	0.581504	0.522432	0.634816	0.50912	0.57088	0.521152	0.575424	0.567552	0.684736	0.590912	0.497408	0.583232	0.652352	0.583744	0.650304	0.55392	0.53504	0.6032	0.723584	0.665152	0.530624	0.572544	0.62336	0.692672	0.587904	0.675136	0.638464	0.594432	0.571712	0.527552	0.589952	0.660672
¬¶ ¬¶ ¬¶ ¬¶ ¬∞--Endopiriform nucleus, ventral part	0.4768	0.484096	0.531776	0.431104	0.414912	0.494464	0.556352	0.536128	0.65472	0.577216	0.48352	0.599936	0.54208	0.597568	0.592704	0.452864	0.653824	0.58144	0.55648	0.572288	0.474112	0.501504	0.48448	0.611456	0.55616	0.702464	0.61824	0.59456	0.654016	0.662144	0.706048	0.604096	0.601536	0.607424	0.61728	0.729216	0.757248	0.553536	0.64096	0.645504	0.661184	0.669952	0.652736	0.757824	0.703424	0.677696	0.583104	0.842752	0.770496
¬¶ ¬¶ ¬¶ ¬∞--Cortical plate	182.023	175.734	190.794	177.266	176.738	178.363	196.316	188.328	193.734	194.822	169.999	187.863	188.531	196.24	198.985	175.022	192.214	187.261	169.227	193.261	176.712	186.423	164.893	195.503	182.171	201.988	189.416	171.895	189.569	202.227	188.43	190.89	179.685	182.257	187.032	195.77	204.495	169.95	185.035	198.782	193.602	192.08	190.622	210.906	196.792	196.43	186.307	203.677	197.949
¬¶ ¬¶ ¬¶ ¬¶--Olfactory areas	45.7872	43.3928	47.5494	42.8587	40.0634	43.9619	48.0327	44.9542	47.4463	47.4492	41.8371	46.0129	44.4985	44.5988	49.9004	42.0667	38.666	45.3734	41.7054	46.4824	41.5983	45.9896	31.1367	45.3164	43.4021	48.1689	45.2947	41.1674	44.7002	48.5746	43.8554	46.9196	42.0405	43.508	42.8427	45.0956	47.5587	39.4017	43.2133	47.3349	45.8253	45.4714	45.1965	49.2308	47.67	47.063	45.4837	50.3461	47.4007
¬¶ ¬¶ ¬¶ ¬¶ ¬¶--Olfactory areas-other	2.53306	2.35232	2.58707	2.41466	2.17606	2.44371	2.78746	2.66003	2.488	2.78848	2.3024	2.55686	2.49875	2.58221	2.81715	2.42464	2.45408	2.60717	2.44685	2.61632	2.27802	2.60589	2.18035	2.62426	2.38438	2.67987	2.5975	2.25146	2.51936	2.49606	2.46387	2.43091	2.34752	2.36659	2.29722	2.37389	2.72966	2.13875	2.26816	2.54662	2.47475	2.41811	2.4679	2.62298	2.60269	2.52755	2.40563	2.52083	2.54554
¬¶ ¬¶ ¬¶ ¬¶ ¬¶--Postpiriform transition area	0.973056	0.774848	1.07578	0.861568	0.81504	0.799296	0.876736	0.904704	0.89728	0.705344	0.888704	0.838592	1.07104	0.968448	1.25101	1.08838	1.11866	1.13011	1.04666	1.08896	0.848896	0.796096	0.992256	1.13568	0.78048	0.984576	0.962496	0.781952	1.0183	0.851264	1.00794	1.08422	0.987584	0.858816	0.900352	1.04851	1.06394	0.890112	0.891584	1.09075	1.07066	1.0551	1.09043	1.16896	1.23661	1.31686	1.10074	1.4503	1.05997
¬¶ ¬¶ ¬¶ ¬¶ ¬¶--Piriform area	11.9949	11.5413	12.3598	10.923	10.9153	11.1959	12.4197	12.0275	12.3717	12.0755	11.1273	11.8035	11.2077	11.8745	12.6325	11.1396	11.4991	11.895	10.7691	11.6188	10.0137	11.6461	9.34112	12.4291	11.7142	12.8831	12.6397	11.7838	12.1745	12.8091	12.0842	12.9755	11.3757	11.1151	11.4143	11.9168	13.0175	10.8781	11.6805	12.1587	12	11.8301	11.4824	13.1271	13.0159	12.4103	12.0779	13.9715	12.3453
¬¶ ¬¶ ¬¶ ¬¶ ¬¶ ¬¶--Cortex-amygdala transition zones	0.910912	0.92032	0.954176	0.783936	0.84576	0.834432	0.950336	0.810944	0.846208	0.92416	0.807872	0.771328	0.860992	0.87648	1.06086	0.979008	0.700928	0.880384	0.88416	0.91648	0.7792	0.82208	0.58272	0.782528	0.78304	0.871232	1.03654	0.887168	0.814144	0.918848	0.78912	0.827328	0.802816	0.650688	0.807232	0.850816	0.84928	0.708032	0.751552	0.884672	0.82592	0.798144	0.764928	0.93248	1.06413	0.921472	0.908608	1.06221	0.725504
¬¶ ¬¶ ¬¶ ¬¶ ¬¶ ¬∞--Piriform cortex	11.084	10.621	11.4056	10.1391	10.0696	10.3615	11.4693	11.2166	11.5254	11.1514	10.3194	11.0322	10.3468	10.998	11.5716	10.1606	10.7982	11.0147	9.88493	10.7023	9.2345	10.8241	8.7584	11.6466	10.9311	12.0118	11.6031	10.8966	11.3604	11.8902	11.2951	12.1482	10.5729	10.4644	10.6071	11.066	12.1682	10.17	10.9289	11.274	11.1741	11.032	10.7174	12.1946	11.9517	11.4888	11.1693	12.9092	11.6198
¬¶ ¬¶ ¬¶ ¬¶ ¬¶--Taenia tecta	0.930496	0.965248	0.97696	0.958912	0.92768	0.963456	1.17568	1.06541	1.03578	1.12032	0.914432	0.944576	1.0633	1.11392	1.23878	0.894656	1.15085	1.0489	1.04314	1.05818	0.94336	1.18893	0.89888	1.2784	1.0064	1.04109	1.07667	0.945472	1.00378	1.08896	1.06656	1.10214	1.02182	0.895808	1.05888	1.01958	1.14579	0.879104	1.01632	1.08877	1.08218	1.15418	1.0281	1.08723	1.04198	1.14214	1.03469	1.17478	1.11226
¬¶ ¬¶ ¬¶ ¬¶ ¬¶ ¬¶--Taenia tecta, dorsal part	0.816448	0.876096	0.870592	0.814592	0.819456	0.841088	1.06042	0.948928	0.921216	0.987712	0.8272	0.841664	0.924928	0.981888	1.10784	0.789632	1.06042	0.929664	0.917376	0.932672	0.852096	1.06682	0.830784	1.10528	0.90976	0.929088	0.9648	0.841728	0.898752	0.95584	0.943168	0.972352	0.909696	0.798528	0.919616	0.890944	1.04794	0.773824	0.89984	0.986368	0.954496	1.02131	0.924224	0.953472	0.927872	1.03456	0.907328	1.04019	0.964544
¬¶ ¬¶ ¬¶ ¬¶ ¬¶ ¬∞--Taenia tecta, ventral part	0.114048	0.089152	0.106368	0.14432	0.108224	0.122368	0.115264	0.11648	0.11456	0.132608	0.087232	0.102912	0.138368	0.132032	0.130944	0.105024	0.090432	0.119232	0.12576	0.125504	0.091264	0.122112	0.068096	0.17312	0.09664	0.112	0.111872	0.103744	0.105024	0.13312	0.123392	0.129792	0.112128	0.09728	0.139264	0.12864	0.097856	0.10528	0.11648	0.1024	0.12768	0.132864	0.103872	0.13376	0.114112	0.107584	0.12736	0.134592	0.147712
¬¶ ¬¶ ¬¶ ¬¶ ¬¶--Cortical amygdalar area	2.03802	1.88768	2.37504	1.97984	1.75398	1.83456	2.23968	1.95386	1.98016	1.73005	2.01971	2.00301	1.93478	2.37818	2.53299	2.07603	2.29734	2.23686	1.96275	2.18394	2.05798	1.9159	2.12525	2.01274	1.72282	2.05869	2.02413	1.84486	2.06413	2.03386	2.04576	2.01434	2.04461	1.79136	1.87763	1.94682	2.07258	1.91136	1.91258	2.18618	2.22202	2.12582	1.93939	2.22893	2.30784	2.11533	2.2448	2.43014	1.92429
¬¶ ¬¶ ¬¶ ¬¶ ¬¶ ¬∞--Cortical amygdalar area, posterior part	2.03802	1.88768	2.37504	1.97984	1.75398	1.83456	2.23968	1.95386	1.98016	1.73005	2.01971	2.00301	1.93478	2.37818	2.53299	2.07603	2.29734	2.23686	1.96275	2.18394	2.05798	1.9159	2.12525	2.01274	1.72282	2.05869	2.02413	1.84486	2.06413	2.03386	2.04576	2.01434	2.04461	1.79136	1.87763	1.94682	2.07258	1.91136	1.91258	2.18618	2.22202	2.12582	1.93939	2.22893	2.30784	2.11533	2.2448	2.43014	1.92429
¬¶ ¬¶ ¬¶ ¬¶ ¬¶ ¬¶--Cortical amygdalar area, posterior part, lateral zone	0.928384	0.88256	1.06835	0.924672	0.803712	0.824384	1.03533	0.8736	0.85984	0.787328	0.929792	0.882816	0.904384	1.04442	1.20154	0.949184	0.897216	1.02989	0.876864	1.06086	0.871616	0.815808	0.912	0.86944	0.752128	0.905728	0.86208	0.806848	0.898624	0.90656	0.904896	0.895936	0.849408	0.799296	0.829568	0.847232	0.854528	0.84	0.849024	0.914624	0.990912	0.957184	0.816704	0.953472	1.0471	0.899392	0.995712	1.13459	0.817408
¬¶ ¬¶ ¬¶ ¬¶ ¬¶ ¬∞--Cortical amygdalar area, posterior part, medial zone	1.10963	1.00512	1.30669	1.05517	0.950272	1.01018	1.20435	1.08026	1.12032	0.94272	1.08992	1.12019	1.0304	1.33376	1.33146	1.12685	1.40013	1.20698	1.08589	1.12307	1.18637	1.1001	1.21325	1.1433	0.970688	1.15296	1.16205	1.03802	1.1655	1.1273	1.14086	1.1184	1.1952	0.992064	1.04806	1.09958	1.21805	1.07136	1.06355	1.27155	1.2311	1.16864	1.12269	1.27546	1.26074	1.21594	1.24909	1.29555	1.10688
¬¶ ¬¶ ¬¶ ¬¶ ¬¶--Piriform-amygdalar area	0.41312	0.50016	0.496576	0.45024	0.369216	0.413504	0.472	0.4592	0.499392	0.416128	0.494976	0.533568	0.377984	0.46432	0.55584	0.46688	0.494848	0.42784	0.430272	0.490304	0.416512	0.44512	0.45056	0.422144	0.386496	0.473536	0.480256	0.426752	0.438272	0.502336	0.433152	0.475264	0.418688	0.404032	0.476032	0.453248	0.458432	0.450112	0.491776	0.451648	0.435392	0.449536	0.383936	0.472192	0.499136	0.429632	0.409152	0.5968	0.447552
¬¶ ¬¶ ¬¶ ¬¶ ¬¶--Main olfactory bulb	23.3654	22.2547	24.2883	22.1218	20.1178	22.9733	24.4507	22.4259	24.6394	24.8892	21.0054	23.8717	22.9229	21.9556	25.0628	20.6862	16.656	22.511	20.5862	23.8143	21.8087	23.8512	12.4956	21.8794	22.0023	24.3217	22.1414	20.247	22.2368	25.2581	21.5324	23.4824	20.7965	22.6713	21.7206	23.0492	23.5406	19.3647	22.0223	24.3054	23.1966	23.0098	23.3824	24.9581	23.4627	23.743	22.9755	24.6159	24.4066
¬¶ ¬¶ ¬¶ ¬¶ ¬¶ ¬¶--Main olfactory bulb, glomerular layer	5.31219	4.78707	5.28749	4.65235	4.85702	5.09338	5.41024	4.76947	5.47258	5.60704	4.5689	5.37286	5.05664	5.02874	5.22752	4.84589	4.04	4.97242	4.69376	5.49216	4.72902	5.37338	2.85024	4.85542	4.96883	5.22112	5.02957	4.68787	4.84819	5.72224	4.45402	5.17728	4.94118	4.90886	4.96282	5.19098	5.27398	4.26784	5.03411	5.73062	5.41075	5.15142	5.32333	5.64115	5.3095	5.51469	5.10496	5.60742	5.5808
¬¶ ¬¶ ¬¶ ¬¶ ¬¶ ¬¶--Main olfactory bulb, outer plexiform layer	8.64064	8.07853	8.87046	8.03315	7.14848	8.53408	8.73798	8.19328	9.20314	9.04845	7.61318	8.66042	8.15059	8.04557	9.02918	7.54285	6.24352	8.14605	7.14368	8.5561	8.11008	8.73798	4.55136	7.9031	8.3168	9.11366	8.22054	7.53722	8.19667	9.26138	7.7888	8.58342	7.75008	8.43539	8.21331	8.66637	8.58867	7.18221	8.34976	8.73466	8.26266	8.48013	8.48954	9.02726	8.5545	8.55418	8.46816	9.22752	9.06963
¬¶ ¬¶ ¬¶ ¬¶ ¬¶ ¬¶--Main olfactory bulb, mitral layer	1.67328	1.6	1.8023	1.65229	1.33696	1.68173	1.74912	1.70208	1.78131	1.79104	1.54618	1.72205	1.65715	1.59712	1.86118	1.48717	1.22477	1.66163	1.44416	1.70784	1.59066	1.77453	0.901056	1.63034	1.65216	1.8647	1.64307	1.50234	1.64659	1.78701	1.6409	1.68666	1.47296	1.68109	1.56122	1.66842	1.68243	1.40243	1.61504	1.6823	1.61715	1.65798	1.68659	1.77421	1.65395	1.74054	1.63098	1.80736	1.70726
¬¶ ¬¶ ¬¶ ¬¶ ¬¶ ¬¶--Main olfactory bulb, inner plexiform layer	1.47059	1.40198	1.58797	1.4384	1.19226	1.45638	1.52666	1.47117	1.55187	1.59558	1.34758	1.51219	1.4473	1.35923	1.64339	1.28666	1.03424	1.45677	1.28806	1.488	1.3769	1.5319	0.782656	1.38931	1.42349	1.63194	1.40038	1.27219	1.41114	1.53798	1.43968	1.46413	1.26195	1.49203	1.32902	1.4448	1.44742	1.19718	1.38074	1.43885	1.41587	1.44602	1.46624	1.54989	1.42662	1.45901	1.40634	1.56621	1.47533
¬¶ ¬¶ ¬¶ ¬¶ ¬¶ ¬∞--Main olfactory bulb, granule layer	6.26867	6.38714	6.7401	6.3456	5.58304	6.20768	7.02669	6.28986	6.63053	6.8471	5.92954	6.60422	6.6112	5.92499	7.3015	5.52365	4.11347	6.27418	6.01651	6.57024	6.00205	6.43341	3.4103	6.10125	5.64102	6.49024	5.84781	5.24736	6.13421	6.94944	6.20902	6.57088	5.37037	6.15392	5.65427	6.07859	6.5481	5.31501	5.64262	6.71898	6.49018	6.27424	6.4167	6.96557	6.51814	6.47456	6.36506	6.40742	6.57357
¬¶ ¬¶ ¬¶ ¬¶ ¬¶--Accessory olfactory bulb	0.743808	0.655488	0.792192	0.657216	0.652224	0.73728	0.803648	0.753856	0.814016	0.81632	0.67744	0.846336	0.885376	0.705152	0.91424	0.71488	0.697728	0.7696	0.820608	0.850688	0.692032	0.859648	0.564928	0.825664	0.719616	0.752768	0.776832	0.64128	0.669504	0.772864	0.719488	0.822144	0.660416	0.77952	0.798656	0.75296	0.843328	0.685376	0.695808	0.815552	0.824128	0.808704	0.8336	0.901888	0.868288	0.854976	0.860608	0.829248	0.900864
¬¶ ¬¶ ¬¶ ¬¶ ¬¶ ¬¶--Accessory olfactory bulb, glomerular layer	0.481024	0.40416	0.494016	0.420416	0.417216	0.475968	0.526336	0.500224	0.5152	0.513024	0.39424	0.561408	0.597504	0.46496	0.603904	0.47936	0.522176	0.499968	0.529856	0.567296	0.433344	0.567808	0.390336	0.5456	0.482944	0.486464	0.534272	0.420864	0.416064	0.488896	0.459136	0.542272	0.427904	0.497728	0.515136	0.46816	0.547776	0.44352	0.43648	0.508416	0.536192	0.514624	0.510976	0.55392	0.563712	0.553984	0.547968	0.531328	0.573632
¬¶ ¬¶ ¬¶ ¬¶ ¬¶ ¬∞--Accessory olfactory bulb, granular layer	0.262784	0.251328	0.298176	0.2368	0.235008	0.261312	0.277312	0.253632	0.298816	0.303296	0.2832	0.284928	0.287872	0.240192	0.310336	0.23552	0.175552	0.269632	0.290752	0.283392	0.258688	0.29184	0.174592	0.280064	0.236672	0.266304	0.24256	0.220416	0.25344	0.283968	0.260352	0.279872	0.232512	0.281792	0.28352	0.2848	0.295552	0.241856	0.259328	0.307136	0.287936	0.29408	0.322624	0.347968	0.304576	0.300992	0.31264	0.29792	0.327232
¬¶ ¬¶ ¬¶ ¬¶ ¬∞--Anterior olfactory nucleus	2.79539	2.46099	2.59763	2.49146	2.33613	2.60096	2.80717	2.70381	2.72058	2.90778	2.40678	2.61472	2.53664	2.55648	2.89504	2.57542	2.29734	2.74688	2.59987	2.76083	2.53907	2.6807	2.08774	2.70899	2.68544	2.97363	2.59571	2.24486	2.57549	2.76211	2.50195	2.53274	2.38758	2.62547	2.29894	2.53466	2.68685	2.2041	2.23437	2.69133	2.51962	2.61997	2.58842	2.66342	2.63482	2.52326	2.37466	2.75661	2.6583
¬¶ ¬¶ ¬¶ ¬¶--Hippocampal formation	38.2012	35.8222	39.9666	36.5399	35.5152	36.4312	39.0979	36.7267	38.8171	39.8009	33.8765	38.9197	37.4738	38.9875	40.5698	36.0814	40.0015	37.9523	34.7028	39.4702	35.5553	35.4218	35.9795	41.0518	38.9345	42.3095	40.7939	38.55	40.4698	41.1347	39.8842	40.743	38.1757	36.3156	40.2359	42.9048	43.5411	37.9388	40.6501	42.7057	41.6184	41.5668	40.2077	45.6442	40.9393	42.0095	40.4605	43.6502	41.5375
¬¶ ¬¶ ¬¶ ¬¶ ¬¶--Retrohippocampal region	15.6611	14.6288	16.867	15.2099	14.5878	14.8317	15.9073	15.2172	15.8049	15.325	14.8369	16.0647	15.7501	16.9522	18.6681	15.9032	17.308	16.5598	15.8285	17.7128	15.6452	15.3203	15.961	17.5562	15.2273	17.1042	16.367	15.9034	17.0601	16.6004	16.5839	17.0424	15.3683	14.3886	15.7568	17.4122	18.3421	15.34	15.6728	17.9158	18.0118	17.6614	17.4607	19.4975	17.8352	18.4316	17.1786	19.6735	17.3443
¬¶ ¬¶ ¬¶ ¬¶ ¬¶ ¬¶--Subiculum	4.73536	4.6569	5.06752	4.45882	4.60141	4.83629	5.0663	4.79674	5.11757	5.19635	4.39782	5.10221	4.91053	5.1863	5.46982	4.43795	5.13773	4.95251	4.5385	5.34483	4.5872	4.70957	4.33683	5.25613	5.17542	5.58029	5.20986	4.87488	5.23411	5.35354	5.34118	5.32435	4.9527	4.76448	5.47731	5.73798	5.90746	4.79744	5.44902	6.10816	6.03149	5.55866	5.56762	6.3113	5.4736	5.59776	5.23309	5.89926	5.71379
¬¶ ¬¶ ¬¶ ¬¶ ¬¶ ¬¶ ¬¶--pre-para subiculum	1.73056	1.64589	1.81914	1.60787	1.80454	1.77414	1.82893	1.6873	1.87776	1.87782	1.56179	1.92525	1.7257	1.95994	2.07686	1.64333	1.90816	1.88083	1.70867	2.0279	1.65562	1.77222	1.56365	1.97754	1.91987	2.07744	1.87629	1.76646	1.94733	1.93101	1.99814	1.92902	1.90451	1.79674	2.05363	2.2679	2.26304	1.72986	2.03354	2.47654	2.37626	2.07808	2.12518	2.48096	2.11123	2.17133	2.02842	2.30886	2.15398
¬¶ ¬¶ ¬¶ ¬¶ ¬¶ ¬¶ ¬∞--subiculum	3.0048	3.01101	3.24838	2.85094	2.79686	3.06214	3.23738	3.10944	3.23981	3.31853	2.83603	3.17696	3.18483	3.22637	3.39296	2.79462	3.22957	3.07168	2.82982	3.31693	2.93158	2.93734	2.77318	3.27859	3.25555	3.50285	3.33357	3.10842	3.28678	3.42253	3.34304	3.39533	3.04819	2.96774	3.42368	3.47008	3.64442	3.06758	3.41549	3.63162	3.65523	3.48058	3.44243	3.83034	3.36237	3.42643	3.20467	3.5904	3.55981
¬¶ ¬¶ ¬¶ ¬¶ ¬¶ ¬∞--Entorhinal area	10.9258	9.9719	11.7995	10.7511	9.98637	9.99546	10.841	10.4205	10.6873	10.1286	10.4391	10.9625	10.8396	11.7659	13.1983	11.4652	12.1703	11.6073	11.29	12.3679	11.058	10.6108	11.6242	12.3	10.0519	11.5239	11.1571	11.0285	11.826	11.2469	11.2427	11.7181	10.4156	9.62413	10.2795	11.6742	12.4347	10.5426	10.2238	11.8077	11.9804	12.1028	11.8931	13.1862	12.3616	12.8339	11.9455	13.7742	11.6305
¬¶ ¬¶ ¬¶ ¬¶ ¬¶ ¬¶--Entorhinal area, medial part, dorsal zone	4.92557	4.51904	5.23174	4.72525	4.27264	4.48128	4.86739	4.59821	4.77978	4.78931	4.60723	5.0967	4.67629	5.35776	5.80378	5.0464	5.44384	5.10592	4.9241	5.47674	5.37549	5.2633	5.41459	5.69152	4.47373	5.40102	4.90854	4.86854	5.41376	5.00454	5.0544	5.35334	4.73715	4.25325	4.79194	5.54285	5.86528	5.01338	4.66074	5.60864	5.76992	5.70714	5.65005	5.96877	5.82566	5.93587	5.55302	5.95168	5.40518
¬¶ ¬¶ ¬¶ ¬¶ ¬¶ ¬¶--Entorhinal area, lateral part	5.35968	4.78886	5.82278	5.3408	5.0441	4.93587	5.25952	5.11603	5.16666	4.68838	5.10573	5.11725	5.47117	5.62157	6.43744	5.68806	5.96237	5.77376	5.69619	6.17146	5.00282	4.6345	5.45664	5.8208	4.93069	5.42944	5.57088	5.46317	5.68006	5.53114	5.45466	5.68218	4.97792	4.76787	4.81798	5.45382	5.76877	4.80058	4.91104	5.48301	5.46784	5.56627	5.49811	6.40666	5.7465	6.15008	5.64397	6.93939	5.49286
¬¶ ¬¶ ¬¶ ¬¶ ¬¶ ¬¶ ¬¶--Dorsal intermediate entorhinal cortex	1.64115	1.49952	1.85568	1.58234	1.65978	1.64429	1.65574	1.63578	1.54592	1.38746	1.7904	1.52154	1.67501	1.81146	2.22227	1.83488	1.95475	2.00013	1.92147	2.05587	1.56346	1.46765	1.70189	1.93702	1.59168	1.65248	1.90042	1.69747	1.8512	1.69114	1.8809	1.90131	1.53581	1.58144	1.4649	1.77446	1.81754	1.5232	1.54611	1.74125	1.70278	1.81664	1.8544	2.13619	1.91437	2.03418	1.77965	2.32998	1.75872
¬¶ ¬¶ ¬¶ ¬¶ ¬¶ ¬¶ ¬¶--Dorsolateral entorhinal cortex	2.67565	2.30701	2.79539	2.71219	2.32659	2.29274	2.55334	2.39904	2.52371	2.40736	2.26253	2.52026	2.63571	2.66061	2.73562	2.73024	2.73216	2.61882	2.61843	2.8864	2.4537	2.25382	2.60832	2.69107	2.31904	2.71667	2.5344	2.69786	2.68486	2.7568	2.39558	2.63373	2.3056	2.20928	2.35149	2.57971	2.78278	2.17626	2.33523	2.6761	2.55219	2.59827	2.53478	3.01011	2.62656	2.9408	2.72166	3.11238	2.6695
¬¶ ¬¶ ¬¶ ¬¶ ¬¶ ¬¶ ¬∞--Ventral intermediate entorhinal cortex	1.04288	0.982336	1.17171	1.04627	1.05773	0.998848	1.05043	1.08122	1.09702	0.893568	1.0528	1.07546	1.16045	1.1495	1.47955	1.12294	1.27546	1.15482	1.15629	1.22918	0.985664	0.913024	1.14643	1.1927	1.01997	1.06029	1.13606	1.06784	1.144	1.0832	1.17818	1.14714	1.13651	0.977152	1.0016	1.09965	1.16845	1.10112	1.0297	1.06566	1.21286	1.15136	1.10893	1.26035	1.20557	1.1751	1.14266	1.49702	1.06464
¬¶ ¬¶ ¬¶ ¬¶ ¬¶ ¬∞--Entorhinal area, medial part, ventral zone	0.640512	0.664	0.74496	0.685056	0.669632	0.578304	0.714112	0.70624	0.740864	0.650944	0.726144	0.748544	0.69216	0.78656	0.957056	0.730752	0.764096	0.727616	0.669696	0.719744	0.67968	0.71296	0.75296	0.787712	0.647488	0.69344	0.677696	0.696768	0.73216	0.711232	0.733632	0.68256	0.700544	0.603008	0.669568	0.677504	0.80064	0.72864	0.652032	0.716032	0.742592	0.829376	0.744896	0.810816	0.78944	0.747904	0.748544	0.883136	0.73248
¬¶ ¬¶ ¬¶ ¬¶ ¬∞--Hippocampal region	22.5401	21.1934	23.0996	21.33	20.9274	21.5995	23.1905	21.5094	23.0123	24.4759	19.0396	22.855	21.7236	22.0353	21.9017	20.1782	22.6935	21.3925	18.8743	21.7574	19.9101	20.1014	20.0184	23.4956	23.7071	25.2053	24.4269	22.6466	23.4097	24.5343	23.3004	23.7006	22.8074	21.927	24.4791	25.4927	25.199	22.5988	24.9773	24.7899	23.6066	23.9053	22.7471	26.1466	23.1041	23.5779	23.2819	23.9767	24.1932
¬¶ ¬¶ ¬¶ ¬¶ ¬¶--Ammon's horn	16.387	15.5601	17.0497	15.6188	15.3019	15.8022	17.1027	15.9105	16.9541	17.8946	14.0485	16.8576	15.5793	16.078	15.869	14.7976	16.6702	15.4218	13.6374	15.8113	14.7953	14.5537	14.5028	17.333	17.808	18.6177	18.1437	16.8916	17.1161	18.1521	17.4368	17.7229	16.9096	16.3929	18.4317	18.8833	18.7325	16.9945	18.6973	17.9892	17.3509	17.6322	16.7598	19.0282	17.2744	17.4606	17.1265	17.7119	18.019
¬¶ ¬¶ ¬¶ ¬¶ ¬¶ ¬¶--Field CA1	8.41498	8.01184	8.92282	8.36806	7.9001	8.34637	8.80256	8.03098	8.86355	9.2432	7.16979	8.6441	8.18099	8.50445	8.38278	7.85075	9.02598	8.4345	7.34714	8.52102	7.80032	7.52941	7.55098	9.07283	9.07251	9.68032	9.66829	9.10707	9.17114	9.50093	9.11418	9.35853	8.86381	8.47123	9.6135	9.99155	9.79053	8.91494	9.84365	9.63347	9.3353	9.62202	8.9152	10.2175	9.35603	9.47456	9.13094	9.74336	9.79034
¬¶ ¬¶ ¬¶ ¬¶ ¬¶ ¬¶ ¬¶--Field CA1, stratum oriens	2.14829	2.15168	2.60806	2.20531	2.04512	2.2327	2.48787	2.12474	2.40352	2.59251	2.0073	2.2496	2.2887	2.30438	2.20294	2.19827	2.51238	2.29446	1.98246	2.28397	2.2327	2.09606	1.8928	2.4999	2.53984	2.63488	2.62317	2.5191	2.55315	2.56294	2.49478	2.62349	2.5127	2.15974	2.85869	2.8089	2.82355	2.46694	2.86432	2.7703	2.64602	2.60589	2.50387	2.85702	2.5577	2.72403	2.6567	2.71142	2.72083
¬¶ ¬¶ ¬¶ ¬¶ ¬¶ ¬¶ ¬¶--Field CA1, stratum lacunosum-moleculare	2.47667	2.28128	2.3975	2.32781	2.2519	2.32058	2.44038	2.29786	2.41715	2.61504	2.00531	2.56384	2.33741	2.41165	2.38272	2.11027	2.4711	2.32563	2.03616	2.42061	2.10682	2.13402	2.26157	2.44378	2.41069	2.69536	2.59155	2.35174	2.50342	2.58554	2.46419	2.37696	2.31949	2.43603	2.36122	2.68358	2.53357	2.23373	2.46118	2.58835	2.576	2.56646	2.38573	2.76672	2.43955	2.38509	2.34182	2.57075	2.57037
¬¶ ¬¶ ¬¶ ¬¶ ¬¶ ¬¶ ¬¶--Field CA1, stratum radiatum	2.62438	2.45978	2.64429	2.65414	2.5257	2.61082	2.65402	2.50253	2.79539	2.75533	2.18131	2.67366	2.43782	2.6048	2.6297	2.40486	2.75494	2.59149	2.28966	2.63507	2.32883	2.29082	2.3623	2.83968	2.81235	2.97581	3.0439	2.87251	2.8169	2.99168	2.85933	2.97747	2.71213	2.71552	2.94048	3.06118	2.98816	2.84659	3.01133	2.90291	2.77248	3.03546	2.7488	3.13709	2.98624	2.92672	2.78662	3.0327	3.06195
¬¶ ¬¶ ¬¶ ¬¶ ¬¶ ¬¶ ¬∞--Field CA1, pyramidal layer	1.16563	1.1191	1.27296	1.1808	1.07738	1.18227	1.22029	1.10586	1.24749	1.28032	0.975872	1.15699	1.11706	1.18362	1.16742	1.13734	1.28755	1.22291	1.03885	1.18138	1.13197	1.00851	1.0343	1.28947	1.30963	1.37427	1.40966	1.36371	1.29766	1.36077	1.29587	1.38061	1.31949	1.15994	1.45312	1.43789	1.44525	1.36768	1.50682	1.3719	1.3408	1.41421	1.2768	1.45664	1.37254	1.43872	1.34579	1.42848	1.43718
¬¶ ¬¶ ¬¶ ¬¶ ¬¶ ¬¶--Field CA2	1.19962	1.10938	1.18541	1.20845	1.04781	1.24352	1.18272	1.12864	1.26464	1.3239	0.974784	1.29837	1.03117	1.1479	1.13658	1.07501	1.26221	1.05344	0.960256	1.16429	1.14054	1.03482	1.00109	1.20621	1.30234	1.33747	1.37843	1.25434	1.23968	1.34016	1.19718	1.25702	1.2263	1.17862	1.35571	1.34765	1.33824	1.27981	1.3463	1.31578	1.27347	1.22976	1.28858	1.4263	1.35046	1.33638	1.27002	1.32237	1.34426
¬¶ ¬¶ ¬¶ ¬¶ ¬¶ ¬¶ ¬¶--Field CA2, pyramidal layer	0.20032	0.19104	0.204032	0.210944	0.185408	0.215744	0.210816	0.196032	0.215616	0.229824	0.168384	0.215296	0.179648	0.200704	0.1968	0.193216	0.215744	0.178496	0.166592	0.191616	0.198016	0.183168	0.167488	0.214592	0.218624	0.230976	0.243712	0.228544	0.218176	0.230208	0.21088	0.232576	0.21952	0.205632	0.241152	0.22496	0.238784	0.236032	0.237184	0.2272	0.227968	0.215424	0.230144	0.260288	0.244992	0.239296	0.2336	0.232192	0.235264
¬¶ ¬¶ ¬¶ ¬¶ ¬¶ ¬¶ ¬¶--Field CA2, stratum oriens	0.448704	0.472256	0.513728	0.474816	0.415808	0.505792	0.496768	0.467008	0.537792	0.562176	0.441344	0.521152	0.449088	0.475968	0.473024	0.432	0.516224	0.435584	0.40096	0.477568	0.48992	0.439232	0.410368	0.50592	0.557888	0.576448	0.587072	0.53312	0.545472	0.553088	0.514432	0.535872	0.53056	0.48128	0.606336	0.568704	0.597056	0.53152	0.58432	0.580672	0.562944	0.509248	0.549696	0.612864	0.586432	0.5904	0.570624	0.575296	0.561792
¬¶ ¬¶ ¬¶ ¬¶ ¬¶ ¬¶ ¬∞--Field CA2, stratum radiatum	0.550592	0.44608	0.467648	0.522688	0.446592	0.521984	0.475136	0.4656	0.511232	0.531904	0.365056	0.56192	0.402432	0.471232	0.466752	0.449792	0.53024	0.43936	0.392704	0.495104	0.452608	0.412416	0.423232	0.485696	0.525824	0.530048	0.547648	0.492672	0.476032	0.556864	0.471872	0.488576	0.476224	0.491712	0.508224	0.553984	0.5024	0.512256	0.5248	0.507904	0.48256	0.505088	0.508736	0.553152	0.51904	0.506688	0.465792	0.51488	0.5472
¬¶ ¬¶ ¬¶ ¬¶ ¬¶ ¬∞--Field CA3	6.77242	6.43891	6.94144	6.04224	6.35405	6.21229	7.11738	6.75091	6.82592	7.32749	5.90387	6.91514	6.36717	6.4256	6.34963	5.87181	6.38202	5.93389	5.33005	6.12602	5.8544	5.98944	5.95072	7.05395	7.43315	7.59994	7.09702	6.53018	6.70528	7.31098	7.12544	7.10733	6.81952	6.74304	7.46253	7.54413	7.60378	6.79974	7.50733	7.04	6.74208	6.78042	6.55603	7.38445	6.56787	6.64966	6.72557	6.64614	6.88442
¬¶ ¬¶ ¬¶ ¬¶ ¬¶ ¬¶--Field CA3, pyramidal layer	1.13677	1.13901	1.21088	1.05818	1.11117	1.09389	1.23405	1.19219	1.20838	1.30918	1.04806	1.2169	1.12288	1.11642	1.11053	1.03085	1.11718	1.02906	0.922432	1.05606	1.02342	1.05062	1.00378	1.26099	1.26637	1.33453	1.26413	1.16262	1.19187	1.28576	1.26387	1.25965	1.23987	1.16538	1.33203	1.30054	1.36749	1.21606	1.35181	1.24083	1.19232	1.20083	1.14202	1.31699	1.15219	1.18899	1.22688	1.15066	1.21773
¬¶ ¬¶ ¬¶ ¬¶ ¬¶ ¬¶ ¬¶--CA3Py Inner	0.161728	0.145408	0.1536	0.151872	0.15264	0.149952	0.178368	0.154048	0.154688	0.181696	0.124864	0.158464	0.150528	0.151744	0.15424	0.145792	0.141184	0.159168	0.12736	0.15392	0.143232	0.140736	0.136128	0.162752	0.16288	0.177792	0.176192	0.156928	0.152448	0.173312	0.158016	0.167296	0.16512	0.1552	0.176256	0.185024	0.167232	0.15808	0.185344	0.160832	0.161408	0.164224	0.1552	0.186688	0.14784	0.163456	0.165696	0.154176	0.173632
¬¶ ¬¶ ¬¶ ¬¶ ¬¶ ¬¶ ¬∞--CA3Py Outer	0.97504	0.9936	1.05728	0.906304	0.958528	0.943936	1.05568	1.03814	1.0537	1.12749	0.9232	1.05843	0.972352	0.964672	0.956288	0.885056	0.976	0.869888	0.795072	0.902144	0.880192	0.909888	0.867648	1.09824	1.10349	1.15674	1.08794	1.0057	1.03942	1.11245	1.10586	1.09235	1.07475	1.01018	1.15578	1.11552	1.20026	1.05798	1.16646	1.08	1.03091	1.03661	0.986816	1.1303	1.00435	1.02554	1.06118	0.99648	1.0441
¬¶ ¬¶ ¬¶ ¬¶ ¬¶ ¬¶--Field CA3, stratum oriens	3.16429	2.89325	3.16282	2.62893	2.7929	2.6857	3.08582	2.82157	2.84998	3.16915	2.69126	2.96154	2.83885	2.85869	2.85357	2.56973	2.87962	2.61651	2.36538	2.66758	2.63878	2.69837	2.60723	3.06323	3.32269	3.2057	3.10982	2.77286	2.91878	3.13632	3.03027	3.00947	2.8569	2.73638	3.11744	3.14989	3.25702	2.86355	3.19104	3.05805	2.94426	2.84883	2.75091	3.19821	2.76941	2.90938	2.80557	2.84538	2.98016
¬¶ ¬¶ ¬¶ ¬¶ ¬¶ ¬¶--Field CA3, stratum radiatum	1.77165	1.69619	1.81901	1.68467	1.75027	1.72864	2.01434	1.96026	1.97664	2.00192	1.51597	1.94246	1.70483	1.73229	1.70976	1.62547	1.68928	1.64992	1.47258	1.72621	1.55955	1.58464	1.69798	1.92058	2.03302	2.18938	1.92448	1.83149	1.82912	2.05606	2.00499	1.98938	1.90662	2.03744	2.12614	2.22682	2.08941	1.91622	2.08723	1.94579	1.84358	1.95674	1.89658	2.01235	1.88205	1.79693	1.88262	1.88781	1.90573
¬¶ ¬¶ ¬¶ ¬¶ ¬¶ ¬∞--Field CA3, stratum lucidum	0.699712	0.710464	0.748736	0.670464	0.699712	0.704064	0.783168	0.776896	0.790912	0.847232	0.648576	0.79424	0.700608	0.718208	0.675776	0.64576	0.695936	0.6384	0.569664	0.67616	0.63264	0.655808	0.641728	0.809152	0.811072	0.870336	0.798592	0.7632	0.765504	0.832832	0.826304	0.848832	0.816128	0.80384	0.886912	0.86688	0.889856	0.803904	0.877248	0.795328	0.76192	0.774016	0.766528	0.856896	0.764224	0.754368	0.810496	0.762304	0.7808
¬¶ ¬¶ ¬¶ ¬¶ ¬∞--Dentate gyrus	6.15309	5.63328	6.04992	5.71123	5.62547	5.79731	6.08787	5.59891	6.05818	6.58131	4.99117	5.99744	6.14432	5.95731	6.0327	5.38067	6.0233	5.97062	5.23686	5.94611	5.11482	5.54778	5.51565	6.16262	5.89914	6.58758	6.2832	5.75501	6.29363	6.38221	5.86355	5.97773	5.89779	5.53408	6.04736	6.60934	6.46643	5.60429	6.28	6.80064	6.25574	6.27315	5.98726	7.1184	5.82976	6.11725	6.15533	6.26483	6.17421
¬¶ ¬¶ ¬¶ ¬¶ ¬¶--Dentate gyrus, molecular layer	4.28678	3.90566	4.16173	3.91846	3.83328	3.9577	4.08416	3.82182	4.06022	4.43712	3.51328	4.13574	4.17907	4.12717	4.16653	3.68454	4.13869	4.04403	3.59251	4.14099	3.52058	3.83782	3.80954	4.12518	4.08672	4.43443	4.23987	3.90266	4.25856	4.304	3.98899	4.02746	3.96602	3.75117	4.02374	4.39853	4.38003	3.68928	4.20422	4.63046	4.41888	4.24858	4.09568	4.80269	4.01318	4.11398	4.13747	4.33152	4.16115
¬¶ ¬¶ ¬¶ ¬¶ ¬∞--Dentate gyrus, granule cell layer	1.8663	1.72762	1.88819	1.79277	1.79219	1.83962	2.00371	1.77709	1.99795	2.14419	1.47789	1.8617	1.96525	1.83014	1.86618	1.69613	1.88461	1.92659	1.64435	1.80512	1.59424	1.70995	1.70611	2.03744	1.81242	2.15315	2.04333	1.85235	2.03507	2.07821	1.87456	1.95027	1.93178	1.78291	2.02362	2.21082	2.0864	1.91501	2.07578	2.17018	1.83686	2.02458	1.89158	2.31571	1.81658	2.00326	2.01786	1.93331	2.01306
¬¶ ¬¶ ¬¶ ¬¶ ¬¶--GrDG	1.27027	1.16659	1.27616	1.2153	1.18349	1.23488	1.32563	1.19661	1.30547	1.42688	1.00672	1.25754	1.31917	1.23763	1.26483	1.13882	1.28346	1.30266	1.10253	1.2279	1.08083	1.15846	1.14765	1.35046	1.22995	1.42566	1.36806	1.24211	1.35674	1.37805	1.2583	1.30035	1.29011	1.18957	1.33549	1.46573	1.39981	1.2633	1.36653	1.46963	1.25504	1.35872	1.29216	1.54656	1.2263	1.33299	1.3367	1.3175	1.35046
¬¶ ¬¶ ¬¶ ¬¶ ¬∞--PoDG	0.596032	0.561024	0.612032	0.577472	0.608704	0.604736	0.67808	0.58048	0.69248	0.717312	0.471168	0.60416	0.64608	0.592512	0.601344	0.557312	0.601152	0.623936	0.541824	0.577216	0.513408	0.551488	0.558464	0.686976	0.582464	0.727488	0.675264	0.61024	0.678336	0.70016	0.616256	0.64992	0.641664	0.593344	0.688128	0.745088	0.686592	0.651712	0.709248	0.700544	0.581824	0.665856	0.599424	0.769152	0.590272	0.670272	0.681152	0.615808	0.662592
¬¶ ¬¶ ¬¶ ¬∞--Isocortex	98.0345	96.5193	103.278	97.8677	101.16	97.9698	109.186	106.647	107.47	107.572	94.2851	102.93	106.559	112.654	108.514	96.8735	113.547	103.935	92.8189	107.309	99.5589	105.011	97.777	109.135	99.8346	111.509	103.328	92.178	104.399	112.518	104.691	103.227	99.469	102.433	103.953	107.77	113.395	92.6099	101.172	108.742	106.159	105.042	105.218	116.031	108.182	107.358	100.362	109.68	109.011
¬¶ ¬¶ ¬¶ ¬¶--Anterior cingulate area	3.59091	3.4775	3.61504	3.60877	3.35187	3.8265	3.95872	3.96186	3.85446	3.7536	3.25306	3.92077	4.42848	4.03213	4.36288	3.54272	4.24653	3.98093	3.74848	4.34419	4.18874	4.29056	3.55987	4.78214	3.54106	3.94195	3.70189	3.4304	4.05344	4.13971	4.52282	3.8624	3.44	4.23411	3.34208	3.3968	4.32378	3.24576	3.37958	4.42042	4.32224	4.10445	4.03981	4.34803	4.19283	3.83302	3.82688	4.06106	4.19085
¬¶ ¬¶ ¬¶ ¬¶ ¬¶--Anterior cingulate area, ventral part	2.13562	2.13286	2.1561	2.16736	1.90202	2.36102	2.44698	2.3927	2.36883	2.34278	1.88141	2.44422	2.7129	2.41946	2.64979	1.95226	2.60243	2.47136	2.1865	2.51245	2.42784	2.52704	2.23021	2.81382	2.14355	2.38387	2.24525	2.0256	2.32742	2.57312	2.63085	2.35622	2.04083	2.57229	2.07994	2.1321	2.66074	1.98029	2.05286	2.61715	2.59776	2.49632	2.44595	2.53715	2.47917	2.376	2.29843	2.47712	2.59584
¬¶ ¬¶ ¬¶ ¬¶ ¬¶ ¬¶--Cingulate cortex: area 24a	1.54714	1.53395	1.51834	1.52883	1.33018	1.70106	1.71898	1.61197	1.68282	1.60864	1.30816	1.69606	1.9719	1.69062	1.88742	1.37478	1.75008	1.79034	1.49728	1.66298	1.72896	1.81274	1.61472	2.04288	1.55411	1.67098	1.64378	1.41146	1.624	1.7863	1.87213	1.72717	1.47469	1.79123	1.48282	1.48371	1.91347	1.43379	1.42259	1.8176	1.82784	1.72141	1.68582	1.8087	1.7929	1.69139	1.63078	1.74234	1.82061
¬¶ ¬¶ ¬¶ ¬¶ ¬¶ ¬∞--Cingulate cortex: area 24a'	0.58848	0.598912	0.63776	0.638528	0.57184	0.659968	0.728	0.780736	0.686016	0.734144	0.573248	0.74816	0.740992	0.728832	0.762368	0.577472	0.852352	0.681024	0.689216	0.849472	0.69888	0.714304	0.615488	0.770944	0.58944	0.712896	0.601472	0.614144	0.703424	0.786816	0.75872	0.629056	0.566144	0.781056	0.59712	0.648384	0.747264	0.546496	0.630272	0.799552	0.76992	0.774912	0.760128	0.728448	0.686272	0.684608	0.667648	0.734784	0.775232
¬¶ ¬¶ ¬¶ ¬¶ ¬∞--Anterior cingulate area, dorsal part	1.4553	1.34464	1.45894	1.44141	1.44986	1.46547	1.51174	1.56915	1.48563	1.41082	1.37165	1.47654	1.71558	1.61267	1.71309	1.59046	1.6441	1.50957	1.56198	1.83174	1.7609	1.76352	1.32966	1.96832	1.3975	1.55808	1.45664	1.4048	1.72602	1.56659	1.89197	1.50618	1.39917	1.66182	1.26214	1.2647	1.66304	1.26547	1.32672	1.80326	1.72448	1.60813	1.59386	1.81088	1.71366	1.45702	1.52845	1.58394	1.59501
¬¶ ¬¶ ¬¶ ¬¶ ¬¶--Cingulate cortex: area 24b	1.05299	0.971264	1.06227	1.03776	1.05472	1.05747	1.04576	1.06451	1.03546	0.952512	0.972352	1.04864	1.20691	1.12467	1.20986	1.16237	1.12141	1.05018	1.10278	1.27066	1.31725	1.32333	0.917184	1.4199	1.00294	1.06157	1.03104	1.00499	1.25978	1.08096	1.38208	1.08915	0.996288	1.19302	0.849408	0.811712	1.2055	0.892416	0.889024	1.25485	1.22643	1.12435	1.12006	1.25491	1.23232	0.978432	1.09184	1.12506	1.07597
¬¶ ¬¶ ¬¶ ¬¶ ¬∞--Cingulate cortex: area 24b'	0.402304	0.373376	0.396672	0.403648	0.395136	0.408	0.465984	0.50464	0.450176	0.458304	0.399296	0.427904	0.508672	0.488	0.503232	0.428096	0.522688	0.459392	0.4592	0.561088	0.443648	0.440192	0.41248	0.548416	0.39456	0.496512	0.4256	0.399808	0.46624	0.485632	0.509888	0.417024	0.40288	0.4688	0.412736	0.452992	0.457536	0.373056	0.437696	0.548416	0.498048	0.483776	0.473792	0.555968	0.481344	0.478592	0.436608	0.45888	0.51904
¬¶ ¬¶ ¬¶ ¬¶--Infralimbic area	0.597312	0.511936	0.565376	0.506688	0.500416	0.504576	0.574144	0.56544	0.552896	0.55136	0.524608	0.509824	0.588992	0.582656	0.58784	0.55264	0.693568	0.52192	0.521216	0.521344	0.460288	0.516608	0.559104	0.57824	0.536768	0.575744	0.476608	0.471488	0.539968	0.597504	0.54464	0.520064	0.547136	0.509056	0.52864	0.598976	0.57408	0.48	0.563264	0.569408	0.515392	0.538432	0.495808	0.538304	0.512832	0.522048	0.558336	0.537792	0.577024
¬¶ ¬¶ ¬¶ ¬¶--Retrosplenial area	6.04595	5.88474	6.38592	5.60832	6.21971	6.04154	6.65312	6.44058	6.72762	6.38886	5.47642	6.77939	6.1863	6.90662	6.68115	5.68928	7.16051	6.14266	5.43443	7.08186	6.08077	5.9168	5.97965	5.40064	5.776	6.82496	6.0368	5.10733	6.07379	6.90816	5.42022	5.63904	5.27302	6.05152	6.20563	6.17466	6.05261	5.11853	6.35149	6.53811	6.16128	5.91002	6.05856	6.34688	5.65856	5.73222	5.53702	6.41562	5.89907
¬¶ ¬¶ ¬¶ ¬¶ ¬¶--Retrosplenial area, ventral part	2.8169	2.71232	3.10944	2.58048	2.96877	2.87379	3.13504	3.05638	3.16192	3.07949	2.60486	3.2032	3.02362	3.29709	3.16864	2.79488	3.63168	2.9536	2.75078	3.50112	3.11533	2.99674	2.97677	2.72102	2.98662	3.24627	2.78099	2.4855	2.87437	3.23386	2.72576	2.49357	2.48326	3.07283	2.79891	2.9104	2.84352	2.43802	2.89453	3.30643	3.10272	2.84365	2.91802	3.03603	2.77005	2.89011	2.6295	3.22368	2.93965
¬¶ ¬¶ ¬¶ ¬¶ ¬¶ ¬¶--Cingulate cortex: area 29a	0.807168	0.744	0.784384	0.673408	0.771008	0.774336	0.80256	0.881792	0.93088	0.873664	0.643072	0.958272	0.883008	0.909248	0.893504	0.678976	0.988928	0.827584	0.757952	0.92	0.834176	0.85376	0.857856	0.649472	0.738048	0.9392	0.750144	0.61632	0.710144	0.932544	0.64608	0.693824	0.679488	0.830208	0.750592	0.729088	0.690176	0.611968	0.73376	0.82784	0.73568	0.681024	0.817408	0.771712	0.741696	0.744192	0.620224	0.79744	0.7296
¬¶ ¬¶ ¬¶ ¬¶ ¬¶ ¬¶--Cingulate cortex: area 29b	0.437312	0.4864	0.422656	0.43712	0.400448	0.458944	0.547776	0.475904	0.515776	0.455488	0.340992	0.485696	0.43552	0.530816	0.529152	0.44608	0.552192	0.470528	0.449152	0.507136	0.41152	0.46944	0.459776	0.316928	0.385856	0.503488	0.43904	0.356672	0.395456	0.527936	0.320768	0.370112	0.32736	0.47072	0.365184	0.348416	0.354176	0.333504	0.381376	0.43392	0.39488	0.357696	0.377472	0.371648	0.384384	0.356928	0.309696	0.444736	0.349184
¬¶ ¬¶ ¬¶ ¬¶ ¬¶ ¬∞--Cingulate cortex: area 29c	1.57242	1.48192	1.9024	1.46995	1.79731	1.64051	1.7847	1.69869	1.71526	1.75034	1.6208	1.75923	1.70509	1.85702	1.74598	1.66982	2.09056	1.65549	1.54368	2.07398	1.86963	1.67354	1.65914	1.75462	1.86272	1.80358	1.59181	1.51251	1.76877	1.77338	1.75891	1.42963	1.47642	1.7719	1.68314	1.8329	1.79917	1.49254	1.77939	2.04467	1.97216	1.80493	1.72314	1.89267	1.64397	1.78899	1.69958	1.9815	1.86086
¬¶ ¬¶ ¬¶ ¬¶ ¬∞--Retrosplenial area, dorsal part	3.22906	3.17242	3.27648	3.02784	3.25094	3.16774	3.51808	3.38419	3.5657	3.30938	2.87155	3.57619	3.16269	3.60954	3.51251	2.8944	3.52883	3.18906	2.68365	3.58074	2.96544	2.92006	3.00288	2.67962	2.78938	3.57869	3.25581	2.62182	3.19942	3.6743	2.69446	3.14547	2.78976	2.97869	3.40672	3.26426	3.20909	2.68051	3.45696	3.23168	3.05856	3.06637	3.14054	3.31085	2.88851	2.84211	2.90752	3.19194	2.95942
¬¶ ¬¶ ¬¶ ¬¶--Prelimbic area	1.96102	1.78592	2.01786	1.79411	2.1143	1.69658	1.95648	1.82573	1.85818	2.16256	1.92896	1.9033	2.02272	2.18093	2.1065	2.04915	2.60832	2.0585	1.71405	2.22227	2.02112	2.3952	2.19027	2.64032	1.8896	1.96019	2.03482	1.80947	1.8848	2.01088	2.13286	2.00678	1.69005	1.97453	1.84621	1.94438	2.14483	1.80365	1.8183	2.00198	2.23814	2.05114	2.0377	2.37408	2.21504	1.88314	2.10541	2.32704	2.28589
¬¶ ¬¶ ¬¶ ¬¶--Auditory areas	4.40845	4.47213	4.61696	4.67968	4.24518	4.58202	4.97203	4.76634	5.15213	4.99315	4.25574	4.70554	4.77158	5.22861	5.18355	4.65869	5.22419	5.10502	4.30048	5.06848	4.82541	5.14355	4.13261	4.68416	4.49747	5.32173	4.98406	4.03494	4.75002	4.97683	4.5737	4.72883	4.72666	4.65459	4.7671	5.16122	5.13165	4.46733	4.52032	4.93907	4.85933	4.67987	4.6135	5.40422	5.32352	5.27898	4.6704	4.85651	5.12691
¬¶ ¬¶ ¬¶ ¬¶ ¬¶--Primary auditory area	1.43827	1.43072	1.46854	1.53069	1.41152	1.45626	1.51642	1.54688	1.60973	1.60717	1.3289	1.53325	1.57606	1.63917	1.72026	1.4809	1.66938	1.66093	1.39162	1.70886	1.57158	1.66317	1.37203	1.40915	1.36787	1.63814	1.66502	1.31718	1.50054	1.59558	1.4393	1.50374	1.4823	1.47526	1.52883	1.60941	1.624	1.36557	1.44672	1.57293	1.53062	1.50797	1.53613	1.67597	1.68653	1.68787	1.47117	1.55725	1.69517
¬¶ ¬¶ ¬¶ ¬¶ ¬¶--Dorsal auditory area	1.38451	1.43251	1.54842	1.47616	1.37997	1.49638	1.58547	1.47949	1.62874	1.67648	1.4	1.49715	1.60019	1.69037	1.60506	1.41222	1.6937	1.57939	1.34995	1.60006	1.44826	1.68493	1.30138	1.49843	1.45882	1.6663	1.53562	1.2649	1.48083	1.61491	1.56781	1.48032	1.51347	1.52115	1.53965	1.61709	1.73267	1.40954	1.51571	1.55878	1.47955	1.38733	1.45747	1.66125	1.65018	1.5433	1.46746	1.51373	1.54387
¬¶ ¬¶ ¬¶ ¬¶ ¬∞--Ventral auditory area	1.58566	1.6089	1.6	1.67283	1.4537	1.62938	1.87014	1.73997	1.91366	1.7095	1.52685	1.67514	1.59533	1.89907	1.85824	1.76557	1.86112	1.8647	1.55891	1.75955	1.80557	1.79546	1.4592	1.77658	1.67078	2.01728	1.78342	1.45286	1.76864	1.76634	1.56659	1.74477	1.73088	1.65818	1.69862	1.93472	1.77498	1.69222	1.55789	1.80736	1.84915	1.78458	1.6199	2.06701	1.98682	2.04781	1.73178	1.78554	1.88787
¬¶ ¬¶ ¬¶ ¬¶--Agranular insular area	0.69728	0.73792	0.789952	0.690112	0.780416	0.750976	0.767616	0.799936	0.881024	0.782912	0.72288	0.771264	0.766464	0.872064	0.786944	0.7488	0.769024	0.763776	0.648448	0.6928	0.684608	0.741376	0.695872	0.901376	0.787776	0.890048	0.830016	0.642048	0.792896	0.847616	0.836352	0.814272	0.799936	0.862784	0.76128	0.884544	0.99008	0.622336	0.769792	0.85888	0.90144	0.8736	0.726656	0.904576	0.914368	0.800384	0.713088	0.837568	0.801984
¬¶ ¬¶ ¬¶ ¬¶ ¬∞--Agranular insular area, dorsal part	0.69728	0.73792	0.789952	0.690112	0.780416	0.750976	0.767616	0.799936	0.881024	0.782912	0.72288	0.771264	0.766464	0.872064	0.786944	0.7488	0.769024	0.763776	0.648448	0.6928	0.684608	0.741376	0.695872	0.901376	0.787776	0.890048	0.830016	0.642048	0.792896	0.847616	0.836352	0.814272	0.799936	0.862784	0.76128	0.884544	0.99008	0.622336	0.769792	0.85888	0.90144	0.8736	0.726656	0.904576	0.914368	0.800384	0.713088	0.837568	0.801984
¬¶ ¬¶ ¬¶ ¬¶--Ectorhinal area	9.21242	9.53088	10.9364	9.53696	10.0223	9.50291	11.1272	10.1567	10.1827	10.8047	10.0429	9.52576	10.5985	10.6727	10.8973	9.28896	9.66221	9.82496	9.23232	10.0151	8.81286	10.7345	8.31136	10.1437	9.4176	10.6011	9.91552	8.95776	9.44928	10.6262	9.73184	10.1377	9.39699	9.83936	10.0302	10.3226	10.5683	8.88435	9.57306	9.97779	9.54394	9.66957	9.91034	10.8118	10.1752	9.99558	10.2548	10.3294	9.5975
¬¶ ¬¶ ¬¶ ¬¶ ¬¶--Ectorhinal cortex	2.44077	2.552	2.62746	2.50816	2.5849	2.4423	2.6912	2.62886	2.70982	2.85715	2.59053	2.53536	2.5607	2.99533	2.61082	2.26118	2.74515	2.71904	2.38637	2.69754	2.57299	2.72922	2.4775	2.63341	2.44115	2.6992	2.79014	2.46611	2.74906	2.7289	2.57702	2.68947	2.56403	2.33683	2.64307	2.79181	2.79853	2.2073	2.55642	2.75898	2.56102	2.55078	2.80576	2.79507	2.53952	2.75622	2.65446	2.65357	2.5417
¬¶ ¬¶ ¬¶ ¬¶ ¬∞--Insular region: not subdivided	6.77165	6.97888	8.30899	7.0288	7.43744	7.06061	8.43597	7.52781	7.4729	7.94758	7.45242	6.9904	8.03782	7.67738	8.28646	7.02778	6.91706	7.10592	6.84595	7.31757	6.23987	8.00531	5.83386	7.51027	6.97645	7.90189	7.12538	6.49165	6.70022	7.89728	7.15482	7.44826	6.83296	7.50253	7.38714	7.53075	7.76973	6.67706	7.01664	7.21882	6.98291	7.11878	7.10458	8.0167	7.63565	7.23936	7.60038	7.67584	7.05581
¬¶ ¬¶ ¬¶ ¬¶--Somatomotor areas	11.935	11.4693	11.922	11.5707	11.849	12.0268	12.7476	13.4215	13.0136	12.8476	10.8997	12.7176	12.4931	14.0288	12.481	11.2986	13.204	11.9561	10.9995	12.7785	12.3148	12.1744	12.5515	13.8527	12.4431	13.1652	13.2605	11.631	12.8294	13.6863	13.4371	12.6118	13.0561	13.1561	13.1371	13.0983	13.974	11.7067	12.2891	14.1399	13.653	13.2079	13.198	14.6828	13.5428	12.9256	12.0017	13.4573	13.7734
¬¶ ¬¶ ¬¶ ¬¶ ¬¶--Primary motor area	7.07949	6.83456	7.03334	6.7744	6.87386	7.25094	7.46534	8.17357	7.9145	7.70688	6.22739	7.72666	7.01798	8.46074	7.17888	6.3175	8.05171	7.05664	6.47411	7.60774	7.15974	6.83194	7.69683	8.01606	7.66797	7.84288	7.80986	6.89248	7.59603	8.25453	8.0105	7.41018	7.7833	7.82502	7.8832	7.84045	8.50496	7.00538	7.39469	8.42797	8.09818	7.96544	7.84634	8.58944	8.07891	7.72198	7.00506	7.9239	8.0553
¬¶ ¬¶ ¬¶ ¬¶ ¬¶ ¬¶--Frontal cortex: area 3	0.619968	0.621056	0.633728	0.628864	0.625024	0.712448	0.67712	0.742208	0.721536	0.72064	0.61504	0.736192	0.676992	0.791936	0.727872	0.603968	0.757952	0.713088	0.608064	0.763968	0.6992	0.699712	0.706752	0.827136	0.772032	0.752128	0.818112	0.662912	0.73664	0.761728	0.805888	0.696448	0.783168	0.737088	0.743552	0.774784	0.908544	0.724224	0.69888	0.850688	0.802048	0.794368	0.803072	0.87488	0.83008	0.827648	0.698624	0.838656	0.789248
¬¶ ¬¶ ¬¶ ¬¶ ¬¶ ¬∞--Primary motor cortex	6.45952	6.2135	6.39962	6.14554	6.24883	6.5385	6.78822	7.43136	7.19296	6.98624	5.61235	6.99046	6.34099	7.6688	6.45101	5.71354	7.29376	6.34355	5.86605	6.84378	6.46054	6.13222	6.99008	7.18893	6.89594	7.09075	6.99174	6.22957	6.85939	7.4928	7.20461	6.71373	7.00013	7.08794	7.13965	7.06566	7.59642	6.28115	6.69581	7.57728	7.29613	7.17107	7.04326	7.71456	7.24883	6.89434	6.30643	7.08525	7.26605
¬¶ ¬¶ ¬¶ ¬¶ ¬∞--Secondary motor area	4.85555	4.63469	4.88864	4.79629	4.9751	4.77587	5.28224	5.24794	5.09914	5.14074	4.67232	4.99098	5.47514	5.56806	5.30208	4.98106	5.15226	4.89946	4.52544	5.17075	5.15507	5.34246	4.85466	5.83661	4.77517	5.3223	5.45062	4.7385	5.23334	5.43181	5.42656	5.20166	5.27283	5.33107	5.25389	5.25786	5.46899	4.70138	4.8944	5.71194	5.55482	5.24243	5.35168	6.09338	5.46387	5.20358	4.99667	5.53344	5.71814
¬¶ ¬¶ ¬¶ ¬¶--Frontal pole, cerebral cortex	6.04429	6.23482	5.69178	5.88806	6.98771	5.75014	6.24422	6.38278	6.60378	6.34982	5.53235	5.95309	6.26176	7.34342	6.04371	6.1543	7.53229	6.016	5.46605	6.06515	5.76998	6.2329	7.70835	7.38541	6.42554	6.7863	6.50624	5.7545	6.40378	6.84301	6.97997	6.7696	6.59232	6.41254	6.79194	7.40173	7.1657	5.7184	6.52998	6.54099	6.67693	6.72602	6.36973	7.416	6.95994	6.67686	6.10784	6.52979	7.53453
¬¶ ¬¶ ¬¶ ¬¶--Orbital area	6.55302	6.13037	6.43322	6.45805	6.67642	6.33069	6.98016	6.92762	6.90835	7.33523	5.46746	6.76282	6.77786	7.02976	6.52064	6.21638	7.65926	6.64589	6.16288	6.71315	5.87674	6.83251	6.77235	7.26803	6.28045	7.16576	6.51917	5.59789	6.47917	7.09114	6.76173	6.68205	6.39091	6.67981	6.73286	7.14253	7.0711	5.88269	6.7993	7.21581	6.83078	6.72493	6.85248	7.60659	6.9184	6.60077	6.14886	6.82605	7.1383
¬¶ ¬¶ ¬¶ ¬¶ ¬¶--Orbital area, lateral part	3.27738	3.13267	3.32557	3.25658	3.35706	3.09504	3.6681	3.4304	3.4512	3.73875	2.75674	3.26509	3.53331	3.61734	3.44	3.29325	3.39443	3.39098	3.11654	3.40288	2.91795	3.63309	3.29312	3.5888	3.08506	3.67718	3.22797	2.78746	3.31002	3.62099	3.38451	3.35629	3.34106	3.35885	3.34432	3.55878	3.49126	3.03334	3.39501	3.62733	3.46899	3.45888	3.43808	3.94426	3.61069	3.40115	3.18605	3.43821	3.43955
¬¶ ¬¶ ¬¶ ¬¶ ¬¶--Orbital area, medial part	1.8439	1.69037	1.82195	1.70637	2.08614	1.66227	1.80173	1.97805	1.91904	1.9344	1.57434	1.94803	1.72736	2.02688	1.64941	1.61869	2.82022	1.7031	1.58566	1.73946	1.53203	1.7705	2.23795	2.0425	1.61408	1.84589	1.67002	1.53082	1.67098	1.88218	1.92346	1.84032	1.68218	1.74931	1.87674	2.04576	1.91738	1.46746	1.86445	1.76333	1.7536	1.77088	1.72998	1.91034	1.78848	1.64077	1.61274	1.70554	2.03277
¬¶ ¬¶ ¬¶ ¬¶ ¬∞--Orbital area, ventrolateral part	1.43174	1.30733	1.2857	1.4951	1.23322	1.57338	1.51034	1.51917	1.53811	1.66208	1.13638	1.5497	1.51718	1.38554	1.43123	1.30445	1.44461	1.55181	1.46067	1.57082	1.42675	1.42893	1.24128	1.63674	1.58131	1.64269	1.62118	1.27962	1.49818	1.58797	1.45376	1.48544	1.36768	1.57165	1.51181	1.53798	1.66246	1.38189	1.53984	1.82515	1.60819	1.49517	1.68442	1.752	1.51923	1.55885	1.35008	1.6823	1.66598
¬¶ ¬¶ ¬¶ ¬¶--Posterior parietal association areas	2.98867	2.90246	3.01376	2.68506	2.71341	2.55539	3.25498	2.8471	2.97824	3.15475	2.56717	2.90707	2.87021	3.02598	3.09696	2.90458	3.10803	2.85958	2.61549	3.00858	2.8137	2.87827	2.41805	2.41075	2.48685	2.83648	2.8112	2.27494	2.5575	3.05517	2.28211	2.49869	2.38157	2.74528	2.73222	2.57958	2.8048	2.32902	2.66835	2.60845	2.59078	2.54899	2.49158	2.5929	2.48422	2.65434	2.5239	2.79642	2.48205
¬¶ ¬¶ ¬¶ ¬¶ ¬¶--Lateral parietal association cortex	0.334592	0.318848	0.36608	0.307648	0.259904	0.31136	0.387648	0.303808	0.335872	0.374016	0.258752	0.328576	0.348864	0.348928	0.30592	0.269824	0.340736	0.3328	0.291456	0.296448	0.360064	0.330368	0.245824	0.289792	0.302208	0.313792	0.30752	0.255296	0.2832	0.307072	0.30272	0.300992	0.293632	0.271936	0.318592	0.339328	0.31392	0.31424	0.342272	0.297216	0.25184	0.342016	0.31808	0.31008	0.248704	0.29824	0.30016	0.330944	0.286976
¬¶ ¬¶ ¬¶ ¬¶ ¬¶--Medial parietal association cortex	0.607424	0.552448	0.716352	0.49568	0.518272	0.514816	0.710784	0.606528	0.626624	0.673728	0.500352	0.553536	0.5424	0.621184	0.577728	0.595968	0.672704	0.587136	0.535424	0.583872	0.600704	0.520512	0.512256	0.47776	0.542016	0.534656	0.575296	0.436992	0.519296	0.566144	0.479552	0.457792	0.473856	0.495168	0.571392	0.52288	0.596544	0.451648	0.591808	0.541888	0.49952	0.49504	0.460544	0.497024	0.465408	0.4784	0.5072	0.51072	0.508928
¬¶ ¬¶ ¬¶ ¬¶ ¬¶--Parietal cortex: posterior area: rostral part	0.118464	0.123648	0.133568	0.113152	0.112	0.126464	0.124672	0.124416	0.118976	0.12768	0.10848	0.129792	0.137408	0.137664	0.121472	0.114432	0.129152	0.123456	0.10496	0.12896	0.124544	0.12352	0.09696	0.117696	0.110144	0.136448	0.122304	0.128128	0.10688	0.130496	0.11392	0.111232	0.115072	0.111552	0.108224	0.114368	0.1248	0.115712	0.120896	0.119488	0.115328	0.139008	0.12224	0.135232	0.113472	0.13376	0.120448	0.14752	0.138112
¬¶ ¬¶ ¬¶ ¬¶ ¬∞--Secondary visual cortex: mediomedial area	1.92819	1.90752	1.79776	1.76858	1.82323	1.60275	2.03187	1.81235	1.89677	1.97933	1.69958	1.89517	1.84154	1.91821	2.09184	1.92435	1.96544	1.81619	1.68365	1.9993	1.72838	1.90387	1.56301	1.5255	1.53248	1.85158	1.80608	1.45453	1.64813	2.05146	1.38592	1.62867	1.49901	1.86662	1.73402	1.60301	1.76954	1.44742	1.61338	1.64986	1.7241	1.57293	1.59072	1.65056	1.65664	1.74394	1.5961	1.80723	1.54803
¬¶ ¬¶ ¬¶ ¬¶--Perirhinal area	2.37536	2.48544	2.60154	2.52838	2.62598	2.4064	2.68333	2.52768	2.60397	2.61645	2.41184	2.43258	2.80998	2.90688	2.70208	2.57248	2.62042	2.77376	2.47322	2.79616	2.30253	2.64646	2.50451	2.56141	2.24851	2.77472	2.61978	2.52403	2.6281	2.71245	2.5056	2.4247	2.37856	2.25011	2.3767	2.76653	2.85325	2.1049	2.47149	2.73376	2.4953	2.49491	2.5273	3.02157	2.43155	2.95194	2.67034	2.76493	2.69862
¬¶ ¬¶ ¬¶ ¬¶--Somatosensory areas	29.4734	28.6309	31.6511	29.6268	30.2031	29.6793	33.5335	33.0081	33.1889	32.1981	29.3069	31.0297	32.559	33.377	32.8729	29.2575	34.8521	32.3581	27.7258	31.833	31.1738	31.146	28.8591	34.4459	32.2378	35.015	31.0506	28.2181	33.079	35.5365	33.7158	32.027	30.6305	30.9627	32.3252	33.2019	36.4065	29.1941	31.6888	32.7839	32.8075	33.1244	33.212	36.6709	33.9413	34.2796	30.8653	34.4913	33.8121
¬¶ ¬¶ ¬¶ ¬¶ ¬¶--Primary somatosensory area	24.4004	23.6329	25.7	24.8279	24.7018	24.9001	27.3494	27.2535	27.0525	26.2747	23.6071	25.5443	26.7077	27.5173	26.6972	23.3848	28.3929	26.5652	22.8564	26.1279	26.0527	25.3683	23.8095	27.5246	26.4121	28.6044	25.4019	22.9487	27.434	29.3941	27.3521	26.0543	24.7637	25.269	26.0596	26.9178	30.0172	23.9226	26.0598	26.9852	26.7866	27.3508	27.1396	29.6703	27.4685	28.0404	25.0307	28.042	28.2016
¬¶ ¬¶ ¬¶ ¬¶ ¬¶ ¬¶--Primary somatosensory area-other	3.40275	3.33882	3.58253	3.49005	3.57562	3.90701	3.77901	3.85306	3.97542	3.95206	3.52973	3.90426	3.84538	3.87968	3.98291	3.39802	4.14528	3.9575	3.47507	3.80307	3.80454	3.97152	3.35981	4.05875	4.32512	4.22048	4.04941	3.74374	4.22061	4.1927	4.29107	3.83142	3.8169	3.94381	3.85792	3.96621	4.7641	3.7513	3.87744	4.24	4.28627	4.10515	4.09254	4.69293	4.4297	4.49971	3.93382	4.53242	4.34912
¬¶ ¬¶ ¬¶ ¬¶ ¬¶ ¬¶--Primary somatosensory area, barrel field	8.79424	8.33184	9.1577	8.97728	8.5447	8.69523	9.2329	9.06573	8.87853	9.27366	8.60205	8.72128	9.56813	9.70342	9.42342	8.14886	9.75757	9.13702	8.0121	9.34694	9.12691	8.88333	8.08282	9.63078	8.75782	9.88653	8.51085	7.52768	9.04966	10.0918	9.22221	8.62195	8.26662	8.84512	8.82515	9.25683	9.77773	7.90323	8.90675	9.0823	9.04454	9.18195	8.81203	9.88749	9.2471	9.04442	8.42426	9.24698	9.18899
¬¶ ¬¶ ¬¶ ¬¶ ¬¶ ¬¶--Primary somatosensory area, trunk	1.18374	1.11091	1.22758	1.19482	1.04224	1.14893	1.34643	1.32154	1.31149	1.23328	1.0297	1.18643	1.25606	1.31603	1.1625	1.09459	1.38413	1.24755	1.08429	1.19834	1.23462	1.18112	1.04058	1.17088	1.18912	1.28973	1.26368	1.0567	1.2096	1.28122	1.11789	1.11744	1.10995	1.11872	1.18426	1.17101	1.35437	1.10522	1.16448	1.20883	1.10157	1.30726	1.25491	1.25459	1.18611	1.19091	1.10957	1.26944	1.2265
¬¶ ¬¶ ¬¶ ¬¶ ¬¶ ¬¶ ¬¶--Primary somatosensory cortex: dysgranular zone	0.377152	0.37216	0.364352	0.423232	0.373696	0.391488	0.428416	0.44	0.440576	0.377536	0.339584	0.388544	0.386112	0.41088	0.388544	0.347392	0.457408	0.43168	0.314624	0.410944	0.417792	0.377728	0.35872	0.393472	0.3824	0.448192	0.385664	0.318976	0.407744	0.437888	0.382656	0.387648	0.370048	0.382336	0.398016	0.39424	0.457856	0.345472	0.377856	0.378624	0.3968	0.47584	0.425152	0.440896	0.4064	0.396736	0.359168	0.402816	0.415104
¬¶ ¬¶ ¬¶ ¬¶ ¬¶ ¬¶ ¬¶--Primary somatosensory cortex: shoulder region	0.186496	0.170432	0.19104	0.185472	0.157824	0.17792	0.197504	0.195456	0.210944	0.189248	0.161024	0.179776	0.227968	0.199808	0.173568	0.178624	0.204544	0.167104	0.163648	0.19136	0.188608	0.187584	0.150592	0.196288	0.195456	0.2128	0.220672	0.171008	0.202048	0.208448	0.184256	0.177536	0.179648	0.175104	0.206976	0.185408	0.221376	0.17472	0.18976	0.202304	0.168	0.201728	0.216896	0.197312	0.187072	0.17888	0.171392	0.208256	0.209984
¬¶ ¬¶ ¬¶ ¬¶ ¬¶ ¬¶ ¬∞--Primary somatosensory cortex: trunk region	0.620096	0.56832	0.672192	0.586112	0.51072	0.57952	0.720512	0.68608	0.659968	0.666496	0.529088	0.618112	0.641984	0.705344	0.600384	0.568576	0.722176	0.648768	0.606016	0.596032	0.628224	0.615808	0.531264	0.58112	0.611264	0.628736	0.657344	0.56672	0.599808	0.63488	0.550976	0.552256	0.560256	0.56128	0.579264	0.59136	0.675136	0.585024	0.596864	0.627904	0.536768	0.629696	0.612864	0.616384	0.59264	0.615296	0.579008	0.658368	0.601408
¬¶ ¬¶ ¬¶ ¬¶ ¬¶ ¬¶--Primary somatosensory area, upper limb	3.39584	3.32019	3.5895	3.64506	3.46394	3.41696	3.98995	3.7911	3.72013	3.46432	3.17485	3.39373	3.59699	3.86061	3.57069	3.03194	3.65395	3.5881	2.89594	3.69811	3.42701	3.19002	3.29146	3.77402	3.46554	3.69197	3.66701	3.12877	3.73824	3.86976	3.54272	3.79322	3.3097	3.4311	3.39021	3.34336	4.00314	3.31814	3.42406	3.67667	3.43174	3.64742	3.94458	4.08326	3.55514	3.44864	3.44288	3.79469	3.70528
¬¶ ¬¶ ¬¶ ¬¶ ¬¶ ¬¶--Primary somatosensory area, lower limb	2.0697	2.00717	2.34182	2.10906	2.20179	1.97306	2.72762	2.43379	2.19072	2.11232	2.00109	2.13453	2.52006	2.34886	2.28557	2.31219	2.40595	2.18746	2.12243	2.26259	2.32883	2.37434	1.90253	2.30899	2.04474	2.3481	2.11686	2.03968	2.25766	2.34925	2.13222	2.44595	2.21594	2.06618	2.10522	2.08864	2.47411	2.11962	2.04794	2.23661	2.0233	2.1449	2.38784	2.36902	2.26227	2.31667	2.18912	2.20742	2.51802
¬¶ ¬¶ ¬¶ ¬¶ ¬¶ ¬¶--Primary somatosensory area, mouth	0.49376	0.491776	0.535424	0.5904	0.632128	0.603072	0.581312	0.644224	0.65088	0.619328	0.546432	0.625664	0.56992	0.607424	0.670848	0.52096	0.752768	0.648192	0.516736	0.620032	0.656768	0.562368	0.677056	0.609216	0.655616	0.706752	0.58176	0.537792	0.713856	0.708416	0.656064	0.571328	0.6048	0.597824	0.612992	0.654656	0.744192	0.5984	0.57088	0.599488	0.67968	0.639488	0.654592	0.720512	0.70976	0.749888	0.600512	0.665216	0.681152
¬¶ ¬¶ ¬¶ ¬¶ ¬¶ ¬∞--Primary somatosensory area, nose	5.06042	5.03219	5.26541	4.82125	5.24134	5.15584	5.69216	6.14406	6.32531	5.61971	4.72326	5.57837	5.35117	5.80128	5.60122	4.87821	6.29325	5.79942	4.74982	5.19885	5.47405	5.20557	5.4553	5.97197	5.97414	6.4608	5.21235	4.91437	6.24435	6.90099	6.38989	5.67302	5.43981	5.26624	6.08384	6.43706	6.89958	5.12672	6.06822	5.94125	6.21946	6.32461	5.99315	6.66253	6.0784	6.79014	5.33056	6.32582	6.53254
¬¶ ¬¶ ¬¶ ¬¶ ¬∞--Supplemental somatosensory area	5.07296	4.99802	5.95117	4.79885	5.50131	4.7792	6.18413	5.75456	6.13638	5.92346	5.69984	5.48544	5.85133	5.85971	6.17574	5.87277	6.4592	5.79283	4.86944	5.70502	5.12102	5.77779	5.04954	6.92128	5.82566	6.41062	5.64864	5.26931	5.64499	6.1424	6.36371	5.97267	5.86675	5.69376	6.26566	6.2841	6.38925	5.27142	5.62906	5.79878	6.02093	5.77363	6.07238	7.00051	6.47283	6.23923	5.83462	6.44928	5.6105
¬¶ ¬¶ ¬¶ ¬¶--Temporal association areas	2.51853	2.62611	2.66912	2.69261	2.44275	2.67002	2.97203	2.6864	3.03059	2.95219	2.39296	2.65869	2.63981	3.38266	2.93165	2.46374	2.97203	2.97158	2.67738	3.0608	2.89325	2.96211	2.55558	2.70003	2.66893	2.9769	2.95014	2.70381	2.96051	2.82758	2.58598	2.89229	2.73376	2.68294	2.87565	3.00038	3.02733	2.39616	2.66886	2.91411	2.92397	2.72358	2.79488	3.08992	2.87661	3.19718	2.85453	2.92378	2.95085
¬¶ ¬¶ ¬¶ ¬∞--Visual areas	9.63283	9.63891	10.368	9.99347	10.4271	9.64595	10.7608	10.3296	9.93376	10.6804	9.50208	10.3524	10.7839	11.0834	11.2594	9.47571	11.2342	9.95622	9.09914	11.1074	9.34029	10.4001	8.97882	9.3799	8.59718	10.6733	9.63027	9.02042	9.91706	10.659	8.66022	9.61216	9.43149	9.41747	9.50016	10.0957	10.3074	8.65594	9.08019	10.4993	9.63866	9.66432	9.88928	10.2227	10.0353	10.026	9.52397	10.5256	10.1419
¬¶ ¬¶ ¬¶ ¬¶--Primary visual area	2.66854	2.31635	2.36	2.5399	2.52768	2.31565	2.58502	2.59405	2.21722	2.69971	2.28627	2.53152	2.35245	2.75584	2.944	2.29056	2.80128	2.52269	2.24461	2.82573	2.02637	2.48672	2.24518	2.1392	2.03526	2.58042	2.27597	2.15565	2.30208	2.60998	1.90291	2.26061	2.14547	2.15264	2.02547	2.21318	2.2903	1.88922	2.05779	2.35808	2.07821	2.23296	2.2528	2.27482	2.40966	2.3449	2.22502	2.53677	2.38733
¬¶ ¬¶ ¬¶ ¬¶--Lateral visual area	1.84166	1.77933	2.01363	1.93254	1.93645	2.02669	2.08557	2.10445	2.03494	2.11616	1.81581	2.07987	2.17504	2.17203	2.03181	1.77165	2.1609	1.95232	1.74765	2.2224	1.75827	1.9801	1.72742	1.95162	1.80435	2.23834	1.95622	1.87597	2.10624	2.10707	1.89562	2.03008	1.9927	1.97555	2.06432	2.1392	2.16838	1.83405	1.8583	2.40141	2.16026	2.10451	2.05632	2.24493	2.18042	2.00218	1.92282	2.20102	2.17722
¬¶ ¬¶ ¬¶ ¬¶--posteromedial visual area	1.55808	1.71002	1.90362	1.70419	1.88397	1.61562	1.77459	1.73677	1.67251	1.6695	1.76166	1.89075	1.9593	1.90912	1.93523	1.71731	1.96934	1.61306	1.5063	1.89786	1.74541	1.80608	1.55731	1.71923	1.44275	1.80717	1.64026	1.61472	1.68096	1.78714	1.52429	1.63315	1.6457	1.61242	1.70125	1.82368	1.84608	1.55674	1.65728	1.82963	1.75155	1.72896	1.75891	1.87744	1.696	1.74118	1.73088	1.82118	1.75232
¬¶ ¬¶ ¬¶ ¬¶--Anterolateral visual area	2.6016	2.74131	2.94752	2.83674	2.9632	2.74157	3.17971	2.95488	3.00422	3.16794	2.58982	2.8889	2.96589	3.13722	3.03686	2.6761	3.07162	2.84672	2.6409	3.12678	2.64883	2.9049	2.65344	2.61613	2.48051	3.03904	2.84736	2.53504	2.88192	3.06746	2.49779	2.76371	2.70285	2.75405	2.75872	3.00698	2.94016	2.51693	2.61267	3	2.76973	2.73216	2.84205	2.88634	2.8784	2.96518	2.66099	2.98445	2.91398
¬¶ ¬¶ ¬¶ ¬∞--Anteromedial visual area	0.962944	1.0919	1.14323	0.980096	1.11584	0.946432	1.13587	0.939456	1.00486	1.02714	1.04851	0.961344	1.33126	1.10918	1.31149	1.0201	1.23104	1.02144	0.95968	1.03462	1.16141	1.22227	0.795456	0.953728	0.834304	1.00832	0.910464	0.83904	0.945856	1.08736	0.839616	0.924608	0.944768	0.922816	0.9504	0.912704	1.06246	0.859008	0.894144	0.910144	0.878912	0.865728	0.9792	0.939136	0.870848	0.972608	0.984256	0.982208	0.91104
¬¶ ¬¶ ¬∞--Cerebral nuclei	43.667	42.8425	46.5048	40.5909	41.9505	41.6099	47.2614	44.4933	45.5637	45.8769	42.575	44.0705	45.5253	45.3096	47.1505	40.6227	46.0735	44.7146	40.4659	45.7667	41.5189	44.8358	42.4632	44.5808	43.4869	47.3475	44.3818	39.2853	44.5204	48.5548	45.4489	45.207	40.9285	42.289	43.5542	45.1186	49.2712	39.5353	43.705	46.9199	45.8801	43.4087	46.0241	49.3968	46.2426	46.083	42.8161	48.2655	47.2313
¬¶ ¬¶ ¬¶--Pallidum	11.3877	11.6584	12.2744	10.6166	10.5192	11.0221	12.2374	11.8739	12.1405	12.3891	11.2292	11.6614	12.3636	12.0256	12.3531	10.6471	12.0932	12.1899	10.9562	12.2828	10.6063	11.8616	11.5706	11.6613	11.5415	12.7551	11.5236	10.3433	11.6213	12.6939	12.0883	11.6699	10.903	11.3534	11.5163	11.8847	13.0029	10.3965	11.8203	12.7329	12.3444	11.2676	12.3705	13.187	12.7043	12.8913	11.0737	12.6911	12.9391
¬¶ ¬¶ ¬¶ ¬¶--Pallidum, ventral region	5.43277	5.50739	5.65402	5.05632	4.9488	5.19642	5.89651	5.55878	5.7017	5.8311	5.19008	5.4768	5.76557	5.4809	5.76077	5.03168	5.46579	5.66221	5.1911	5.69523	4.59994	5.41472	5.44166	5.49683	5.52301	5.98093	5.50374	4.91462	5.4512	6.05286	5.56192	5.54995	5.0839	5.3504	5.43123	5.70778	6.01952	4.91757	5.58976	5.79731	5.93133	5.22112	5.79443	5.98029	6.03507	6.01043	5.14125	6.03283	5.95533
¬¶ ¬¶ ¬¶ ¬¶--Pallidum, caudal region	1.39488	1.48205	1.59104	1.28986	1.37715	1.37734	1.59533	1.46618	1.54112	1.53907	1.39469	1.4711	1.59334	1.61869	1.66752	1.46995	1.69421	1.58189	1.38464	1.55181	1.43098	1.60384	1.58214	1.35219	1.46432	1.52915	1.35872	1.24218	1.40781	1.568	1.40435	1.44762	1.31898	1.4089	1.45914	1.4713	1.62765	1.30182	1.50298	1.72947	1.59546	1.5031	1.54419	1.72141	1.56781	1.65286	1.50746	1.59808	1.6905
¬¶ ¬¶ ¬¶ ¬¶ ¬∞--Bed nuclei of the stria terminalis	1.39488	1.48205	1.59104	1.28986	1.37715	1.37734	1.59533	1.46618	1.54112	1.53907	1.39469	1.4711	1.59334	1.61869	1.66752	1.46995	1.69421	1.58189	1.38464	1.55181	1.43098	1.60384	1.58214	1.35219	1.46432	1.52915	1.35872	1.24218	1.40781	1.568	1.40435	1.44762	1.31898	1.4089	1.45914	1.4713	1.62765	1.30182	1.50298	1.72947	1.59546	1.5031	1.54419	1.72141	1.56781	1.65286	1.50746	1.59808	1.6905
¬¶ ¬¶ ¬¶ ¬¶--Pallidum, dorsal region	3.30202	3.36602	3.78131	3.08128	3.09933	3.23693	3.45632	3.58298	3.62016	3.64915	3.52096	3.44832	3.73491	3.62925	3.69901	3.08403	3.74157	3.70048	3.26528	3.77408	3.5376	3.60742	3.33875	3.62003	3.28576	3.94707	3.39206	3.01222	3.52122	3.67917	3.86675	3.39674	3.34822	3.39949	3.40998	3.4457	3.94726	3.07802	3.48877	3.81286	3.50419	3.31616	3.73242	4.16006	3.84954	3.87066	3.28762	3.68198	3.95968
¬¶ ¬¶ ¬¶ ¬∞--Pallidum, medial region	1.25798	1.30298	1.24806	1.18912	1.09395	1.21146	1.28922	1.26592	1.27757	1.36979	1.12346	1.26522	1.26976	1.29677	1.22586	1.06144	1.19168	1.24531	1.11514	1.2617	1.03782	1.23558	1.20806	1.19219	1.26842	1.29798	1.26912	1.17427	1.24109	1.39392	1.2553	1.27558	1.15194	1.19462	1.21594	1.25997	1.40845	1.09914	1.23885	1.39322	1.31341	1.22726	1.29946	1.32525	1.25184	1.35738	1.13734	1.37818	1.33357
¬¶ ¬¶ ¬¶ ¬∞--Medial septal complex	1.25798	1.30298	1.24806	1.18912	1.09395	1.21146	1.28922	1.26592	1.27757	1.36979	1.12346	1.26522	1.26976	1.29677	1.22586	1.06144	1.19168	1.24531	1.11514	1.2617	1.03782	1.23558	1.20806	1.19219	1.26842	1.29798	1.26912	1.17427	1.24109	1.39392	1.2553	1.27558	1.15194	1.19462	1.21594	1.25997	1.40845	1.09914	1.23885	1.39322	1.31341	1.22726	1.29946	1.32525	1.25184	1.35738	1.13734	1.37818	1.33357
¬¶ ¬¶ ¬∞--Striatum	32.2794	31.1841	34.2303	29.9743	31.4313	30.5877	35.024	32.6195	33.4231	33.4878	31.3458	32.4091	33.1617	33.284	34.7974	29.9756	33.9803	32.5247	29.5097	33.4838	30.9125	32.9743	30.8925	32.9196	31.9454	34.5924	32.8582	28.942	32.8991	35.8609	33.3606	33.5371	30.0255	30.9355	32.038	33.2339	36.2683	29.1388	31.8847	34.187	33.5357	32.1411	33.6536	36.2098	33.5383	33.1917	31.7425	35.5745	34.2922
¬¶ ¬¶ ¬¶--Striatum ventral region	7.99763	8.06067	8.23123	7.80115	7.59712	7.73453	8.49856	8.0921	8.12819	8.23142	7.59987	8.06112	8.18592	8.28787	8.82093	7.69568	7.98598	8.20646	7.62848	8.4919	6.96806	7.70963	7.11776	7.89056	7.42515	8.28077	8.1895	7.3991	7.88454	8.86656	7.92346	8.19142	7.47853	7.31885	7.8688	8.37414	8.39213	7.43853	8.06042	8.22541	8.21626	7.81402	8.44237	8.70694	8.26483	8.11654	8.16538	9.13485	7.98611
¬¶ ¬¶ ¬¶ ¬¶--Fundus of striatum	0.147584	0.145152	0.1632	0.145728	0.159488	0.147648	0.183104	0.154944	0.173248	0.154624	0.15776	0.155392	0.168256	0.173184	0.1664	0.13792	0.16928	0.166784	0.156032	0.162048	0.154496	0.170752	0.158656	0.17184	0.1552	0.177152	0.169152	0.148288	0.154432	0.173632	0.17056	0.176768	0.14208	0.14912	0.164864	0.16384	0.200128	0.156096	0.171264	0.174912	0.184064	0.173184	0.17632	0.179392	0.1728	0.175104	0.166144	0.177216	0.19072
¬¶ ¬¶ ¬¶ ¬¶--Nucleus accumbens	4.49005	4.52141	4.4409	4.24064	4.24128	4.13702	4.75501	4.49811	4.36218	4.61267	4.09088	4.37978	4.48678	4.28922	4.40122	3.97709	4.60589	4.33517	3.90528	4.40602	3.79251	4.22765	4.41216	4.3223	3.97197	4.54061	4.34458	4.01549	4.34534	4.77427	4.4096	4.44115	3.96467	4.03821	4.21542	4.72147	4.5543	3.97082	4.41875	4.56877	4.44998	4.15661	4.79072	4.82413	4.11776	4.34355	4.04883	4.24768	4.49958
¬¶ ¬¶ ¬¶ ¬∞--Olfactory tubercle	3.36	3.39411	3.62714	3.41478	3.19635	3.44986	3.56045	3.43904	3.59277	3.46413	3.35123	3.52595	3.53088	3.82547	4.25331	3.58067	3.21082	3.70451	3.56717	3.92384	3.02106	3.31123	2.54694	3.39642	3.29798	3.56301	3.67578	3.23533	3.38477	3.91866	3.3433	3.5735	3.37178	3.13152	3.48851	3.48883	3.6377	3.31162	3.4704	3.48173	3.58221	3.48422	3.47533	3.70342	3.97427	3.59789	3.9504	4.70995	3.29581
¬¶ ¬¶ ¬¶--Lateral septal complex	2.97402	2.78035	3.19379	2.64358	2.65978	2.55821	3.01062	2.95136	3.01837	2.87936	2.67418	2.8745	2.9993	2.86246	2.86694	2.58829	3.07213	2.64646	2.61114	2.87123	2.68883	2.77536	2.83635	2.93069	3.48013	3.15642	2.93082	2.57101	2.96762	3.12576	3.06848	2.98317	2.82643	2.68096	2.82682	2.96563	3.37741	2.38752	2.83066	3.0304	3.04723	2.86874	3.02579	3.01005	2.8969	2.86694	2.6969	3.06278	2.94125
¬¶ ¬¶ ¬¶--Striatum dorsal region	20.0922	19.242	21.6964	18.4881	20.1479	19.2019	22.3405	20.4685	21.092	21.1966	20.0772	20.3934	20.7891	20.9096	21.7584	18.4834	21.6973	20.4645	18.116	20.8609	20.2259	21.2545	19.7583	21.0124	19.8329	21.9876	20.5469	17.8757	20.9455	22.712	21.2964	21.271	18.7	19.9153	20.2427	20.7852	23.295	18.3484	19.9249	21.6755	20.957	20.2157	20.9792	23.2181	21.082	20.9807	19.6444	22.0321	22.1525
¬¶ ¬¶ ¬¶ ¬∞--Caudoputamen	20.0922	19.242	21.6964	18.4881	20.1479	19.2019	22.3405	20.4685	21.092	21.1966	20.0772	20.3934	20.7891	20.9096	21.7584	18.4834	21.6973	20.4645	18.116	20.8609	20.2259	21.2545	19.7583	21.0124	19.8329	21.9876	20.5469	17.8757	20.9455	22.712	21.2964	21.271	18.7	19.9153	20.2427	20.7852	23.295	18.3484	19.9249	21.6755	20.957	20.2157	20.9792	23.2181	21.082	20.9807	19.6444	22.0321	22.1525
¬¶ ¬¶ ¬∞--Striatum-like amygdalar nuclei	1.21549	1.10099	1.10893	1.04147	1.0265	1.09306	1.17434	1.10746	1.18458	1.18042	0.99456	1.08006	1.18739	1.224	1.3511	1.20826	1.2249	1.2073	1.15411	1.25978	1.0297	1.23482	1.18016	1.08589	1.20723	1.16755	1.19091	1.09619	1.10144	1.15654	1.07226	1.09152	1.02054	1.02048	1.09965	1.10886	1.20371	0.964288	1.06867	1.25574	1.31526	1.24256	1.20621	1.27475	1.29459	1.22746	1.23578	1.34477	1.21235
¬¶ ¬¶ ¬∞--Medial amygdalar nucleus	1.21549	1.10099	1.10893	1.04147	1.0265	1.09306	1.17434	1.10746	1.18458	1.18042	0.99456	1.08006	1.18739	1.224	1.3511	1.20826	1.2249	1.2073	1.15411	1.25978	1.0297	1.23482	1.18016	1.08589	1.20723	1.16755	1.19091	1.09619	1.10144	1.15654	1.07226	1.09152	1.02054	1.02048	1.09965	1.10886	1.20371	0.964288	1.06867	1.25574	1.31526	1.24256	1.20621	1.27475	1.29459	1.22746	1.23578	1.34477	1.21235
¬¶ ¬¶--Brain stem	117.972	116.891	122.16	108.14	107.582	114.875	121.096	121.055	124.676	122.918	114.062	124.029	117.468	121.054	121.743	104.729	124.731	119.374	107.213	120.185	114.175	117.844	120.407	116.381	120.466	126.944	117.94	110.298	117.735	128.681	121.147	118.608	109.723	114.57	118.686	118.222	130.301	101.459	117.663	125.572	121.603	114.139	122.508	131.916	123.424	122.851	113.028	125.432	123.634
¬¶ ¬¶ ¬¶--Midbrain	35.1893	35.4196	37.1372	32.3421	32.2694	33.6001	36.6086	36.5316	37.7736	36.5655	34.5499	37.2494	35.1413	35.0613	36.4733	31.6579	36.1992	35.5102	31.5565	35.6689	33.9217	35.5046	34.7876	34.8353	35.4605	38.1288	34.8171	32.3764	35.4553	38.465	35.7832	35.204	33.1517	34.463	35.0012	34.7551	38.9149	30.0522	35.1061	37.9348	36.3299	33.2038	36.0309	38.444	36.679	35.9706	33.5544	36.6956	36.7743
¬¶ ¬¶ ¬¶ ¬¶--Midbrain, sensory related	15.6985	15.7761	16.5778	14.3216	14.3754	14.732	16.4598	16.3857	17.1395	16.0285	15.214	16.9981	15.2504	15.695	16.2395	13.86	15.9617	15.7475	13.9221	15.6154	15.4848	15.9291	15.6239	15.2629	16.0367	16.9139	15.512	14.3649	15.7549	17.252	15.5044	15.5453	14.727	15.6373	15.626	15.5939	17.1265	13.3215	15.3554	16.9743	16.319	14.8091	15.8232	17.057	15.9026	15.921	14.811	16.2454	16.4024
¬¶ ¬¶ ¬¶ ¬¶ ¬¶--Inferior colliculus	6.34848	6.05709	6.14611	5.43072	5.46483	5.58003	6.31859	6.37549	7.04192	6.07283	5.79501	7.0201	5.55238	6.07558	6.16269	5.15917	6.10458	5.99008	5.12128	5.77779	6.04397	5.95546	6.05344	5.81517	6.66054	6.4208	6.26554	5.85165	6.17971	6.75987	5.79142	6.23622	5.62995	6.03539	6.27936	6.1616	6.71405	5.15923	5.9959	6.49491	6.67245	5.52474	6.06432	6.53792	5.82291	6.36794	5.82714	6.46298	6.43232
¬¶ ¬¶ ¬¶ ¬¶ ¬∞--Superior colliculus, sensory related	9.35002	9.71904	10.4317	8.89088	8.91059	9.152	10.1412	10.0102	10.0976	9.95571	9.41901	9.97805	9.69805	9.61946	10.0768	8.7008	9.85715	9.75738	8.80077	9.83757	9.44083	9.9737	9.5705	9.44768	9.37619	10.4931	9.24646	8.51322	9.57517	10.4922	9.71296	9.30906	9.09702	9.60192	9.34669	9.43226	10.4124	8.1623	9.35949	10.4794	9.64659	9.28435	9.75891	10.519	10.0797	9.55302	8.98387	9.7824	9.97005
¬¶ ¬¶ ¬¶ ¬¶--Midbrain, behavioral state related	0.284032	0.264576	0.284224	0.27072	0.248256	0.266944	0.290048	0.300416	0.287168	0.302272	0.262592	0.292096	0.27872	0.26784	0.274048	0.263872	0.28928	0.270912	0.24928	0.282304	0.23648	0.273536	0.268864	0.285888	0.277312	0.280512	0.273856	0.277184	0.28832	0.287616	0.271616	0.28352	0.282624	0.274432	0.264256	0.290176	0.297728	0.239296	0.291712	0.287744	0.299008	0.260224	0.284352	0.293568	0.297792	0.301888	0.275712	0.320768	0.264448
¬¶ ¬¶ ¬¶ ¬¶ ¬∞--Midbrain raphe nuclei	0.284032	0.264576	0.284224	0.27072	0.248256	0.266944	0.290048	0.300416	0.287168	0.302272	0.262592	0.292096	0.27872	0.26784	0.274048	0.263872	0.28928	0.270912	0.24928	0.282304	0.23648	0.273536	0.268864	0.285888	0.277312	0.280512	0.273856	0.277184	0.28832	0.287616	0.271616	0.28352	0.282624	0.274432	0.264256	0.290176	0.297728	0.239296	0.291712	0.287744	0.299008	0.260224	0.284352	0.293568	0.297792	0.301888	0.275712	0.320768	0.264448
¬¶ ¬¶ ¬¶ ¬¶ ¬∞--Interpeduncular nucleus	0.284032	0.264576	0.284224	0.27072	0.248256	0.266944	0.290048	0.300416	0.287168	0.302272	0.262592	0.292096	0.27872	0.26784	0.274048	0.263872	0.28928	0.270912	0.24928	0.282304	0.23648	0.273536	0.268864	0.285888	0.277312	0.280512	0.273856	0.277184	0.28832	0.287616	0.271616	0.28352	0.282624	0.274432	0.264256	0.290176	0.297728	0.239296	0.291712	0.287744	0.299008	0.260224	0.284352	0.293568	0.297792	0.301888	0.275712	0.320768	0.264448
¬¶ ¬¶ ¬¶ ¬¶--Midbrain-other	14.7893	15.0998	15.6943	13.6773	13.6489	14.2663	15.2288	15.4639	15.7634	15.6243	15.0154	15.5635	15.1447	14.9671	15.5565	13.5347	15.5839	15.1165	13.5481	15.4611	14.4628	15.1418	14.7424	15.127	14.6829	16.3407	14.844	13.7085	15.1144	16.1417	15.6204	14.8872	14.0808	14.236	14.7422	14.4703	16.6885	12.7704	15.1775	16.0833	15.297	13.9927	15.5315	16.2603	15.9893	15.4449	14.3239	15.7034	15.7101
¬¶ ¬¶ ¬¶ ¬∞--Midbrain, motor related	4.41747	4.2791	4.58086	4.07251	3.9968	4.33478	4.62995	4.38157	4.58349	4.61037	4.05786	4.39565	4.46746	4.13126	4.40326	3.99942	4.36435	4.37536	3.83712	4.31008	3.7376	4.16019	4.15245	4.15955	4.46355	4.59366	4.18733	4.02579	4.29766	4.78368	4.38682	4.48806	4.06131	4.3152	4.3687	4.40083	4.80218	3.72102	4.28147	4.58938	4.41491	4.14182	4.39181	4.83315	4.48934	4.30278	4.14381	4.42605	4.39738
¬¶ ¬¶ ¬¶ ¬∞--Periaqueductal gray	4.41747	4.2791	4.58086	4.07251	3.9968	4.33478	4.62995	4.38157	4.58349	4.61037	4.05786	4.39565	4.46746	4.13126	4.40326	3.99942	4.36435	4.37536	3.83712	4.31008	3.7376	4.16019	4.15245	4.15955	4.46355	4.59366	4.18733	4.02579	4.29766	4.78368	4.38682	4.48806	4.06131	4.3152	4.3687	4.40083	4.80218	3.72102	4.28147	4.58938	4.41491	4.14182	4.39181	4.83315	4.48934	4.30278	4.14381	4.42605	4.39738
¬¶ ¬¶ ¬¶--Hindbrain	52.8885	52.6511	54.1226	49.3055	46.8456	52.289	53.4253	53.8017	55.6043	55.2265	50.848	56.0168	51.7887	54.3477	54.4972	46.3045	56.5379	54.6486	48.8015	54.5765	51.7132	52.1552	56.5384	52.2902	54.7515	56.9765	54.2458	51.6639	52.8278	57.3557	55.8109	54.2445	49.7919	51.4735	54.2452	54.0776	59.1883	46.1999	53.4134	56.8342	55.4009	52.7882	56.4392	61.0164	56.6427	56.1522	52.0905	57.4861	55.8413
¬¶ ¬¶ ¬¶ ¬¶--Medulla	31.6642	31.3304	32.8106	29.9672	28.2301	31.4741	32.2051	32.1416	33.4883	32.8653	30.6565	33.6767	30.8941	32.7031	32.2077	27.1276	33.7896	32.5896	29.1365	32.7701	30.3881	30.973	35.063	31.3067	33.0065	33.9631	32.8085	31.1964	31.2821	34.2561	33.3963	32.9579	30.0908	31.1146	33.2606	32.7038	35.5898	27.3118	31.9469	33.6843	33.2074	31.7024	34.1133	36.6581	33.4876	33.1626	31.3109	34.2125	32.9948
¬¶ ¬¶ ¬¶ ¬¶ ¬¶--Medulla, sensory related	0.264128	0.265088	0.272384	0.250752	0.273856	0.2912	0.270144	0.248448	0.28704	0.31616	0.262528	0.284544	0.225472	0.291328	0.249344	0.205696	0.341696	0.27456	0.271168	0.29024	0.223616	0.285952	0.266048	0.241984	0.300096	0.309504	0.290368	0.290496	0.253312	0.336896	0.284288	0.283136	0.246656	0.28768	0.241792	0.305216	0.289664	0.142912	0.297472	0.318784	0.261312	0.24832	0.307264	0.299392	0.296384	0.298304	0.265536	0.310336	0.318208
¬¶ ¬¶ ¬¶ ¬¶ ¬¶ ¬∞--Dorsal column nuclei	0.264128	0.265088	0.272384	0.250752	0.273856	0.2912	0.270144	0.248448	0.28704	0.31616	0.262528	0.284544	0.225472	0.291328	0.249344	0.205696	0.341696	0.27456	0.271168	0.29024	0.223616	0.285952	0.266048	0.241984	0.300096	0.309504	0.290368	0.290496	0.253312	0.336896	0.284288	0.283136	0.246656	0.28768	0.241792	0.305216	0.289664	0.142912	0.297472	0.318784	0.261312	0.24832	0.307264	0.299392	0.296384	0.298304	0.265536	0.310336	0.318208
¬¶ ¬¶ ¬¶ ¬¶ ¬¶ ¬∞--Cuneate nucleus	0.264128	0.265088	0.272384	0.250752	0.273856	0.2912	0.270144	0.248448	0.28704	0.31616	0.262528	0.284544	0.225472	0.291328	0.249344	0.205696	0.341696	0.27456	0.271168	0.29024	0.223616	0.285952	0.266048	0.241984	0.300096	0.309504	0.290368	0.290496	0.253312	0.336896	0.284288	0.283136	0.246656	0.28768	0.241792	0.305216	0.289664	0.142912	0.297472	0.318784	0.261312	0.24832	0.307264	0.299392	0.296384	0.298304	0.265536	0.310336	0.318208
¬¶ ¬¶ ¬¶ ¬¶ ¬¶--Medulla, motor related	0.284864	0.243264	0.30432	0.281856	0.295936	0.2992	0.257664	0.314176	0.335168	0.262976	0.287232	0.316224	0.287552	0.3232	0.278656	0.255616	0.30432	0.283968	0.302848	0.341056	0.303168	0.351488	0.316352	0.363456	0.355136	0.315136	0.281216	0.302656	0.28256	0.308608	0.303552	0.274496	0.279808	0.318016	0.355904	0.305152	0.329344	0.426944	0.321728	0.346688	0.351488	0.302592	0.311552	0.379008	0.307584	0.329088	0.288256	0.401856	0.311296
¬¶ ¬¶ ¬¶ ¬¶ ¬¶ ¬∞--Inferior olivary complex	0.284864	0.243264	0.30432	0.281856	0.295936	0.2992	0.257664	0.314176	0.335168	0.262976	0.287232	0.316224	0.287552	0.3232	0.278656	0.255616	0.30432	0.283968	0.302848	0.341056	0.303168	0.351488	0.316352	0.363456	0.355136	0.315136	0.281216	0.302656	0.28256	0.308608	0.303552	0.274496	0.279808	0.318016	0.355904	0.305152	0.329344	0.426944	0.321728	0.346688	0.351488	0.302592	0.311552	0.379008	0.307584	0.329088	0.288256	0.401856	0.311296
¬¶ ¬¶ ¬¶ ¬¶ ¬∞--Medulla-other	31.1152	30.8221	32.2339	29.4346	27.6603	30.8837	31.6773	31.5789	32.8661	32.2862	30.1068	33.0759	30.3811	32.0886	31.6797	26.6663	33.1435	32.0311	28.5625	32.1388	29.8613	30.3356	34.4806	30.7013	32.3512	33.3384	32.2369	30.6033	30.7462	33.6106	32.8085	32.4003	29.5644	30.5089	32.6629	32.0934	34.9708	26.7419	31.3277	33.0188	32.5946	31.1515	33.4945	35.9796	32.8837	32.5352	30.7571	33.5003	32.3653
¬¶ ¬¶ ¬¶ ¬∞--Pons	21.2243	21.3207	21.312	19.3383	18.6155	20.8149	21.2202	21.6602	22.1161	22.3611	20.1915	22.3402	20.8945	21.6445	22.2895	19.1768	22.7483	22.059	19.665	21.8063	21.3251	21.1822	21.4755	20.9835	21.745	23.0134	21.4372	20.4675	21.5457	23.0996	22.4146	21.2866	19.7011	20.3589	20.9846	21.3738	23.5985	18.8881	21.4665	23.15	22.1935	21.0858	22.3259	24.3583	23.1551	22.9896	20.7796	23.2736	22.8465
¬¶ ¬¶ ¬¶ ¬¶--Pons-other	19.4542	19.6387	19.6026	17.726	17.1607	19.2347	19.5959	19.9464	20.4251	20.5305	18.7027	20.4379	19.2819	19.8312	20.416	17.636	20.8272	20.3125	18.0342	20.05	19.5597	19.3733	19.881	19.366	19.9407	21.2804	19.7467	18.7836	19.9062	21.232	20.6871	19.6443	18.1182	18.7663	19.4253	19.6924	21.8263	17.2906	19.7798	21.2415	20.3786	19.3596	20.6233	22.468	21.3883	21.1789	19.166	21.2842	21.1404
¬¶ ¬¶ ¬¶ ¬¶--Pons, behavioral state related	0.932864	0.934656	0.884928	0.905792	0.739456	0.871296	0.879616	0.961344	0.901824	1.03392	0.717568	1.01338	0.855552	0.943424	1.01152	0.805568	1.0544	0.909952	0.884608	0.996608	0.908992	0.966272	0.829696	0.88928	0.946944	0.937024	0.848832	0.888576	0.87296	1.06829	0.867776	0.879872	0.81248	0.892096	0.816384	0.987328	0.9504	0.86432	0.902976	1.05824	0.962176	0.936064	0.875712	1.01824	0.92928	0.993152	0.804864	1.1079	0.897536
¬¶ ¬¶ ¬¶ ¬¶ ¬∞--Pontine reticular nucleus	0.932864	0.934656	0.884928	0.905792	0.739456	0.871296	0.879616	0.961344	0.901824	1.03392	0.717568	1.01338	0.855552	0.943424	1.01152	0.805568	1.0544	0.909952	0.884608	0.996608	0.908992	0.966272	0.829696	0.88928	0.946944	0.937024	0.848832	0.888576	0.87296	1.06829	0.867776	0.879872	0.81248	0.892096	0.816384	0.987328	0.9504	0.86432	0.902976	1.05824	0.962176	0.936064	0.875712	1.01824	0.92928	0.993152	0.804864	1.1079	0.897536
¬¶ ¬¶ ¬¶ ¬∞--Pons, sensory related	0.837248	0.747328	0.824512	0.70656	0.715392	0.708928	0.744704	0.752448	0.78912	0.796736	0.771264	0.888896	0.757056	0.869952	0.861952	0.735232	0.866688	0.836544	0.74624	0.75968	0.856448	0.842624	0.764736	0.728192	0.857408	0.795968	0.841728	0.795392	0.766464	0.799296	0.859712	0.762368	0.770368	0.70048	0.742848	0.69408	0.821824	0.733184	0.78368	0.85024	0.852736	0.790144	0.826944	0.872064	0.83744	0.817536	0.808704	0.881536	0.808576
¬¶ ¬¶ ¬¶ ¬∞--Superior olivary complex	0.837248	0.747328	0.824512	0.70656	0.715392	0.708928	0.744704	0.752448	0.78912	0.796736	0.771264	0.888896	0.757056	0.869952	0.861952	0.735232	0.866688	0.836544	0.74624	0.75968	0.856448	0.842624	0.764736	0.728192	0.857408	0.795968	0.841728	0.795392	0.766464	0.799296	0.859712	0.762368	0.770368	0.70048	0.742848	0.69408	0.821824	0.733184	0.78368	0.85024	0.852736	0.790144	0.826944	0.872064	0.83744	0.817536	0.808704	0.881536	0.808576
¬¶ ¬¶ ¬∞--Interbrain	29.8947	28.8202	30.9003	26.4927	28.4675	28.9861	31.0615	30.7212	31.298	31.126	28.6641	30.7628	30.5377	31.6449	30.7724	26.7668	31.9939	29.2148	26.8549	29.9399	28.54	30.1841	29.0808	29.2559	30.254	31.8383	28.8775	26.2575	29.4522	32.8605	29.5531	29.1594	26.7797	28.6333	29.4393	29.3893	32.1977	25.2065	29.1436	30.8031	29.8724	28.1468	30.0376	32.456	30.1029	30.7281	27.3834	31.2506	31.0188
¬¶ ¬¶ ¬¶--Hypothalamus	11.5082	11.7306	12.1233	10.2445	10.5947	10.7675	11.8996	11.6868	11.7648	11.9496	11.1542	11.2491	11.8114	11.4566	11.9338	10.4305	12.0832	11.4496	10.5151	11.6516	10.0935	11.7531	11.5078	11.2364	11.742	12.2113	11.5999	10.5786	11.1961	12.4672	11.3997	11.4436	10.5576	11.0427	11.5087	11.4802	12.3726	10.0502	11.6677	12.0135	12.0683	11.5912	11.8776	12.7078	12.1532	12.1999	10.9676	12.6726	12.0376
¬¶ ¬¶ ¬¶ ¬¶--Hypothalamus-other	10.8924	11.0088	11.3663	9.60666	9.96205	10.1002	11.0931	10.9388	11.0049	11.095	10.4237	10.422	11.0943	10.7099	11.1514	9.79878	11.3434	10.7105	9.84288	10.8509	9.54829	11.0299	10.7208	10.4922	11.0353	11.5392	10.9456	9.91014	10.5268	11.6938	10.7485	10.7946	9.92141	10.3888	10.7883	10.7857	11.6517	9.45645	10.9788	11.2495	11.2784	10.7919	11.0563	11.8187	11.3215	11.3603	10.3404	11.8202	11.2338
¬¶ ¬¶ ¬¶ ¬∞--Hypothalamic medial zone	0.615808	0.721792	0.756928	0.637824	0.63264	0.667392	0.806592	0.747968	0.759872	0.854592	0.730432	0.827136	0.71712	0.746752	0.782336	0.631744	0.73984	0.739136	0.672256	0.80064	0.545216	0.723264	0.787008	0.744256	0.706752	0.672128	0.654336	0.668416	0.669312	0.77344	0.6512	0.649088	0.63616	0.653888	0.720448	0.694464	0.720896	0.593792	0.68896	0.763968	0.789888	0.79936	0.821376	0.889088	0.831744	0.839616	0.6272	0.852416	0.803776
¬¶ ¬¶ ¬¶ ¬¶--Mammillary body	0.4288	0.54656	0.544	0.479104	0.463104	0.510784	0.629824	0.581056	0.566208	0.667776	0.55616	0.673536	0.506624	0.55168	0.600128	0.485056	0.543808	0.548608	0.510656	0.60704	0.366528	0.51904	0.54944	0.553536	0.510912	0.490688	0.47712	0.520512	0.493056	0.55712	0.46976	0.47808	0.448832	0.474944	0.529088	0.51296	0.514816	0.434816	0.507904	0.549568	0.608384	0.584256	0.616256	0.68896	0.64032	0.646848	0.463488	0.674752	0.60128
¬¶ ¬¶ ¬¶ ¬∞--Medial preoptic nucleus	0.187008	0.175232	0.212928	0.15872	0.169536	0.156608	0.176768	0.166912	0.193664	0.186816	0.174272	0.1536	0.210496	0.195072	0.182208	0.146688	0.196032	0.190528	0.1616	0.1936	0.178688	0.204224	0.237568	0.19072	0.19584	0.18144	0.177216	0.147904	0.176256	0.21632	0.18144	0.171008	0.187328	0.178944	0.19136	0.181504	0.20608	0.158976	0.181056	0.2144	0.181504	0.215104	0.20512	0.200128	0.191424	0.192768	0.163712	0.177664	0.202496
¬¶ ¬¶ ¬∞--Thalamus	18.3864	17.0895	18.7771	16.2482	17.8728	18.2186	19.1619	19.0344	19.5332	19.1764	17.5099	19.5137	18.7263	20.1882	18.8387	16.3363	19.9107	17.7652	16.3398	18.2883	18.4465	18.431	17.5731	18.0195	18.512	19.6269	17.2776	15.679	18.2561	20.3933	18.1534	17.7158	16.2221	17.5907	17.9306	17.9091	19.8251	15.1562	17.4758	18.7896	17.8041	16.5556	18.1599	19.7482	17.9496	18.5281	16.4157	18.578	18.9812
¬¶ ¬∞--Cerebellum	48.4291	47.4327	50.7856	44.8786	46.0381	48.5108	51.0492	49.2255	57.7459	52.4003	46.0441	50.2466	46.111	44.9579	45.3744	41.5263	48.7427	45.0799	42.8428	48.4387	41.0996	43.6449	46.8997	50.7923	54.3273	59.9375	53.2737	48.7414	49.3129	58.8094	50.1027	55.2895	50.7101	52.0841	52.6043	53.8404	56.4681	47.454	53.8308	53.407	53.414	50.8536	49.5163	54.118	53.7219	51.4549	48.5686	57.5816	51.9924
¬¶ ¬¶--Cerebellar cortex	47.1011	45.9726	49.2831	43.5789	44.7569	47.0564	49.6398	47.6886	55.8817	50.8493	44.6051	48.7137	44.5939	43.5146	43.8952	40.3226	47.1806	43.5811	41.5751	46.9213	39.6831	42.3587	45.5033	49.2717	52.6734	58.083	51.6942	47.3515	47.716	57.0188	48.4054	53.6516	49.2296	50.5192	50.8989	52.2602	54.6228	46.1457	52.0838	51.6611	51.7587	49.2528	47.929	52.1994	51.9683	49.6991	46.941	55.9272	50.2756
¬¶ ¬¶ ¬¶--Vermal regions	20.7853	20.5497	21.5121	19.1977	19.8344	20.4719	21.7661	20.8927	24.2351	22.3602	19.5052	21.2187	19.5363	18.9362	19.0946	17.7231	20.5904	18.828	18.1951	20.4623	17.5012	18.3896	19.6651	20.3996	22.9148	24.6716	22.0838	20.2315	19.7799	24.59	20.7339	22.7696	20.899	22.0248	21.7795	22.532	23.4454	19.3298	22.833	22.1153	22.2474	20.8837	20.3726	21.674	22.1403	21.2092	20.8702	23.8474	21.4461
¬¶ ¬¶ ¬¶ ¬¶--Lingula (I)	2.08742	2.05792	2.07917	1.88915	1.9719	2.00717	2.18406	2.06259	2.10835	2.4905	2.00243	2.11002	2.06406	1.74445	1.8679	1.77933	2.0935	1.96794	1.58797	2.07162	1.76781	1.8615	1.89722	2.11136	2.27014	2.4199	2.02522	2.04461	1.89805	2.55699	2.11942	2.31424	1.88659	2.32698	2.45254	2.28717	2.36518	1.94163	2.66477	2.03379	2.21741	1.88198	1.94528	2.3959	2.27667	2.22464	2.26566	2.19386	2.288
¬¶ ¬¶ ¬¶ ¬¶--Central lobule	2.58912	2.61504	2.39706	2.07232	2.33939	2.40742	2.59955	2.66688	3.02432	2.82458	2.19411	2.61997	2.26259	2.02323	1.99917	1.81536	2.36794	2.19098	1.86701	2.31635	2.10573	1.97094	2.16544	2.12966	2.68723	3.45363	2.47917	2.45498	2.19648	3.17139	2.35334	3.1495	2.51936	2.60858	2.8727	2.88832	2.61574	2.35616	3.12064	2.93971	2.68499	2.5159	2.20262	2.57146	2.608	2.46675	2.51654	2.81984	2.44045
¬¶ ¬¶ ¬¶ ¬¶--Culmen	5.77139	6.23078	6.31738	5.67078	5.95885	5.7776	6.01261	6.06541	8.23008	6.10797	5.69261	6.23232	5.86227	5.58106	5.76979	5.04218	5.9897	5.45261	5.25632	5.70778	5.36691	5.39072	6.02163	6.49485	6.99373	7.4784	7.10643	6.0535	6.33139	7.4457	6.59014	6.6697	6.77376	6.44448	6.43085	7.16429	7.3369	6.38982	6.88659	6.73248	7.21498	6.37485	6.13005	6.49702	6.60422	6.54701	6.61286	7.24582	6.5369
¬¶ ¬¶ ¬¶ ¬¶ ¬¶--Culmen-other	4.45632	4.75827	4.94394	4.40595	4.60243	4.54445	4.80941	4.76838	6.41875	4.75206	4.47014	4.87872	4.4793	4.25363	4.41882	3.93094	4.52794	4.20371	3.93114	4.22893	4.06746	4.11226	4.67008	4.71232	5.33491	5.5607	5.40474	4.54138	4.62438	5.68275	4.84525	5.08154	5.14394	4.92986	5.00614	5.47533	5.39328	4.73254	5.2551	4.79002	5.04109	4.65843	4.56762	4.73926	4.75872	4.84499	4.76378	5.20352	4.72422
¬¶ ¬¶ ¬¶ ¬¶ ¬∞--Lobules IV-V	1.31507	1.47251	1.37344	1.26483	1.35642	1.23315	1.2032	1.29702	1.81133	1.3559	1.22246	1.3536	1.38298	1.32742	1.35098	1.11123	1.46176	1.2489	1.32518	1.47885	1.29946	1.27846	1.35155	1.78253	1.65882	1.9177	1.7017	1.51213	1.70701	1.76294	1.7449	1.58816	1.62982	1.51462	1.4247	1.68896	1.94362	1.65728	1.63149	1.94246	2.17389	1.71642	1.56243	1.75776	1.8455	1.70202	1.84909	2.0423	1.81267
¬¶ ¬¶ ¬¶ ¬¶--Declive (VI)	2.68186	2.69523	2.95942	2.66074	2.61402	2.77754	3.12602	3.08992	3.00928	2.88333	2.55898	2.90336	2.63181	2.67232	2.64077	2.6384	2.6585	2.50682	2.61818	2.71386	2.39354	2.52992	2.97088	2.65715	3.04512	3.31898	3.04986	2.80301	2.79859	2.82963	2.66368	2.75174	2.8953	2.98643	2.84422	2.96166	3.11712	2.55712	2.77613	2.81146	2.77882	2.88794	2.87462	2.92858	3.18317	2.88518	2.57184	3.44115	2.81427
¬¶ ¬¶ ¬¶ ¬¶--Folium-tuber vermis (VII)	1.13939	0.990208	1.27398	1.04845	1.00934	1.12954	1.35648	1.27718	1.29664	1.23418	1.11488	1.16602	0.939264	1.08922	0.983616	1.08288	1.14016	0.9312	1.02022	1.10029	0.851456	0.98144	0.92384	1.18906	1.23187	1.21632	1.16883	1.10259	1.04723	1.19898	1.08307	1.22413	1.15834	1.09498	1.0343	1.0048	1.15904	0.965888	0.985792	1.10272	1.07392	1.04557	1.11834	1.05728	1.1193	1.08819	0.961152	1.4208	1.04442
¬¶ ¬¶ ¬¶ ¬¶--Pyramus (VIII)	1.78368	1.66298	1.7744	1.40416	1.4441	1.70445	1.7641	1.62669	1.77011	1.8775	1.58131	1.67674	1.58246	1.68691	1.55405	1.46458	1.84832	1.53658	1.58694	1.69216	1.29446	1.52045	1.46208	1.71674	1.74054	1.78176	1.81344	1.64134	1.59494	1.81133	1.61926	1.97818	1.64051	1.62515	1.55418	1.60781	1.87539	1.40736	1.60243	1.76282	1.67731	1.61414	1.66918	1.63738	1.77619	1.72499	1.52666	1.85939	1.7321
¬¶ ¬¶ ¬¶ ¬¶--Uvula (IX)	3.31213	2.94669	3.21331	3.02624	3.00499	3.10733	3.08371	2.70982	3.31507	3.38886	2.97363	3.12326	2.81043	2.80659	2.98752	2.60813	3.16019	2.92877	2.98125	3.41498	2.50246	2.87392	2.87546	2.93786	3.17766	3.31712	3.02803	2.92896	2.65606	3.76954	3.03174	3.23712	2.83635	3.43258	3.12998	3.03379	3.44941	2.42214	3.20832	3.15552	3.09485	3.11878	3.09862	3.10125	3.12282	2.93133	3.03482	3.4	3.11834
¬¶ ¬¶ ¬¶ ¬∞--Nodulus (X)	1.42029	1.35085	1.49734	1.42586	1.49178	1.56083	1.63955	1.39424	1.48122	1.55328	1.38726	1.38701	1.38336	1.33242	1.29178	1.29222	1.3321	1.31315	1.27725	1.44525	1.21888	1.26074	1.34854	1.16294	1.76845	1.6855	1.41286	1.20256	1.25715	1.80646	1.27322	1.44499	1.1888	1.50566	1.46074	1.58419	1.52666	1.28966	1.58829	1.57683	1.50515	1.44454	1.33389	1.48512	1.44992	1.34106	1.38067	1.4665	1.47168
¬¶ ¬¶ ¬∞--Hemispheric regions	26.3158	25.4229	27.771	24.3812	24.9225	26.5846	27.8737	26.7958	31.6467	28.4891	25.0998	27.495	25.0577	24.5784	24.8006	22.5995	26.5902	24.753	23.38	26.4591	22.1818	23.9691	25.8382	28.8721	29.7587	33.4114	29.6104	27.1199	27.9361	32.4288	27.6715	30.882	28.3306	28.4943	29.1194	29.7281	31.1774	26.8159	29.2508	29.5457	29.5113	28.3691	27.5563	30.5254	29.828	28.49	26.0708	32.0799	28.8294
¬¶ ¬¶ ¬¶--Simple lobule	5.52518	5.41094	5.74899	4.99686	5.09645	5.46195	5.45914	5.77056	6.73773	5.79194	5.36397	5.55098	4.85773	4.6288	5.36397	4.45619	5.05837	4.99872	4.85645	5.42784	4.41395	4.42195	5.14995	5.78874	6.57376	7.14771	6.1328	5.57382	5.97638	6.74285	5.47981	6.25363	6.35482	5.89958	6.52909	6.55418	6.98918	5.52461	6.4087	6.33549	6.28307	6.37075	5.29504	6.65357	6.30957	5.78112	5.368	6.81088	5.86074
¬¶ ¬¶ ¬¶--Ansiform lobule	8.84947	8.68717	9.51878	8.14867	8.9705	8.93901	9.78221	9.11514	10.6534	9.9737	8.39699	9.19693	8.51066	8.51533	7.8784	7.74778	9.20954	8.49766	7.81952	9.07379	7.62054	8.47283	9.42042	10.0438	9.75834	11.3563	10.2623	8.91795	9.6247	11.2132	9.85728	10.6764	9.42797	9.70067	10.1359	10.2193	10.54	9.66918	9.91475	10.0587	9.93638	9.19098	9.63098	10.3134	10.4047	9.77523	8.63802	11.3687	9.7145
¬¶ ¬¶ ¬¶ ¬¶--Crus 1	5.0217	5.11667	5.45363	4.88608	5.19168	5.14931	5.7959	5.09741	5.85658	5.60979	4.77286	5.09683	4.65146	4.58202	4.47379	4.24954	4.96851	4.61184	4.35981	4.97421	4.25114	4.6855	5.61722	5.3449	5.37357	6.07053	5.7017	4.96077	5.18419	6.4231	5.4279	5.96186	5.41926	5.0912	5.65325	5.79027	5.77779	5.34899	5.71872	5.49325	5.5769	5.30112	5.43219	5.46752	5.4743	5.31296	4.78336	5.93101	5.44173
¬¶ ¬¶ ¬¶ ¬∞--Crus 2	3.82778	3.5705	4.06515	3.26259	3.77882	3.7897	3.9863	4.01773	4.79686	4.3639	3.62413	4.1001	3.8592	3.93331	3.40461	3.49824	4.24102	3.88582	3.45971	4.09958	3.36941	3.78733	3.8032	4.69888	4.38477	5.28576	4.56064	3.95718	4.44051	4.79014	4.42938	4.71456	4.0087	4.60947	4.48262	4.42906	4.76224	4.32019	4.19603	4.56544	4.35949	3.88986	4.19878	4.84589	4.93043	4.46227	3.85466	5.4377	4.27277
¬¶ ¬¶ ¬¶--Paramedian lobule	3.91795	3.67379	4.25197	3.54054	3.94515	4.04819	4.40218	4.21907	5.00742	4.39706	3.7175	4.4583	3.90758	3.92851	3.97568	3.65664	4.24813	3.93722	3.71117	3.88275	2.99622	3.83309	3.57274	4.68838	4.80896	5.65184	4.53709	4.67059	4.17946	4.92115	4.19398	4.95155	4.34989	4.44198	4.15482	4.6631	4.76064	4.16499	4.4439	4.75763	4.79002	4.59853	4.64474	4.63482	4.42547	4.83136	4.39181	4.99053	4.68282
¬¶ ¬¶ ¬¶--Copula pyramidis	2.50733	2.37523	2.61658	2.32333	2.34464	2.51597	2.43347	2.31194	2.83827	2.78342	2.2633	2.60806	2.38989	2.39782	2.31789	2.03488	2.40122	2.30458	2.24941	2.51123	1.90099	2.23546	2.25446	2.58464	2.85306	3.03437	2.79405	2.61472	2.37088	3.14944	2.42381	3.10938	2.56922	2.88282	2.58234	2.83098	2.83283	2.44339	2.67642	2.64269	2.78317	2.54528	2.56538	2.68915	2.7536	2.64269	2.44019	2.8345	2.71046
¬¶ ¬¶ ¬¶--Flocculus	1.03776	1.0073	1.09952	0.93952	0.973696	1.09299	1.03085	1.11827	1.25978	1.05331	0.982272	1.12474	1.12544	1.10477	1.00621	0.969216	1.03277	1.00294	0.94496	1.11078	1.12563	0.897984	1.07955	1.06886	1.05971	1.35014	1.17728	1.07923	1.14362	1.2809	1.13062	1.10048	1.04467	1.03494	1.14029	1.03053	1.10848	1.01325	1.10682	1.10182	1.13242	1.14227	1.07469	1.23539	1.15091	1.112	1.11936	1.2727	1.24973
¬¶ ¬¶ ¬∞--Paraflocculus	4.47814	4.26848	4.53517	4.43226	3.59206	4.52646	4.76589	4.26086	5.15002	4.48966	4.37581	4.55603	4.26637	4.0032	4.2585	3.73478	4.64019	4.0119	3.79846	4.45267	4.12448	4.10778	4.36109	4.69773	4.70483	4.87104	4.70682	4.26362	4.64102	5.12122	4.58605	4.79053	4.584	4.53434	4.57702	4.43002	4.94624	4.00045	4.70022	4.64941	4.58624	4.52128	4.34554	4.99904	4.78374	4.34758	4.11341	4.80256	4.6112
¬¶ ¬∞--Cerebellar nuclei	1.32794	1.4601	1.50253	1.29971	1.28128	1.45434	1.40941	1.53696	1.86419	1.55104	1.43904	1.53286	1.51712	1.44333	1.47917	1.20371	1.56211	1.49882	1.26771	1.51731	1.41651	1.28621	1.39642	1.52051	1.65389	1.85453	1.57952	1.38989	1.59693	1.79059	1.69722	1.63795	1.48058	1.56493	1.70534	1.58022	1.84525	1.30835	1.74701	1.74592	1.6553	1.60083	1.58733	1.91866	1.7536	1.75578	1.62758	1.6544	1.71686
¬¶ ¬¶--Dentate nucleus	0.329728	0.350336	0.366464	0.314304	0.308416	0.3568	0.33984	0.362368	0.468736	0.349248	0.358592	0.36736	0.35264	0.360256	0.346304	0.304192	0.357632	0.358464	0.290496	0.374528	0.332672	0.31872	0.340032	0.411584	0.44544	0.520192	0.407808	0.37728	0.438592	0.463616	0.449984	0.443328	0.388224	0.412672	0.46976	0.43712	0.50752	0.357504	0.455296	0.455104	0.458176	0.450304	0.413248	0.51712	0.469312	0.457664	0.46208	0.466304	0.451968
¬¶ ¬¶--Interposed nucleus	0.425792	0.464704	0.485312	0.440256	0.432768	0.498176	0.453248	0.521088	0.673088	0.513664	0.472704	0.517952	0.53696	0.490944	0.504896	0.374848	0.535424	0.49792	0.423424	0.52	0.492864	0.428928	0.47488	0.547456	0.586688	0.658816	0.559936	0.489024	0.564544	0.634752	0.605632	0.5776	0.525568	0.550848	0.619392	0.592768	0.6384	0.466048	0.678528	0.654912	0.607616	0.57792	0.573056	0.695936	0.625088	0.658944	0.575424	0.58112	0.64352
¬¶ ¬∞--Fastigial nucleus	0.572416	0.645056	0.650752	0.545152	0.540096	0.59936	0.61632	0.653504	0.722368	0.688128	0.607744	0.647552	0.62752	0.592128	0.627968	0.524672	0.669056	0.642432	0.553792	0.622784	0.590976	0.53856	0.581504	0.561472	0.62176	0.67552	0.611776	0.523584	0.593792	0.692224	0.6416	0.617024	0.566784	0.601408	0.616192	0.550336	0.699328	0.4848	0.613184	0.635904	0.589504	0.572608	0.601024	0.7056	0.6592	0.639168	0.59008	0.606976	0.621376
¬¶--fiber tracts	49.482	50.2424	54.2964	47.2972	46.7548	51.3295	52.3082	54.6473	57.6718	57.14	49.1544	55.8916	50.3869	53.0323	53.2025	44.0202	53.7657	50.8351	44.7529	51.369	51.3619	51.1045	48.0645	52.0436	59.845	60.439	52.8588	48.0421	53.6469	59.3666	55.3777	53.4331	50.8876	52.7736	56.7884	57.8516	62.0729	48.2337	58.1631	59.8135	55.3708	53.5565	56.4769	60.6491	55.1663	55.9825	50.9923	56.4794	57.3464
¬¶ ¬¶--cranial nerves	9.03302	8.51866	9.39354	8.28205	7.80774	9.05696	8.85069	9.32781	9.37414	9.78406	8.64768	9.88486	8.64883	8.82342	9.53453	7.71898	8.35104	8.92678	8.07245	9.10445	8.81146	9.35085	8.05222	8.52973	9.31123	9.44237	8.70387	8.04058	8.67853	9.66125	8.73651	8.64717	7.99533	8.90867	8.7753	8.99821	9.79008	7.79488	8.74438	9.42432	8.80467	8.60992	9.2695	9.86733	8.86528	8.87757	8.31693	9.20045	9.06048
¬¶ ¬¶ ¬¶--olfactory nerve	3.55238	3.22086	3.69094	3.29178	3.03744	3.54253	3.54202	3.48947	3.72678	4.00448	3.30688	3.7881	3.46426	3.33363	3.82067	3.07347	2.66938	3.5863	3.22803	3.57818	3.42848	3.75053	2.39667	3.16499	3.49946	3.67187	3.33734	2.8313	3.34592	3.73907	3.21965	3.29178	2.96902	3.54246	3.10029	3.36064	3.64966	2.85184	3.19494	3.40243	3.27296	3.20608	3.49216	3.66054	3.24506	3.34758	3.13056	3.31494	3.43686
¬¶ ¬¶ ¬¶ ¬¶--anterior commissure, olfactory limb	1.57229	1.4153	1.59046	1.44307	1.4025	1.54349	1.55558	1.60192	1.57478	1.8272	1.48922	1.68506	1.54496	1.56122	1.67155	1.35853	1.33818	1.58918	1.44813	1.53024	1.59571	1.65024	1.38067	1.2521	1.49894	1.58739	1.40166	1.14976	1.39981	1.59533	1.36698	1.3264	1.18394	1.49094	1.25242	1.43744	1.58106	1.20736	1.32147	1.44986	1.3584	1.34035	1.4304	1.49491	1.31539	1.44166	1.27987	1.35885	1.40992
¬¶ ¬¶ ¬¶ ¬∞--lateral olfactory tract, general	1.9801	1.80557	2.10048	1.8487	1.63494	1.99904	1.98643	1.88755	2.152	2.17728	1.81766	2.10304	1.9193	1.77242	2.14912	1.71494	1.3312	1.99712	1.7799	2.04794	1.83277	2.10029	1.016	1.9129	2.00051	2.08448	1.93568	1.68154	1.94611	2.14374	1.85267	1.96538	1.78509	2.05152	1.84787	1.9232	2.06861	1.64448	1.87347	1.95258	1.91456	1.86573	2.06176	2.16563	1.92966	1.90592	1.85069	1.9561	2.02694
¬¶ ¬¶ ¬¶--facial nerve	0.305152	0.293824	0.291776	0.26176	0.249728	0.2944	0.278976	0.272128	0.287488	0.315328	0.270016	0.290432	0.272768	0.291776	0.315456	0.266048	0.31456	0.317248	0.268992	0.303936	0.310528	0.31776	0.299648	0.289984	0.294336	0.325952	0.28416	0.2896	0.314752	0.310912	0.3152	0.28896	0.252352	0.2816	0.2976	0.286784	0.349632	0.269824	0.28	0.322048	0.30304	0.306944	0.308096	0.341376	0.319808	0.32096	0.290688	0.323456	0.324352
¬¶ ¬¶ ¬¶--dorsal roots	3.02906	2.91245	3.19482	2.73984	2.71686	3.00877	2.98918	3.36173	3.19667	3.21581	3.02214	3.49818	2.91635	3.10445	3.2087	2.55238	3.26342	3.00256	2.7207	3.17747	3.06438	3.09459	3.34234	3.05344	3.14042	3.11955	2.98054	2.9303	2.97312	3.25082	3.11699	2.9897	2.7968	2.98106	3.17997	3.06861	3.47885	2.65965	3.11398	3.33363	3.10406	3.01638	3.22816	3.50522	3.03859	3.0656	2.85734	3.28909	3.09792
¬¶ ¬¶ ¬¶ ¬∞--cervicothalamic tract	3.02906	2.91245	3.19482	2.73984	2.71686	3.00877	2.98918	3.36173	3.19667	3.21581	3.02214	3.49818	2.91635	3.10445	3.2087	2.55238	3.26342	3.00256	2.7207	3.17747	3.06438	3.09459	3.34234	3.05344	3.14042	3.11955	2.98054	2.9303	2.97312	3.25082	3.11699	2.9897	2.7968	2.98106	3.17997	3.06861	3.47885	2.65965	3.11398	3.33363	3.10406	3.01638	3.22816	3.50522	3.03859	3.0656	2.85734	3.28909	3.09792
¬¶ ¬¶ ¬¶ ¬∞--medial lemniscus	3.02906	2.91245	3.19482	2.73984	2.71686	3.00877	2.98918	3.36173	3.19667	3.21581	3.02214	3.49818	2.91635	3.10445	3.2087	2.55238	3.26342	3.00256	2.7207	3.17747	3.06438	3.09459	3.34234	3.05344	3.14042	3.11955	2.98054	2.9303	2.97312	3.25082	3.11699	2.9897	2.7968	2.98106	3.17997	3.06861	3.47885	2.65965	3.11398	3.33363	3.10406	3.01638	3.22816	3.50522	3.03859	3.0656	2.85734	3.28909	3.09792
¬¶ ¬¶ ¬¶--optic nerve	1.99264	1.93254	2.05722	1.84134	1.66464	2.06125	1.88403	2.04531	1.99782	2.07648	1.888	2.15117	1.84115	1.94592	2.02931	1.68544	1.94067	1.86349	1.71597	1.89869	1.85837	2.02304	1.87168	1.86618	2.21536	2.16288	1.95514	1.83962	1.87898	2.21069	1.92973	1.92326	1.83526	1.96038	2.03443	2.1257	2.13645	1.8759	2.00262	2.19398	1.97523	1.92736	2.08947	2.18323	2.10144	1.98822	1.88384	2.11539	2.0359
¬¶ ¬¶ ¬¶ ¬∞--optic tract	1.99264	1.93254	2.05722	1.84134	1.66464	2.06125	1.88403	2.04531	1.99782	2.07648	1.888	2.15117	1.84115	1.94592	2.02931	1.68544	1.94067	1.86349	1.71597	1.89869	1.85837	2.02304	1.87168	1.86618	2.21536	2.16288	1.95514	1.83962	1.87898	2.21069	1.92973	1.92326	1.83526	1.96038	2.03443	2.1257	2.13645	1.8759	2.00262	2.19398	1.97523	1.92736	2.08947	2.18323	2.10144	1.98822	1.88384	2.11539	2.0359
¬¶ ¬¶ ¬∞--oculomotor nerve	0.153792	0.158976	0.158784	0.147328	0.139072	0.150016	0.15648	0.159168	0.165376	0.171968	0.16064	0.156992	0.154304	0.147648	0.160384	0.141632	0.163008	0.157184	0.138752	0.146176	0.149696	0.164928	0.141888	0.155136	0.161664	0.162112	0.146688	0.14976	0.16576	0.14976	0.154944	0.153472	0.141888	0.143168	0.163008	0.15648	0.175488	0.137664	0.152832	0.172224	0.149376	0.153152	0.151616	0.17696	0.160384	0.1552	0.154496	0.157568	0.16544
¬¶ ¬¶ ¬∞--posterior commissure	0.153792	0.158976	0.158784	0.147328	0.139072	0.150016	0.15648	0.159168	0.165376	0.171968	0.16064	0.156992	0.154304	0.147648	0.160384	0.141632	0.163008	0.157184	0.138752	0.146176	0.149696	0.164928	0.141888	0.155136	0.161664	0.162112	0.146688	0.14976	0.16576	0.14976	0.154944	0.153472	0.141888	0.143168	0.163008	0.15648	0.175488	0.137664	0.152832	0.172224	0.149376	0.153152	0.151616	0.17696	0.160384	0.1552	0.154496	0.157568	0.16544
¬¶ ¬¶--medial forebrain bundle system	7.58099	7.45542	8.56666	6.98298	7.2896	7.33734	8.22182	8.26336	8.57114	8.47904	7.66093	8.07917	7.83078	8.06957	7.84416	6.83424	8.36634	7.54586	6.62317	7.4601	7.70963	7.76141	7.12166	8.16275	9.37363	9.04627	7.84742	7.02662	8.17248	8.80352	8.72288	8.09421	7.86835	7.77344	8.66419	8.87002	9.64102	7.24602	9.05939	8.73914	8.10496	7.83194	8.38611	8.89594	8.05766	8.38957	7.54061	8.12525	8.44576
¬¶ ¬¶ ¬¶--cerebrum related	6.24685	6.17613	7.2071	5.7911	5.96282	6.03949	6.80262	6.87405	7.12032	7.02835	6.35328	6.67853	6.46074	6.69293	6.48339	5.63072	6.97082	6.2624	5.41139	6.14669	6.4288	6.33114	5.81818	6.90234	7.88762	7.58829	6.54944	5.83584	6.86707	7.33798	7.43027	6.7545	6.66669	6.41043	7.29146	7.4489	8.11955	6.07219	7.6816	7.31085	6.75776	6.56595	7.00531	7.44653	6.71994	7.01997	6.27622	6.73408	7.02701
¬¶ ¬¶ ¬¶ ¬¶--anterior commissure, temporal limb	0.472128	0.49376	0.559872	0.487744	0.472704	0.508096	0.554304	0.560448	0.559296	0.596608	0.519104	0.557376	0.543872	0.564288	0.550592	0.48768	0.573248	0.555264	0.499712	0.575104	0.556224	0.510848	0.503744	0.51168	0.526656	0.591232	0.516352	0.455552	0.533952	0.572288	0.569792	0.491008	0.466048	0.493056	0.53248	0.533952	0.595968	0.472768	0.592384	0.548416	0.543104	0.53696	0.584384	0.609728	0.524416	0.56672	0.461184	0.529856	0.4912
¬¶ ¬¶ ¬¶ ¬¶--fornix system	3.97293	3.9447	4.60058	3.61651	3.75117	3.69197	4.31757	4.27002	4.4368	4.32563	4.01894	4.06707	3.91994	3.88998	3.88026	3.47123	4.15475	3.77421	3.26394	3.6695	3.80346	3.83078	3.56909	4.52928	5.1401	4.81555	4.24083	3.72646	4.30054	4.55443	4.7767	4.36909	4.39008	4.03578	4.61997	4.78778	5.0992	3.94509	4.8752	4.51546	4.12928	4.02925	4.22528	4.58253	4.18227	4.25523	3.96544	4.18022	4.35251
¬¶ ¬¶ ¬¶ ¬¶ ¬¶--fimbria	3.31302	3.27059	3.86067	2.98861	3.11885	3.05107	3.62541	3.55398	3.73594	3.59738	3.3376	3.37747	3.21683	3.19597	3.208	2.88691	3.43155	3.09581	2.67277	2.9927	3.17126	3.13389	2.93933	3.84595	4.36019	4.01613	3.52499	3.08141	3.57242	3.78214	4.03155	3.6519	3.70854	3.35872	3.90675	4.01792	4.26125	3.31565	4.09894	3.70035	3.40013	3.33325	3.46099	3.79181	3.46214	3.50874	3.29222	3.43904	3.52493
¬¶ ¬¶ ¬¶ ¬¶ ¬∞--dorsal fornix	0.659904	0.674112	0.739904	0.627904	0.63232	0.640896	0.69216	0.716032	0.700864	0.728256	0.681344	0.6896	0.703104	0.694016	0.672256	0.58432	0.7232	0.6784	0.591168	0.6768	0.632192	0.696896	0.62976	0.683328	0.779904	0.799424	0.71584	0.645056	0.728128	0.772288	0.745152	0.717184	0.681536	0.677056	0.713216	0.769856	0.837952	0.62944	0.776256	0.815104	0.729152	0.696	0.764288	0.79072	0.720128	0.746496	0.673216	0.741184	0.827584
¬¶ ¬¶ ¬¶ ¬¶--stria terminalis	0.959936	0.93504	1.07654	0.915776	0.863744	1.01146	1.01869	1.03878	1.13242	1.11603	0.985984	1.02106	1.13254	1.21037	1.1303	0.961664	1.21139	1.0928	0.957312	1.01901	1.10669	1.06835	0.981248	0.951616	1.14752	1.12237	0.949632	0.896	1.01165	1.14534	1.05139	1.02291	0.98176	1.00448	1.05088	1.0489	1.2695	0.882112	1.08	1.20922	1.06893	1.07354	1.15418	1.19194	1.12979	1.1897	0.987008	1.09773	1.13562
¬¶ ¬¶ ¬¶ ¬∞--cingulum bundle	0.841856	0.802624	0.970112	0.771072	0.8752	0.827968	0.912064	1.0048	0.991808	0.99008	0.829248	1.03302	0.864384	1.02829	0.92224	0.710144	1.03142	0.840128	0.690432	0.883072	0.962432	0.921152	0.764096	0.90976	1.07334	1.05914	0.842624	0.757824	1.02093	1.06592	1.03238	0.871488	0.8288	0.87712	1.08813	1.07827	1.15488	0.772224	1.13402	1.03776	1.01645	0.926208	1.04147	1.06234	0.883456	1.00832	0.862592	0.926272	1.04768
¬¶ ¬¶ ¬∞--hypothalamus related	1.33414	1.2793	1.35955	1.19187	1.32678	1.29786	1.4192	1.38931	1.45082	1.45069	1.30765	1.40064	1.37005	1.37664	1.36077	1.20352	1.39552	1.28346	1.21178	1.31341	1.28083	1.43027	1.30349	1.26042	1.48602	1.45798	1.29798	1.19078	1.30541	1.46554	1.29261	1.33971	1.20166	1.36301	1.37274	1.42112	1.52147	1.17382	1.37779	1.42829	1.3472	1.26598	1.3808	1.44941	1.33773	1.3696	1.26438	1.39117	1.41875
¬¶ ¬¶ ¬¶--epithalamus related	1.07328	1.0135	1.08237	0.957184	1.0425	1.02592	1.12486	1.12013	1.17203	1.14778	1.01965	1.13069	1.09005	1.0887	1.08256	0.963648	1.11904	1.02022	0.961536	1.0425	1.04096	1.13504	1.0537	0.995136	1.19898	1.16813	1.0407	0.963328	1.03898	1.15309	1.0327	1.0631	0.96192	1.07456	1.07603	1.12416	1.21446	0.925568	1.09414	1.14355	1.07533	1.00838	1.0985	1.13658	1.06906	1.06918	1.01235	1.11654	1.1383
¬¶ ¬¶ ¬¶ ¬¶--fasciculus retroflexus	0.292096	0.276224	0.28832	0.267968	0.267584	0.280512	0.304384	0.294912	0.309952	0.312896	0.28096	0.299008	0.29056	0.296384	0.296128	0.268864	0.292096	0.293312	0.258816	0.288064	0.27488	0.308032	0.276672	0.254208	0.297856	0.305856	0.275264	0.280064	0.277952	0.2992	0.274176	0.293376	0.262336	0.287232	0.280384	0.291008	0.329664	0.259264	0.278144	0.305088	0.294976	0.26592	0.321088	0.317376	0.300928	0.294208	0.267776	0.30784	0.3056
¬¶ ¬¶ ¬¶ ¬¶--habenular commissure	0.031488	0.029696	0.02976	0.027584	0.031616	0.027712	0.02784	0.028288	0.028544	0.028992	0.028608	0.02912	0.02112	0.026688	0.025088	0.020864	0.031936	0.022528	0.021632	0.024768	0.024064	0.02752	0.026304	0.029376	0.031872	0.0336	0.024832	0.02816	0.024128	0.035136	0.022912	0.033024	0.025408	0.0224	0.035584	0.034688	0.03072	0.026368	0.032192	0.027392	0.02432	0.02176	0.02272	0.024576	0.021632	0.026688	0.02912	0.025408	0.026048
¬¶ ¬¶ ¬¶ ¬∞--stria medullaris	0.749696	0.707584	0.764288	0.661632	0.743296	0.717696	0.79264	0.796928	0.833536	0.805888	0.71008	0.80256	0.778368	0.765632	0.761344	0.67392	0.795008	0.704384	0.681088	0.729664	0.742016	0.799488	0.75072	0.711552	0.869248	0.828672	0.740608	0.655104	0.736896	0.818752	0.735616	0.736704	0.674176	0.764928	0.760064	0.798464	0.85408	0.639936	0.783808	0.811072	0.756032	0.720704	0.754688	0.794624	0.746496	0.748288	0.715456	0.783296	0.806656
¬¶ ¬¶ ¬∞--mammillary related	0.260864	0.265792	0.277184	0.234688	0.284288	0.271936	0.294336	0.269184	0.278784	0.302912	0.288	0.269952	0.28	0.287936	0.278208	0.239872	0.27648	0.263232	0.25024	0.270912	0.239872	0.295232	0.249792	0.26528	0.28704	0.289856	0.25728	0.227456	0.266432	0.312448	0.259904	0.276608	0.239744	0.288448	0.296704	0.29696	0.307008	0.248256	0.283648	0.284736	0.271872	0.2576	0.282304	0.312832	0.268672	0.300416	0.252032	0.274624	0.280448
¬¶ ¬¶ ¬∞--mammilothalmic tract	0.260864	0.265792	0.277184	0.234688	0.284288	0.271936	0.294336	0.269184	0.278784	0.302912	0.288	0.269952	0.28	0.287936	0.278208	0.239872	0.27648	0.263232	0.25024	0.270912	0.239872	0.295232	0.249792	0.26528	0.28704	0.289856	0.25728	0.227456	0.266432	0.312448	0.259904	0.276608	0.239744	0.288448	0.296704	0.29696	0.307008	0.248256	0.283648	0.284736	0.271872	0.2576	0.282304	0.312832	0.268672	0.300416	0.252032	0.274624	0.280448
¬¶ ¬¶--cerebellum related fiber tracts	13.7267	14.6839	14.7279	13.3239	12.9325	14.8069	14.7352	15.4279	17.5193	16.3128	13.598	15.7572	13.8307	13.8193	14.4843	11.7507	14.8707	14.1817	12.7282	14.185	13.5062	13.0957	13.9509	14.2911	16.4874	17.6658	15.4656	13.9588	14.5267	17.5179	15.0125	15.2794	14.6075	15.7542	16.6218	16.3941	17.095	14.3159	16.9908	16.5608	15.6748	15.127	15.2646	16.8592	16.048	15.5738	14.5981	15.9471	16.1285
¬¶ ¬¶ ¬¶--cerebellar peduncles	3.7063	3.85107	3.80928	3.53587	3.35392	3.83821	3.79021	3.93018	4.23341	3.96666	3.58803	4.07878	3.56282	3.81958	3.88141	3.16653	4.00224	3.77728	3.47142	3.80582	4.03462	3.62899	3.68781	3.74637	3.96499	4.24269	3.92486	3.77818	3.8473	4.42586	3.86957	3.76704	3.50816	3.80493	3.90202	3.96941	4.33094	3.51616	4.14598	4.29498	3.92352	3.8089	4.15648	4.3401	4.06867	4.0425	3.76768	4.23955	4.1808
¬¶ ¬¶ ¬¶ ¬¶--inferior cerebellar peduncle	1.06694	1.08461	1.06458	1.07949	0.96512	1.1223	1.03891	1.0944	1.17741	1.07494	1.0064	1.12614	0.957568	1.10208	1.12013	0.915776	1.06771	1.04826	0.965696	1.07206	1.04762	0.97408	1.03603	0.999168	1.13741	1.20538	1.12013	1.1289	1.08358	1.24186	1.04365	1.07232	1.00166	1.05536	1.10381	1.09229	1.21504	0.969472	1.1703	1.21958	1.1001	1.07437	1.18163	1.17126	1.13811	1.15443	1.08928	1.20096	1.23046
¬¶ ¬¶ ¬¶ ¬¶--middle cerebellar peduncle	1.63488	1.70733	1.67699	1.5159	1.48442	1.70771	1.68685	1.78035	1.81152	1.74029	1.52256	1.85619	1.55936	1.66982	1.67994	1.31328	1.83302	1.67968	1.52589	1.66515	1.93875	1.6425	1.61958	1.58035	1.66726	1.75584	1.63283	1.56096	1.56762	1.90349	1.59808	1.54419	1.44608	1.6672	1.60902	1.69216	1.80115	1.56378	1.74406	1.81958	1.62246	1.62259	1.71974	1.8368	1.70054	1.72928	1.5415	1.85382	1.70259
¬¶ ¬¶ ¬¶ ¬∞--superior cerebelar peduncles	1.00448	1.05914	1.06771	0.94048	0.904384	1.00819	1.06445	1.05542	1.24448	1.15142	1.05907	1.09645	1.04589	1.04768	1.08134	0.937472	1.1015	1.04934	0.97984	1.06861	1.04826	1.01242	1.03219	1.16685	1.16032	1.28147	1.1719	1.08832	1.1961	1.28051	1.22784	1.15053	1.06042	1.08237	1.18918	1.18496	1.31475	0.982912	1.23162	1.25581	1.20096	1.11194	1.2551	1.33203	1.23002	1.15878	1.1369	1.18477	1.24774
¬¶ ¬¶ ¬∞--arbor vitae	10.0204	10.8328	10.9187	9.78803	9.57862	10.9686	10.945	11.4977	13.2859	12.3461	10.01	11.6784	10.2678	9.99968	10.6029	8.58419	10.8684	10.4044	9.25677	10.3791	9.47155	9.46669	10.2631	10.5447	12.5224	13.4231	11.5407	10.1807	10.6794	13.0921	11.143	11.5123	11.0993	11.9492	12.7198	12.4247	12.764	10.7997	12.8449	12.2659	11.7513	11.3181	11.1082	12.5191	11.9793	11.5313	10.8304	11.7076	11.9477
¬¶ ¬¶ ¬¶--trunk of arbor vita	4.71142	5.31827	5.10637	4.67002	4.4167	5.16589	4.95117	5.35712	6.24333	5.6969	4.79795	5.50003	4.96051	4.86298	5.12883	4.07533	5.36115	5.18387	4.49875	5.04102	4.75219	4.4729	4.91366	4.99066	5.7657	6.28083	5.33658	4.79981	5.14477	6.27322	5.58349	5.46598	4.99469	5.46554	5.9264	5.64966	6.04179	4.90317	6.1111	5.96422	5.58618	5.34061	5.35123	6.23821	5.85101	5.74067	5.37005	5.46771	5.84256
¬¶ ¬¶ ¬¶--lobule 1-2 white matter	0.11552	0.113472	0.11136	0.117568	0.102848	0.115968	0.117376	0.112384	0.113024	0.155904	0.10688	0.126976	0.109376	0.09248	0.091456	0.0832	0.102656	0.107136	0.074688	0.107264	0.090176	0.095296	0.100224	0.124288	0.126912	0.140224	0.122304	0.11936	0.098048	0.12864	0.115776	0.13056	0.101632	0.127616	0.148608	0.139136	0.132096	0.107584	0.170112	0.109888	0.127488	0.104256	0.102912	0.144832	0.11488	0.124224	0.119424	0.114624	0.134464
¬¶ ¬¶ ¬¶--lobule 3 white matter	0.256064	0.285696	0.257792	0.232576	0.256064	0.261504	0.26912	0.272128	0.307968	0.339456	0.237632	0.275776	0.23712	0.21984	0.222208	0.184064	0.256064	0.217984	0.193664	0.234368	0.225344	0.210624	0.22784	0.229952	0.303872	0.358912	0.269696	0.24832	0.212416	0.32896	0.233344	0.310592	0.281664	0.297344	0.34592	0.31776	0.284352	0.261696	0.344256	0.313472	0.3072	0.28544	0.22432	0.267456	0.2608	0.244864	0.257088	0.273024	0.255104
¬¶ ¬¶ ¬¶--trunk of lobules 1-3 white matter	0.218112	0.232128	0.200384	0.191808	0.176256	0.21088	0.188672	0.233536	0.2272	0.26496	0.216896	0.248896	0.204736	0.185152	0.203072	0.187008	0.23456	0.209344	0.165952	0.2128	0.192832	0.1776	0.199104	0.209728	0.257088	0.258112	0.225536	0.1984	0.200704	0.229888	0.2064	0.217792	0.206528	0.224128	0.243712	0.226624	0.239296	0.20384	0.268992	0.21696	0.238336	0.189376	0.201728	0.231552	0.209216	0.208064	0.221952	0.214912	0.24416
¬¶ ¬¶ ¬¶--lobules 4-5 white matter	0.621632	0.67584	0.703104	0.614592	0.636928	0.660224	0.68608	0.718208	0.981824	0.74656	0.627456	0.722816	0.626944	0.63392	0.683328	0.50144	0.636288	0.578432	0.531904	0.601024	0.5856	0.573056	0.664896	0.666944	0.835584	0.825152	0.80512	0.632832	0.63104	0.853824	0.65728	0.710848	0.775936	0.783744	0.850752	0.85664	0.797312	0.751424	0.833344	0.757184	0.751104	0.7248	0.680704	0.684288	0.671616	0.70816	0.665664	0.723904	0.709696
¬¶ ¬¶ ¬¶--lobules 6-7 white matter	0.826816	0.898176	1.02867	0.826816	0.835648	0.965376	1.14643	1.16275	1.08666	1.064	0.832768	1.01235	0.852736	0.91968	0.980224	0.784768	0.950656	0.884224	0.831488	0.851456	0.753664	0.845952	0.918272	0.78944	1.08832	1.12326	0.9696	0.859456	0.899328	0.972416	0.810432	0.94144	0.97984	1.13939	1.10029	1.05555	1.06093	0.984832	1.02317	0.99808	0.87008	0.948032	0.967488	0.93408	1.0263	0.954944	0.804736	1.0217	0.993472
¬¶ ¬¶ ¬¶--lobule 8 white matter	0.192832	0.173376	0.176704	0.147968	0.16224	0.201664	0.202688	0.180032	0.210688	0.221632	0.166208	0.188928	0.154048	0.156672	0.153536	0.148416	0.168832	0.154816	0.152064	0.168	0.139456	0.16288	0.153344	0.166272	0.192064	0.186112	0.186624	0.170368	0.145984	0.185856	0.160064	0.20928	0.165184	0.188544	0.18336	0.183552	0.20768	0.142848	0.181184	0.17056	0.172736	0.154752	0.159808	0.16672	0.177088	0.161792	0.1536	0.172032	0.17216
¬¶ ¬¶ ¬¶--trunk of lobules 6-8 white matter	0.127168	0.151488	0.155968	0.124416	0.130432	0.156928	0.148352	0.157312	0.16256	0.165952	0.144896	0.151232	0.12576	0.136256	0.133952	0.11936	0.135168	0.123968	0.114752	0.137856	0.120512	0.128512	0.1648	0.126656	0.154304	0.148032	0.139456	0.115072	0.1264	0.161728	0.132544	0.145152	0.118272	0.185984	0.174592	0.156928	0.166848	0.127488	0.15296	0.138304	0.132544	0.138112	0.133824	0.139904	0.148608	0.130944	0.121856	0.131392	0.134912
¬¶ ¬¶ ¬¶--lobule 9 white matter	0.315008	0.299264	0.324736	0.295552	0.298176	0.315904	0.307328	0.303296	0.344896	0.377408	0.279744	0.324608	0.2928	0.297984	0.353152	0.270656	0.30816	0.309952	0.28704	0.319168	0.259776	0.308992	0.3104	0.281984	0.317568	0.362688	0.344128	0.28608	0.269696	0.376576	0.297408	0.31168	0.299072	0.354688	0.32928	0.334272	0.3664	0.282432	0.340864	0.340416	0.329408	0.324416	0.331776	0.342336	0.334464	0.30016	0.296768	0.328576	0.347072
¬¶ ¬¶ ¬¶--lobule 10 white matter	0.10752	0.10496	0.118208	0.106112	0.108224	0.117696	0.124352	0.101312	0.118656	0.11584	0.093568	0.110912	0.110656	0.101248	0.091008	0.087488	0.105856	0.100288	0.092544	0.109824	0.08736	0.084864	0.098624	0.08992	0.14048	0.141952	0.104512	0.090624	0.103104	0.132032	0.094016	0.103552	0.095616	0.11456	0.1168	0.12448	0.122816	0.092544	0.126336	0.127936	0.12192	0.119552	0.097216	0.115264	0.116352	0.101248	0.11072	0.112064	0.112192
¬¶ ¬¶ ¬¶--anterior lobule white matter	0.07264	0.082752	0.07584	0.072	0.06688	0.067648	0.063168	0.06176	0.095104	0.070784	0.0656	0.071936	0.075776	0.071296	0.076608	0.056256	0.081088	0.067584	0.07008	0.08288	0.069312	0.066752	0.069888	0.115264	0.097088	0.109696	0.094528	0.0896	0.102144	0.10176	0.106496	0.091008	0.093632	0.080704	0.077376	0.097856	0.118912	0.098048	0.088512	0.116544	0.132032	0.100992	0.089984	0.098688	0.112064	0.09504	0.115776	0.121152	0.108864
¬¶ ¬¶ ¬¶--simple lobule white matter	0.46784	0.483136	0.502592	0.436032	0.440576	0.502272	0.4704	0.56	0.685568	0.546944	0.486336	0.543616	0.44672	0.398976	0.4848	0.363776	0.440768	0.420672	0.410752	0.459776	0.388928	0.381056	0.446528	0.52928	0.67872	0.675648	0.548032	0.496384	0.53984	0.652032	0.50144	0.545408	0.640256	0.563968	0.698944	0.678912	0.682304	0.577472	0.640832	0.605248	0.5968	0.611264	0.507776	0.658432	0.590912	0.535104	0.481984	0.626048	0.551424
¬¶ ¬¶ ¬¶--crus 1 white matter	0.496128	0.539456	0.579328	0.502592	0.520192	0.604736	0.63104	0.583808	0.7072	0.690688	0.5056	0.60192	0.495808	0.461568	0.494016	0.407488	0.518528	0.474304	0.433792	0.493376	0.449792	0.469248	0.532928	0.522496	0.62208	0.663552	0.64256	0.505856	0.530112	0.714688	0.550784	0.59584	0.611456	0.556864	0.678656	0.71104	0.643328	0.610432	0.669952	0.58848	0.570432	0.558208	0.578048	0.58656	0.555904	0.52896	0.490048	0.564928	0.564224
¬¶ ¬¶ ¬¶--trunk of simple and crus 1 white matter	0.17344	0.210624	0.196608	0.173184	0.173632	0.189632	0.178176	0.196544	0.203072	0.202624	0.156672	0.201472	0.194176	0.167872	0.194496	0.145536	0.192	0.191616	0.170048	0.18976	0.165248	0.17312	0.170752	0.18848	0.230784	0.24192	0.19712	0.182336	0.201024	0.208768	0.203136	0.193024	0.18976	0.217408	0.225792	0.218432	0.258176	0.181888	0.225728	0.217472	0.215296	0.204864	0.198592	0.239552	0.223168	0.2016	0.196736	0.195904	0.214272
¬¶ ¬¶ ¬¶--crus 2 white matter	0.29792	0.277888	0.30176	0.25216	0.300736	0.313664	0.338496	0.33824	0.444608	0.402816	0.290944	0.366208	0.296832	0.28224	0.255296	0.255488	0.29152	0.301824	0.252032	0.30176	0.251136	0.2928	0.293056	0.35808	0.380736	0.438208	0.357184	0.288832	0.321024	0.396736	0.32	0.36832	0.347776	0.412224	0.376896	0.3904	0.366848	0.35072	0.368064	0.356544	0.370432	0.30528	0.320704	0.372352	0.358144	0.329344	0.300224	0.400704	0.316672
¬¶ ¬¶ ¬¶--paramedian lobule	0.167616	0.149568	0.167808	0.150208	0.175232	0.171648	0.174848	0.205056	0.23296	0.214336	0.160384	0.213504	0.175104	0.162432	0.172416	0.150272	0.171072	0.177408	0.159488	0.169216	0.129024	0.17248	0.149888	0.183552	0.215424	0.270336	0.18912	0.184256	0.171392	0.210048	0.171008	0.1968	0.186624	0.192768	0.188096	0.225664	0.189248	0.1968	0.21248	0.19488	0.213056	0.200256	0.207232	0.20768	0.18176	0.190336	0.189888	0.207744	0.197312
¬¶ ¬¶ ¬¶--trunk of crus 2 and paramedian white matter	0.292736	0.308288	0.305664	0.301056	0.3072	0.325312	0.331776	0.3584	0.418624	0.406592	0.2912	0.37152	0.33248	0.323008	0.337984	0.279232	0.334784	0.351744	0.30752	0.348288	0.277312	0.326528	0.307008	0.368768	0.44544	0.470976	0.361984	0.340992	0.384192	0.436928	0.390656	0.37056	0.35712	0.402112	0.428288	0.421056	0.42208	0.354112	0.415872	0.420608	0.409024	0.381312	0.376896	0.427392	0.415296	0.405248	0.381248	0.396224	0.403456
¬¶ ¬¶ ¬¶--copula white matter	0.105728	0.090112	0.10112	0.091904	0.09568	0.101696	0.109376	0.101952	0.120512	0.128128	0.087616	0.12288	0.099968	0.0944	0.089984	0.076992	0.091264	0.098304	0.08864	0.093248	0.075456	0.084224	0.085952	0.09568	0.125312	0.127936	0.106624	0.102784	0.087808	0.130816	0.094976	0.11744	0.106624	0.111168	0.099328	0.11968	0.109568	0.096832	0.10784	0.100224	0.10528	0.094656	0.100928	0.104128	0.099648	0.090304	0.090624	0.098944	0.104256
¬¶ ¬¶ ¬¶--paraflocculus white matter	0.378048	0.37088	0.424768	0.407744	0.308864	0.436608	0.433152	0.413824	0.491584	0.45696	0.397248	0.442624	0.394304	0.34592	0.380224	0.334528	0.415232	0.377408	0.350528	0.376128	0.376512	0.380864	0.383616	0.428736	0.464704	0.496256	0.449216	0.395136	0.428672	0.513088	0.42816	0.415104	0.473024	0.455808	0.448832	0.440192	0.472832	0.393024	0.491456	0.436928	0.416448	0.450816	0.396544	0.461568	0.438208	0.399296	0.376	0.434944	0.449536
¬¶ ¬¶ ¬∞--flocculus white matter	0.07616	0.067456	0.079872	0.073728	0.066112	0.083392	0.073024	0.080064	0.089856	0.077632	0.064384	0.080192	0.081984	0.08576	0.076352	0.072896	0.072768	0.073536	0.07104	0.08192	0.08192	0.058944	0.07232	0.078528	0.080192	0.103296	0.090816	0.074176	0.081664	0.084096	0.085568	0.071936	0.074624	0.074688	0.077888	0.076864	0.081216	0.08256	0.071808	0.091904	0.085504	0.081152	0.080448	0.098112	0.093888	0.08096	0.086016	0.101056	0.091904
¬¶ ¬¶--lateral forebrain bundle system	18.9904	19.421	21.4533	18.5731	18.5958	19.975	20.3494	21.4693	22.0545	22.4001	19.1061	22.0218	19.9238	22.1733	21.1939	17.5785	22.0231	20.0272	17.1861	20.4707	21.1958	20.7526	18.7926	20.9208	24.5243	24.1163	20.6905	18.8893	22.1246	23.2223	22.75	21.2607	20.2846	20.1875	22.582	23.4578	25.364	18.7476	23.212	24.9233	22.6285	21.8608	23.4012	24.8686	22.033	22.9902	20.3991	23.0553	23.5528
¬¶ ¬¶ ¬¶--corticospinal tract	7.64224	7.72909	8.25222	7.33888	7.248	7.6864	7.69075	8.37632	8.13626	8.35974	7.69094	8.47462	7.73261	8.75277	8.52064	6.91437	8.75686	8.10675	6.96154	8.23002	8.31245	8.37485	7.83379	7.79488	8.87277	8.8601	7.66317	7.19814	8.09498	8.65427	8.37562	8.09933	7.2912	7.94618	8.0729	8.29152	9.19706	6.96179	8.26829	9.12448	8.27296	8.12723	8.66957	9.22694	8.39494	8.76691	7.58586	8.86253	8.80237
¬¶ ¬¶ ¬¶ ¬¶--cerebal peduncle	2.63059	2.76403	2.77594	2.45882	2.30733	2.55968	2.57446	2.88992	2.65517	2.81485	2.4409	3.01286	2.4192	2.86458	2.88474	2.24979	2.83149	2.75296	2.28544	2.84211	2.66714	2.6537	2.57146	2.59302	2.89581	3.00672	2.55078	2.4439	2.65382	2.88582	2.77158	2.72198	2.34701	2.69523	2.69626	2.78899	2.98093	2.32941	2.8199	3.04973	2.77171	2.62355	2.88902	3.04678	2.78445	3.01504	2.43117	3.04058	3.04275
¬¶ ¬¶ ¬¶ ¬¶--corticospinal tract-other	1.89894	1.85766	1.96595	1.90214	1.86707	1.89632	1.86342	2.08883	1.9593	2.03706	2.06957	2.06413	1.85197	2.19718	2.13542	1.78176	2.26675	2.0016	1.70912	2.05926	2.04218	2.18771	2.17504	2.06202	2.2041	2.00966	2.0153	1.99949	2.09299	2.11834	2.18982	2.04493	1.92256	1.8521	1.98355	2.03853	2.25856	1.67258	1.928	2.17446	2.05952	2.0681	2.09549	2.30605	1.93946	1.90221	1.90566	2.17952	1.84896
¬¶ ¬¶ ¬¶ ¬∞--internal capsule	3.1127	3.10739	3.51034	2.97792	3.0736	3.2304	3.25286	3.39757	3.52179	3.50784	3.18048	3.39763	3.46144	3.69101	3.50048	2.88282	3.65862	3.35219	2.96698	3.32864	3.60314	3.53344	3.0873	3.13984	3.77286	3.84371	3.09709	2.75475	3.34816	3.65011	3.41421	3.33242	3.02163	3.39885	3.39309	3.464	3.95757	2.95981	3.52038	3.90029	3.44173	3.43558	3.68506	3.87411	3.67104	3.84966	3.24902	3.64243	3.91066
¬¶ ¬¶ ¬∞--corpus callosum	11.3482	11.6919	13.201	11.2342	11.3478	12.2886	12.6586	13.093	13.9182	14.0404	11.4152	13.5472	12.1912	13.4205	12.6732	10.6641	13.2662	11.9205	10.2246	12.2406	12.8833	12.3777	10.9588	13.1259	15.6516	15.2562	13.0273	11.6912	14.0296	14.568	14.3744	13.1613	12.9934	12.2413	14.5091	15.1663	16.1669	11.7858	14.9437	15.7988	14.3556	13.7336	14.7316	15.6417	13.6381	14.2233	12.8133	14.1928	14.7504
¬¶ ¬∞--extrapyramidal fiber systems	0.150912	0.163392	0.155008	0.135232	0.129088	0.153344	0.15104	0.158912	0.152768	0.164032	0.141632	0.148608	0.152832	0.146688	0.1456	0.137728	0.15456	0.1536	0.142976	0.1488	0.13888	0.144	0.147072	0.139264	0.148416	0.16832	0.15136	0.12672	0.14464	0.1616	0.155776	0.15168	0.13184	0.149824	0.145088	0.131456	0.182848	0.129344	0.156544	0.165952	0.15776	0.126784	0.155456	0.15808	0.162368	0.15136	0.137536	0.151296	0.158912
¬¶ ¬∞--rubrospinal tract	0.150912	0.163392	0.155008	0.135232	0.129088	0.153344	0.15104	0.158912	0.152768	0.164032	0.141632	0.148608	0.152832	0.146688	0.1456	0.137728	0.15456	0.1536	0.142976	0.1488	0.13888	0.144	0.147072	0.139264	0.148416	0.16832	0.15136	0.12672	0.14464	0.1616	0.155776	0.15168	0.13184	0.149824	0.145088	0.131456	0.182848	0.129344	0.156544	0.165952	0.15776	0.126784	0.155456	0.15808	0.162368	0.15136	0.137536	0.151296	0.158912
¬¶ ¬∞--ventral tegmental decussation	0.150912	0.163392	0.155008	0.135232	0.129088	0.153344	0.15104	0.158912	0.152768	0.164032	0.141632	0.148608	0.152832	0.146688	0.1456	0.137728	0.15456	0.1536	0.142976	0.1488	0.13888	0.144	0.147072	0.139264	0.148416	0.16832	0.15136	0.12672	0.14464	0.1616	0.155776	0.15168	0.13184	0.149824	0.145088	0.131456	0.182848	0.129344	0.156544	0.165952	0.15776	0.126784	0.155456	0.15808	0.162368	0.15136	0.137536	0.151296	0.158912
¬∞--ventricular systems	6.30029	4.8375	6.06861	4.47418	5.27859	4.52954	5.49894	5.50266	5.28973	5.31731	5.07974	5.18982	5.12141	4.86291	4.90733	4.45536	5.30202	4.53626	4.27853	4.57651	4.5417	5.08736	4.72448	5.35392	7.04742	5.79923	5.0105	4.34202	5.17517	5.84166	5.54579	5.2688	4.9959	4.66022	5.38144	5.31411	5.68646	4.1993	5.56979	4.95027	4.81382	4.62413	4.76474	5.01069	4.77811	4.77523	4.61786	4.83539	5.05498
¬¶--cerebral aqueduct	0.479424	0.385664	0.39072	0.337216	0.397888	0.3584	0.418368	0.475776	0.428736	0.470464	0.389888	0.441024	0.407168	0.391232	0.449152	0.3984	0.4336	0.40608	0.319296	0.380416	0.316992	0.383552	0.384064	0.3648	0.470144	0.458176	0.339648	0.377536	0.387264	0.571072	0.401472	0.460416	0.360256	0.443904	0.478144	0.43296	0.446528	0.311808	0.417088	0.399104	0.436096	0.392512	0.391744	0.405056	0.39264	0.377472	0.411456	0.37728	0.401728
¬¶--fourth ventricle	0.802624	0.836288	0.923968	0.82496	0.811264	0.825792	0.855808	0.820032	0.821824	0.864	0.797952	0.808512	0.798976	0.79648	0.89888	0.7776	0.830464	0.771584	0.694528	0.75136	0.67776	0.975424	0.801152	0.7264	0.927424	0.889216	0.744064	0.665536	0.724288	0.992512	0.78976	0.856128	0.736192	0.792832	0.849024	0.784704	0.836096	0.667456	0.87904	0.774848	0.756416	0.712	0.773888	0.7872	0.824704	0.748864	0.806592	0.766272	0.84672
¬¶--lateral ventricle	3.98426	2.71098	3.68928	2.47635	3.0647	2.53856	3.19379	3.2201	3.07181	3.01254	2.98464	3.01363	2.91584	2.73414	2.6311	2.45728	2.99091	2.50893	2.43738	2.57075	2.72736	2.81843	2.64358	3.26586	4.47482	3.33728	2.93619	2.43821	3.07533	3.28525	3.37018	2.98842	2.96128	2.584	3.07245	3.12621	3.30854	2.42701	3.3113	2.86317	2.73555	2.59315	2.70925	2.88691	2.68179	2.69958	2.54285	2.75155	2.84467
¬¶ ¬¶--lateral ventricle-other	3.92698	2.6535	3.63213	2.42182	3.01158	2.48294	3.12646	3.15597	3.01408	2.93786	2.92032	2.94752	2.85562	2.66861	2.55987	2.39974	2.93152	2.4473	2.38112	2.51136	2.67283	2.752	2.58323	3.2089	4.42419	3.27258	2.88301	2.39187	3.02125	3.23194	3.31539	2.94093	2.90944	2.52019	3.0247	3.07194	3.24403	2.38022	3.26099	2.80838	2.68851	2.54413	2.65338	2.82771	2.63398	2.6439	2.4912	2.69882	2.79104
¬¶ ¬∞--subependymal zone	0.05728	0.057472	0.057152	0.054528	0.05312	0.055616	0.067328	0.064128	0.057728	0.074688	0.06432	0.066112	0.060224	0.065536	0.071232	0.057536	0.059392	0.061632	0.056256	0.059392	0.054528	0.066432	0.060352	0.05696	0.050624	0.064704	0.053184	0.046336	0.05408	0.053312	0.054784	0.047488	0.05184	0.063808	0.047744	0.054272	0.064512	0.046784	0.050304	0.054784	0.04704	0.049024	0.055872	0.0592	0.047808	0.05568	0.051648	0.052736	0.053632
¬∞--third ventricle	1.03398	0.904576	1.06464	0.835648	1.00474	0.806784	1.03098	0.986752	0.96736	0.970304	0.907264	0.926656	0.999424	0.941056	0.928192	0.82208	1.04704	0.849664	0.827328	0.873984	0.819584	0.909952	0.89568	0.996864	1.17504	1.11456	0.990592	0.860736	0.988288	0.992832	0.984384	0.96384	0.938176	0.839488	0.981824	0.97024	1.0953	0.793024	0.962368	0.913152	0.88576	0.926464	0.889856	0.93152	0.878976	0.949312	0.85696	0.940288	0.961856

## Sheet: Absolute volume statistics
	Full Group (male and female combined)										Male										Female										Full Group Interaction
Absolute Volume	Atrx		WT							Absolute Volume	Atrx		WT							Absolute Volume	Atrx		WT							Absolute Volume	Atrx (Region ~ Genotype*Sex)
	Mean	SD	Mean	SD	%Diff	Effect	P-Value	FDR			Mean	SD	Mean	SD	%Diff	Effect	P-Value	FDR			Mean	SD	Mean	SD	%Diff	Effect	P-Value	FDR			FDR
Total Brain Volume	462.884	23.2088	483.472	25.2525	-4.25844	-0.815298	0.00483781	0.0136427	*	Total Brain Volume	458.861	23.6525	492.757	19.0374	-6.87882	-1.78048	0.00193804	0.00651695	**	Total Brain Volume	466.571	23.1884	477.669	27.4221	-2.32334	-0.404705	0.268764	0.535806		Total Brain Volume	0.400953
¬¶--Basic cell groups and regions	406.629	19.7116	422.816	21.7766	-3.82837	-0.743318	0.00926412	0.0241896	*	¬¶--Basic cell groups and regions	403.926	20.4978	431.751	16.4687	-6.44476	-1.68959	0.00296445	0.00918652	**	¬¶--Basic cell groups and regions	409.106	19.5226	417.231	23.2623	-1.94727	-0.34926	0.337195	0.613476		¬¶--Basic cell groups and regions	0.400953
¬¶ ¬¶--Cerebrum	241.764	12.426	250.31	13.0031	-3.41417	-0.657231	0.0233517	0.0567687	-	¬¶ ¬¶--Cerebrum	241.777	14.0966	256.878	9.26727	-5.87857	-1.62947	0.00985765	0.0250438	*	¬¶ ¬¶--Cerebrum	241.753	11.3209	246.206	13.548	-1.80865	-0.328685	0.365247	0.635486		¬¶ ¬¶--Cerebrum	0.420553
¬¶ ¬¶ ¬¶--Cerebral cortex	197.788	10.4421	205.33	10.399	-3.67317	-0.725272	0.0148617	0.0367632	*	¬¶ ¬¶ ¬¶--Cerebral cortex	197.736	11.9401	210.651	7.415	-6.13078	-1.74168	0.00840688	0.0217498	*	¬¶ ¬¶ ¬¶--Cerebral cortex	197.835	9.40546	202.005	10.797	-2.06394	-0.386149	0.295746	0.571236		¬¶ ¬¶ ¬¶--Cerebral cortex	0.420553
¬¶ ¬¶ ¬¶ ¬¶--Cortical subplate	13.4076	0.782568	13.6585	0.709147	-1.83689	-0.353793	0.244966	0.379929		¬¶ ¬¶ ¬¶ ¬¶--Cortical subplate	13.3027	0.761649	13.936	0.519045	-4.54426	-1.2201	0.0401534	0.073527	-	¬¶ ¬¶ ¬¶ ¬¶--Cortical subplate	13.5038	0.822403	13.4851	0.770133	0.138767	0.0242983	0.95118	0.980333		¬¶ ¬¶ ¬¶ ¬¶--Cortical subplate	0.420553
¬¶ ¬¶ ¬¶ ¬¶ ¬¶--Cortical subplate-other	9.7396	0.536035	9.76505	0.546338	-0.260652	-0.0465881	0.870282	0.898973		¬¶ ¬¶ ¬¶ ¬¶ ¬¶--Cortical subplate-other	9.70622	0.468309	10.0713	0.405214	-3.62532	-0.901049	0.0725641	0.122533		¬¶ ¬¶ ¬¶ ¬¶ ¬¶--Cortical subplate-other	9.7702	0.610863	9.57363	0.545281	2.05329	0.360502	0.378017	0.635486		¬¶ ¬¶ ¬¶ ¬¶ ¬¶--Cortical subplate-other	0.379006
¬¶ ¬¶ ¬¶ ¬¶ ¬¶--Claustrum	1.05305	0.148564	1.09149	0.0846879	-3.52226	-0.453964	0.264537	0.395157		¬¶ ¬¶ ¬¶ ¬¶ ¬¶--Claustrum	1.01174	0.155923	1.06957	0.0682183	-5.40711	-0.847759	0.293351	0.370964		¬¶ ¬¶ ¬¶ ¬¶ ¬¶--Claustrum	1.09092	0.137001	1.1052	0.0929537	-1.29196	-0.153611	0.744884	0.921303		¬¶ ¬¶ ¬¶ ¬¶ ¬¶--Claustrum	0.714704
¬¶ ¬¶ ¬¶ ¬¶ ¬¶ ¬¶--Claustrum-other	0.31023	0.0376912	0.300446	0.017952	3.25674	0.545048	0.243176	0.379929		¬¶ ¬¶ ¬¶ ¬¶ ¬¶ ¬¶--Claustrum-other	0.302033	0.0395569	0.301088	0.0202241	0.314013	0.0467489	0.94662	0.953381		¬¶ ¬¶ ¬¶ ¬¶ ¬¶ ¬¶--Claustrum-other	0.317744	0.0359163	0.300044	0.0170666	5.89913	1.03711	0.094613	0.274004		¬¶ ¬¶ ¬¶ ¬¶ ¬¶ ¬¶--Claustrum-other	0.569317
¬¶ ¬¶ ¬¶ ¬¶ ¬¶ ¬¶--Claustrum: dorsal part	0.193898	0.0331257	0.207564	0.0208559	-6.58426	-0.655284	0.0867886	0.165367		¬¶ ¬¶ ¬¶ ¬¶ ¬¶ ¬¶--Claustrum: dorsal part	0.18592	0.0335854	0.201882	0.016536	-7.90642	-0.965266	0.190241	0.273715		¬¶ ¬¶ ¬¶ ¬¶ ¬¶ ¬¶--Claustrum: dorsal part	0.201211	0.0323604	0.211116	0.0229326	-4.69189	-0.431933	0.351169	0.630762		¬¶ ¬¶ ¬¶ ¬¶ ¬¶ ¬¶--Claustrum: dorsal part	0.825316
¬¶ ¬¶ ¬¶ ¬¶ ¬¶ ¬∞--Claustrum: ventral part	0.54892	0.0861387	0.583483	0.0581463	-5.92364	-0.594422	0.102961	0.19102		¬¶ ¬¶ ¬¶ ¬¶ ¬¶ ¬∞--Claustrum: ventral part	0.523782	0.0893708	0.566598	0.0483564	-7.55678	-0.885437	0.194587	0.277138		¬¶ ¬¶ ¬¶ ¬¶ ¬¶ ¬∞--Claustrum: ventral part	0.571963	0.079797	0.594036	0.0626349	-3.71582	-0.352413	0.419139	0.666028		¬¶ ¬¶ ¬¶ ¬¶ ¬¶ ¬∞--Claustrum: ventral part	0.79032
¬¶ ¬¶ ¬¶ ¬¶ ¬∞--Endopiriform nucleus	2.61497	0.222194	2.80196	0.199652	-6.67369	-0.936601	0.00323599	0.00940772	**	¬¶ ¬¶ ¬¶ ¬¶ ¬∞--Endopiriform nucleus	2.58473	0.237088	2.79507	0.150415	-7.52534	-1.39838	0.0269185	0.0542216	-	¬¶ ¬¶ ¬¶ ¬¶ ¬∞--Endopiriform nucleus	2.64269	0.214211	2.80627	0.229801	-5.82923	-0.711851	0.0661563	0.212001		¬¶ ¬¶ ¬¶ ¬¶ ¬∞--Endopiriform nucleus	0.828151
¬¶ ¬¶ ¬¶ ¬¶ ¬¶--Endopiriform nucleus, dorsal part	2.08234	0.181942	2.14115	0.164324	-2.74661	-0.357885	0.240428	0.379647		¬¶ ¬¶ ¬¶ ¬¶ ¬¶--Endopiriform nucleus, dorsal part	2.03842	0.194359	2.0986	0.12345	-2.8674	-0.487447	0.41322	0.493763		¬¶ ¬¶ ¬¶ ¬¶ ¬¶--Endopiriform nucleus, dorsal part	2.1226	0.167831	2.16775	0.184115	-2.08259	-0.245202	0.511049	0.742316		¬¶ ¬¶ ¬¶ ¬¶ ¬¶--Endopiriform nucleus, dorsal part	0.941137
¬¶ ¬¶ ¬¶ ¬¶ ¬¶ ¬¶--Dorsal nucleus of the endopiriform	1.50955	0.151759	1.53609	0.125079	-1.72757	-0.212162	0.505659	0.639777		¬¶ ¬¶ ¬¶ ¬¶ ¬¶ ¬¶--Dorsal nucleus of the endopiriform	1.4753	0.159487	1.48241	0.0956051	-0.479493	-0.0743483	0.904008	0.92366		¬¶ ¬¶ ¬¶ ¬¶ ¬¶ ¬¶--Dorsal nucleus of the endopiriform	1.54095	0.143839	1.56964	0.13217	-1.82785	-0.217074	0.588717	0.806548		¬¶ ¬¶ ¬¶ ¬¶ ¬¶ ¬¶--Dorsal nucleus of the endopiriform	0.887671
¬¶ ¬¶ ¬¶ ¬¶ ¬¶ ¬∞--Intermediate nucleus of the endopiriform claustrum	0.572789	0.0487517	0.605061	0.0573761	-5.33369	-0.562465	0.0404998	0.0928533	-	¬¶ ¬¶ ¬¶ ¬¶ ¬¶ ¬∞--Intermediate nucleus of the endopiriform claustrum	0.563119	0.0459569	0.616186	0.0512589	-8.61219	-1.03528	0.0216439	0.0462392	*	¬¶ ¬¶ ¬¶ ¬¶ ¬¶ ¬∞--Intermediate nucleus of the endopiriform claustrum	0.581653	0.0515188	0.598108	0.0614504	-2.75112	-0.267772	0.460044	0.701256		¬¶ ¬¶ ¬¶ ¬¶ ¬¶ ¬∞--Intermediate nucleus of the endopiriform claustrum	0.502552
¬¶ ¬¶ ¬¶ ¬¶ ¬∞--Endopiriform nucleus, ventral part	0.532625	0.065957	0.66081	0.0703825	-19.3982	-1.82126	3.91412e-08	6.9e-07	**	¬¶ ¬¶ ¬¶ ¬¶ ¬∞--Endopiriform nucleus, ventral part	0.546304	0.0617613	0.696467	0.0747988	-21.5607	-2.00756	7.34134e-05	0.000422501	**	¬¶ ¬¶ ¬¶ ¬¶ ¬∞--Endopiriform nucleus, ventral part	0.520085	0.0698162	0.638524	0.0593452	-18.5488	-1.99576	5.03027e-05	0.00202648	**	¬¶ ¬¶ ¬¶ ¬¶ ¬∞--Endopiriform nucleus, ventral part	0.643239
¬¶ ¬¶ ¬¶ ¬∞--Cortical plate	184.38	9.81606	191.672	9.74092	-3.80402	-0.748514	0.0122491	0.031402	*	¬¶ ¬¶ ¬¶ ¬∞--Cortical plate	184.434	11.3119	196.715	6.93109	-6.24317	-1.77191	0.00802215	0.0215652	*	¬¶ ¬¶ ¬¶ ¬∞--Cortical plate	184.332	8.73945	188.52	10.0879	-2.22149	-0.415146	0.260831	0.525774		¬¶ ¬¶ ¬¶ ¬∞--Cortical plate	0.420553
¬¶ ¬¶ ¬¶ ¬¶--Olfactory areas	43.9723	3.92391	45.4647	2.58227	-3.28263	-0.577955	0.118568	0.214334		¬¶ ¬¶ ¬¶ ¬¶--Olfactory areas	42.9106	4.93011	47.1022	1.7017	-8.89911	-2.46323	0.0195988	0.0428438	*	¬¶ ¬¶ ¬¶ ¬¶--Olfactory areas	44.9455	2.55683	44.4412	2.54383	1.13464	0.198225	0.608871	0.825487		¬¶ ¬¶ ¬¶ ¬¶--Olfactory areas	0.328169
¬¶ ¬¶ ¬¶ ¬¶ ¬¶--Olfactory areas-other	2.50441	0.176448	2.46546	0.140194	1.57982	0.27783	0.394099	0.52948		¬¶ ¬¶ ¬¶ ¬¶ ¬¶--Olfactory areas-other	2.50104	0.174821	2.51326	0.0719787	-0.486311	-0.169804	0.839413	0.873485		¬¶ ¬¶ ¬¶ ¬¶ ¬¶--Olfactory areas-other	2.50751	0.185639	2.43559	0.164844	2.95277	0.436274	0.288899	0.565583		¬¶ ¬¶ ¬¶ ¬¶ ¬¶--Olfactory areas-other	0.593166
¬¶ ¬¶ ¬¶ ¬¶ ¬¶--Postpiriform transition area	0.948324	0.140116	1.03416	0.155079	-8.30016	-0.553504	0.0488332	0.104938		¬¶ ¬¶ ¬¶ ¬¶ ¬¶--Postpiriform transition area	1.03641	0.129555	1.16404	0.131997	-10.9643	-0.966906	0.037652	0.0707858	-	¬¶ ¬¶ ¬¶ ¬¶ ¬¶--Postpiriform transition area	0.867579	0.095575	0.952988	0.10656	-8.96227	-0.801511	0.0375729	0.141274		¬¶ ¬¶ ¬¶ ¬¶ ¬¶--Postpiriform transition area	0.71525
¬¶ ¬¶ ¬¶ ¬¶ ¬¶--Piriform area	11.4953	0.781387	12.2042	0.715095	-5.8087	-0.991348	0.0017667	0.00559783	**	¬¶ ¬¶ ¬¶ ¬¶ ¬¶--Piriform area	11.2398	0.921347	12.4419	0.734221	-9.66215	-1.63732	0.0039078	0.0111312	*	¬¶ ¬¶ ¬¶ ¬¶ ¬¶--Piriform area	11.7296	0.569409	12.0557	0.68383	-2.70481	-0.476849	0.192312	0.433857		¬¶ ¬¶ ¬¶ ¬¶ ¬¶--Piriform area	0.379006
¬¶ ¬¶ ¬¶ ¬¶ ¬¶ ¬¶--Cortex-amygdala transition zones	0.856682	0.0991024	0.846863	0.102513	1.15945	0.0957827	0.735479	0.807255		¬¶ ¬¶ ¬¶ ¬¶ ¬¶ ¬¶--Cortex-amygdala transition zones	0.849391	0.129571	0.888806	0.114687	-4.4347	-0.343683	0.471352	0.54476		¬¶ ¬¶ ¬¶ ¬¶ ¬¶ ¬¶--Cortex-amygdala transition zones	0.863365	0.0654077	0.820648	0.0878473	5.20532	0.486268	0.169355	0.401328		¬¶ ¬¶ ¬¶ ¬¶ ¬¶ ¬¶--Cortex-amygdala transition zones	0.42676
¬¶ ¬¶ ¬¶ ¬¶ ¬¶ ¬∞--Piriform cortex	10.6387	0.718614	11.3574	0.642831	-6.32828	-1.11807	0.000571392	0.00218126	**	¬¶ ¬¶ ¬¶ ¬¶ ¬¶ ¬∞--Piriform cortex	10.3904	0.831606	11.5531	0.64609	-10.0643	-1.79966	0.0021349	0.00692001	**	¬¶ ¬¶ ¬¶ ¬¶ ¬¶ ¬∞--Piriform cortex	10.8663	0.534753	11.2351	0.629886	-3.2826	-0.585505	0.114588	0.293762		¬¶ ¬¶ ¬¶ ¬¶ ¬¶ ¬∞--Piriform cortex	0.379006
¬¶ ¬¶ ¬¶ ¬¶ ¬¶--Taenia tecta	1.02704	0.100887	1.06127	0.0843114	-3.22601	-0.406075	0.202043	0.338486		¬¶ ¬¶ ¬¶ ¬¶ ¬¶--Taenia tecta	1.05844	0.112714	1.09463	0.0511797	-3.30584	-0.707053	0.363941	0.445705		¬¶ ¬¶ ¬¶ ¬¶ ¬¶--Taenia tecta	0.998245	0.0831638	1.04042	0.0952379	-4.05399	-0.442877	0.232382	0.493464		¬¶ ¬¶ ¬¶ ¬¶ ¬¶--Taenia tecta	0.96456
¬¶ ¬¶ ¬¶ ¬¶ ¬¶ ¬¶--Taenia tecta, dorsal part	0.913892	0.0933727	0.941366	0.0738688	-2.91852	-0.371929	0.256565	0.388985		¬¶ ¬¶ ¬¶ ¬¶ ¬¶ ¬¶--Taenia tecta, dorsal part	0.944919	0.101689	0.971437	0.0475119	-2.72972	-0.558124	0.461211	0.539674		¬¶ ¬¶ ¬¶ ¬¶ ¬¶ ¬¶--Taenia tecta, dorsal part	0.885451	0.0786841	0.922572	0.0822212	-4.02368	-0.451482	0.239479	0.500244		¬¶ ¬¶ ¬¶ ¬¶ ¬¶ ¬¶--Taenia tecta, dorsal part	0.916155
¬¶ ¬¶ ¬¶ ¬¶ ¬¶ ¬∞--Taenia tecta, ventral part	0.113144	0.0187147	0.119906	0.0181287	-5.64007	-0.373045	0.205567	0.339006		¬¶ ¬¶ ¬¶ ¬¶ ¬¶ ¬∞--Taenia tecta, ventral part	0.113524	0.0219716	0.123194	0.0152955	-7.84881	-0.632164	0.261018	0.340773		¬¶ ¬¶ ¬¶ ¬¶ ¬¶ ¬∞--Taenia tecta, ventral part	0.112795	0.0161659	0.117852	0.0198915	-4.29126	-0.254246	0.478285	0.715979		¬¶ ¬¶ ¬¶ ¬¶ ¬¶ ¬∞--Taenia tecta, ventral part	0.806941
¬¶ ¬¶ ¬¶ ¬¶ ¬¶--Cortical amygdalar area	2.06511	0.204688	2.04242	0.163041	1.11098	0.139173	0.668092	0.744672		¬¶ ¬¶ ¬¶ ¬¶ ¬¶--Cortical amygdalar area	2.15473	0.194844	2.17247	0.155329	-0.816805	-0.114241	0.821198	0.860884		¬¶ ¬¶ ¬¶ ¬¶ ¬¶--Cortical amygdalar area	1.98297	0.184089	1.96114	0.107261	1.11289	0.203479	0.69634	0.905274		¬¶ ¬¶ ¬¶ ¬¶ ¬¶--Cortical amygdalar area	0.806941
¬¶ ¬¶ ¬¶ ¬¶ ¬¶ ¬∞--Cortical amygdalar area, posterior part	2.06511	0.204688	2.04242	0.163041	1.11098	0.139173	0.668092	0.744672		¬¶ ¬¶ ¬¶ ¬¶ ¬¶ ¬∞--Cortical amygdalar area, posterior part	2.15473	0.194844	2.17247	0.155329	-0.816805	-0.114241	0.821198	0.860884		¬¶ ¬¶ ¬¶ ¬¶ ¬¶ ¬∞--Cortical amygdalar area, posterior part	1.98297	0.184089	1.96114	0.107261	1.11289	0.203479	0.69634	0.905274		¬¶ ¬¶ ¬¶ ¬¶ ¬¶ ¬∞--Cortical amygdalar area, posterior part	0.806941
¬¶ ¬¶ ¬¶ ¬¶ ¬¶ ¬¶--Cortical amygdalar area, posterior part, lateral zone	0.928893	0.101332	0.892246	0.0835187	4.10728	0.438789	0.171906	0.292056		¬¶ ¬¶ ¬¶ ¬¶ ¬¶ ¬¶--Cortical amygdalar area, posterior part, lateral zone	0.960343	0.112024	0.95271	0.0979898	0.801174	0.0778945	0.870365	0.899058		¬¶ ¬¶ ¬¶ ¬¶ ¬¶ ¬¶--Cortical amygdalar area, posterior part, lateral zone	0.900064	0.0850408	0.854456	0.043633	5.33767	1.04526	0.0753962	0.236241		¬¶ ¬¶ ¬¶ ¬¶ ¬¶ ¬¶--Cortical amygdalar area, posterior part, lateral zone	0.666247
¬¶ ¬¶ ¬¶ ¬¶ ¬¶ ¬∞--Cortical amygdalar area, posterior part, medial zone	1.13622	0.12199	1.15018	0.0877713	-1.21339	-0.159006	0.64513	0.739539		¬¶ ¬¶ ¬¶ ¬¶ ¬¶ ¬∞--Cortical amygdalar area, posterior part, medial zone	1.19439	0.117611	1.21976	0.0658192	-2.08055	-0.385568	0.554787	0.620833		¬¶ ¬¶ ¬¶ ¬¶ ¬¶ ¬∞--Cortical amygdalar area, posterior part, medial zone	1.0829	0.103459	1.10668	0.0706716	-2.149	-0.336524	0.475846	0.715979		¬¶ ¬¶ ¬¶ ¬¶ ¬¶ ¬∞--Cortical amygdalar area, posterior part, medial zone	0.979423
¬¶ ¬¶ ¬¶ ¬¶ ¬¶--Piriform-amygdalar area	0.458198	0.046739	0.452519	0.0434408	1.25495	0.130727	0.661438	0.744672		¬¶ ¬¶ ¬¶ ¬¶ ¬¶--Piriform-amygdalar area	0.456407	0.0469983	0.457498	0.0582763	-0.238324	-0.0187096	0.962687	0.965732		¬¶ ¬¶ ¬¶ ¬¶ ¬¶--Piriform-amygdalar area	0.45984	0.048527	0.449408	0.0328732	2.32128	0.31734	0.503288	0.739204		¬¶ ¬¶ ¬¶ ¬¶ ¬¶--Piriform-amygdalar area	0.806941
¬¶ ¬¶ ¬¶ ¬¶ ¬¶--Main olfactory bulb	22.1197	2.83807	22.8586	1.44233	-3.23212	-0.512238	0.248399	0.379929		¬¶ ¬¶ ¬¶ ¬¶ ¬¶--Main olfactory bulb	21.1228	3.62495	23.8056	0.71412	-11.2697	-3.75682	0.0332865	0.0640872	-	¬¶ ¬¶ ¬¶ ¬¶ ¬¶--Main olfactory bulb	23.0336	1.50284	22.2667	1.47972	3.44447	0.518319	0.189184	0.430241		¬¶ ¬¶ ¬¶ ¬¶ ¬¶--Main olfactory bulb	0.254108
¬¶ ¬¶ ¬¶ ¬¶ ¬¶ ¬¶--Main olfactory bulb, glomerular layer	4.9348	0.587292	5.15073	0.370597	-4.19226	-0.58266	0.126003	0.226324		¬¶ ¬¶ ¬¶ ¬¶ ¬¶ ¬¶--Main olfactory bulb, glomerular layer	4.75543	0.742582	5.43747	0.212216	-12.5432	-3.21387	0.0115098	0.0284716	*	¬¶ ¬¶ ¬¶ ¬¶ ¬¶ ¬¶--Main olfactory bulb, glomerular layer	5.09922	0.356178	4.97152	0.335877	2.56855	0.380187	0.340824	0.616104		¬¶ ¬¶ ¬¶ ¬¶ ¬¶ ¬¶--Main olfactory bulb, glomerular layer	0.222995
¬¶ ¬¶ ¬¶ ¬¶ ¬¶ ¬¶--Main olfactory bulb, outer plexiform layer	8.04429	1.03895	8.42214	0.509602	-4.48634	-0.741452	0.106514	0.195046		¬¶ ¬¶ ¬¶ ¬¶ ¬¶ ¬¶--Main olfactory bulb, outer plexiform layer	7.65972	1.28912	8.68682	0.316503	-11.8236	-3.24515	0.0242502	0.0503644	-	¬¶ ¬¶ ¬¶ ¬¶ ¬¶ ¬¶--Main olfactory bulb, outer plexiform layer	8.39682	0.603829	8.25671	0.544815	1.69685	0.257159	0.525822	0.7527		¬¶ ¬¶ ¬¶ ¬¶ ¬¶ ¬¶--Main olfactory bulb, outer plexiform layer	0.328169
¬¶ ¬¶ ¬¶ ¬¶ ¬¶ ¬¶--Main olfactory bulb, mitral layer	1.60633	0.216123	1.65753	0.0993466	-3.08868	-0.515324	0.282951	0.415584		¬¶ ¬¶ ¬¶ ¬¶ ¬¶ ¬¶--Main olfactory bulb, mitral layer	1.53702	0.272063	1.69583	0.0619702	-9.36469	-2.56268	0.0877679	0.138271		¬¶ ¬¶ ¬¶ ¬¶ ¬¶ ¬¶--Main olfactory bulb, mitral layer	1.66986	0.130089	1.63358	0.112052	2.22072	0.323754	0.435789	0.675234		¬¶ ¬¶ ¬¶ ¬¶ ¬¶ ¬¶--Main olfactory bulb, mitral layer	0.379006
¬¶ ¬¶ ¬¶ ¬¶ ¬¶ ¬¶--Main olfactory bulb, inner plexiform layer	1.40208	0.192838	1.42976	0.0936393	-1.93628	-0.295647	0.518218	0.643778		¬¶ ¬¶ ¬¶ ¬¶ ¬¶ ¬¶--Main olfactory bulb, inner plexiform layer	1.33592	0.242309	1.46504	0.0537124	-8.81331	-2.40388	0.116398	0.180354		¬¶ ¬¶ ¬¶ ¬¶ ¬¶ ¬¶--Main olfactory bulb, inner plexiform layer	1.46272	0.112284	1.40771	0.1074	3.90762	0.51218	0.199803	0.447179		¬¶ ¬¶ ¬¶ ¬¶ ¬¶ ¬¶--Main olfactory bulb, inner plexiform layer	0.379006
¬¶ ¬¶ ¬¶ ¬¶ ¬¶ ¬∞--Main olfactory bulb, granule layer	6.13225	0.865534	6.1984	0.479087	-1.06735	-0.138093	0.73826	0.807255		¬¶ ¬¶ ¬¶ ¬¶ ¬¶ ¬∞--Main olfactory bulb, granule layer	5.83468	1.13373	6.52044	0.19768	-10.5171	-3.46904	0.0751556	0.125408		¬¶ ¬¶ ¬¶ ¬¶ ¬¶ ¬∞--Main olfactory bulb, granule layer	6.40501	0.400126	5.99713	0.496734	6.80127	0.821127	0.0278225	0.113709		¬¶ ¬¶ ¬¶ ¬¶ ¬¶ ¬∞--Main olfactory bulb, granule layer	0.254108
¬¶ ¬¶ ¬¶ ¬¶ ¬¶--Accessory olfactory bulb	0.757596	0.0879335	0.785157	0.0739938	-3.51027	-0.372478	0.2395	0.379647		¬¶ ¬¶ ¬¶ ¬¶ ¬¶--Accessory olfactory bulb	0.770444	0.105747	0.849786	0.033353	-9.3367	-2.37886	0.0352038	0.0666274	-	¬¶ ¬¶ ¬¶ ¬¶ ¬¶--Accessory olfactory bulb	0.745819	0.0705865	0.744764	0.0627117	0.141611	0.0168177	0.967021	0.980333		¬¶ ¬¶ ¬¶ ¬¶ ¬¶--Accessory olfactory bulb	0.379006
¬¶ ¬¶ ¬¶ ¬¶ ¬¶ ¬¶--Accessory olfactory bulb, glomerular layer	0.493902	0.0630572	0.504153	0.0475061	-2.03325	-0.215777	0.52066	0.643975		¬¶ ¬¶ ¬¶ ¬¶ ¬¶ ¬¶--Accessory olfactory bulb, glomerular layer	0.514228	0.068344	0.539475	0.0228935	-4.67989	-1.10279	0.280576	0.358019		¬¶ ¬¶ ¬¶ ¬¶ ¬¶ ¬¶--Accessory olfactory bulb, glomerular layer	0.475269	0.0539837	0.482076	0.0457739	-1.41195	-0.148702	0.721232	0.912051		¬¶ ¬¶ ¬¶ ¬¶ ¬¶ ¬¶--Accessory olfactory bulb, glomerular layer	0.71525
¬¶ ¬¶ ¬¶ ¬¶ ¬¶ ¬∞--Accessory olfactory bulb, granular layer	0.263694	0.0360565	0.281004	0.0313763	-6.16019	-0.551702	0.0787297	0.151033		¬¶ ¬¶ ¬¶ ¬¶ ¬¶ ¬∞--Accessory olfactory bulb, granular layer	0.256215	0.0460128	0.31031	0.0179779	-17.4326	-3.00898	0.00251983	0.00789548	**	¬¶ ¬¶ ¬¶ ¬¶ ¬¶ ¬∞--Accessory olfactory bulb, granular layer	0.270549	0.0238377	0.262688	0.0227256	2.99265	0.345925	0.383094	0.635486		¬¶ ¬¶ ¬¶ ¬¶ ¬¶ ¬∞--Accessory olfactory bulb, granular layer	0.0901822	-
¬¶ ¬¶ ¬¶ ¬¶ ¬∞--Anterior olfactory nucleus	2.5965	0.19591	2.5609	0.182207	1.39017	0.195386	0.513161	0.641297		¬¶ ¬¶ ¬¶ ¬¶ ¬∞--Anterior olfactory nucleus	2.57055	0.222642	2.60304	0.108049	-1.24822	-0.300712	0.68049	0.73807		¬¶ ¬¶ ¬¶ ¬¶ ¬∞--Anterior olfactory nucleus	2.62028	0.174379	2.53456	0.215415	3.38231	0.39796	0.269803	0.535806		¬¶ ¬¶ ¬¶ ¬¶ ¬∞--Anterior olfactory nucleus	0.531654
¬¶ ¬¶ ¬¶ ¬¶--Hippocampal formation	37.4744	1.94159	40.9221	1.9799	-8.42495	-1.74134	1.66038e-07	2.13e-06	**	¬¶ ¬¶ ¬¶ ¬¶--Hippocampal formation	37.4723	2.05481	42.034	1.62426	-10.8523	-2.80844	2.10564e-05	0.000149838	**	¬¶ ¬¶ ¬¶ ¬¶--Hippocampal formation	37.4763	1.92384	40.2271	1.90025	-6.83825	-1.44761	0.000847365	0.00995645	**	¬¶ ¬¶ ¬¶ ¬¶--Hippocampal formation	0.400953
¬¶ ¬¶ ¬¶ ¬¶ ¬¶--Retrohippocampal region	15.937	1.01768	17.0283	1.29141	-6.4087	-0.845039	0.00210622	0.00638662	**	¬¶ ¬¶ ¬¶ ¬¶ ¬¶--Retrohippocampal region	16.5099	1.03989	18.1011	0.860992	-8.79025	-1.84802	0.00122076	0.00456554	**	¬¶ ¬¶ ¬¶ ¬¶ ¬¶--Retrohippocampal region	15.4119	0.677651	16.3579	1.04313	-5.78311	-0.906875	0.0111574	0.0629281	-	¬¶ ¬¶ ¬¶ ¬¶ ¬¶--Retrohippocampal region	0.490536
¬¶ ¬¶ ¬¶ ¬¶ ¬¶ ¬¶--Subiculum	4.85413	0.321902	5.45888	0.395754	-11.0782	-1.52809	5.05257e-07	5.09e-06	**	¬¶ ¬¶ ¬¶ ¬¶ ¬¶ ¬¶--Subiculum	4.8738	0.381027	5.74947	0.330455	-15.2305	-2.64991	2.12537e-05	0.000149838	**	¬¶ ¬¶ ¬¶ ¬¶ ¬¶ ¬¶--Subiculum	4.83611	0.272979	5.27726	0.322544	-8.35951	-1.36773	0.000750095	0.00995645	**	¬¶ ¬¶ ¬¶ ¬¶ ¬¶ ¬¶--Subiculum	0.379006
¬¶ ¬¶ ¬¶ ¬¶ ¬¶ ¬¶ ¬¶--pre-para subiculum	1.78539	0.1427	2.06858	0.202466	-13.6904	-1.39874	1.12181e-06	9.79e-06	**	¬¶ ¬¶ ¬¶ ¬¶ ¬¶ ¬¶ ¬¶--pre-para subiculum	1.81117	0.169388	2.23108	0.166464	-18.8211	-2.52255	1.63398e-05	0.000131652	**	¬¶ ¬¶ ¬¶ ¬¶ ¬¶ ¬¶ ¬¶--pre-para subiculum	1.76175	0.115623	1.96702	0.151946	-10.4356	-1.35094	0.000603179	0.00916103	**	¬¶ ¬¶ ¬¶ ¬¶ ¬¶ ¬¶ ¬¶--pre-para subiculum	0.371695
¬¶ ¬¶ ¬¶ ¬¶ ¬¶ ¬¶ ¬∞--subiculum	3.06875	0.194851	3.3903	0.205003	-9.48441	-1.56851	1.05073e-06	9.56e-06	**	¬¶ ¬¶ ¬¶ ¬¶ ¬¶ ¬¶ ¬∞--subiculum	3.06263	0.220489	3.51839	0.174539	-12.9537	-2.61122	4.93669e-05	0.000309366	**	¬¶ ¬¶ ¬¶ ¬¶ ¬¶ ¬¶ ¬∞--subiculum	3.07436	0.17795	3.31024	0.184366	-7.12585	-1.27942	0.00218552	0.0181269	*	¬¶ ¬¶ ¬¶ ¬¶ ¬¶ ¬¶ ¬∞--subiculum	0.379006
¬¶ ¬¶ ¬¶ ¬¶ ¬¶ ¬∞--Entorhinal area	11.0829	0.827804	11.5694	0.989256	-4.20544	-0.49183	0.0701514	0.140303		¬¶ ¬¶ ¬¶ ¬¶ ¬¶ ¬∞--Entorhinal area	11.6361	0.738112	12.3516	0.694725	-5.7924	-1.02984	0.034264	0.0652868	-	¬¶ ¬¶ ¬¶ ¬¶ ¬¶ ¬∞--Entorhinal area	10.5758	0.537216	11.0806	0.823851	-4.55607	-0.612781	0.0765318	0.237165		¬¶ ¬¶ ¬¶ ¬¶ ¬¶ ¬∞--Entorhinal area	0.788695
¬¶ ¬¶ ¬¶ ¬¶ ¬¶ ¬¶--Entorhinal area, medial part, dorsal zone	4.99054	0.387421	5.32346	0.494235	-6.25387	-0.673611	0.0124384	0.0316002	*	¬¶ ¬¶ ¬¶ ¬¶ ¬¶ ¬¶--Entorhinal area, medial part, dorsal zone	5.26256	0.307589	5.73759	0.187727	-8.27927	-2.53043	0.000467573	0.00202855	**	¬¶ ¬¶ ¬¶ ¬¶ ¬¶ ¬¶--Entorhinal area, medial part, dorsal zone	4.74118	0.268979	5.06462	0.447402	-6.38636	-0.722941	0.035655	0.137736		¬¶ ¬¶ ¬¶ ¬¶ ¬¶ ¬¶--Entorhinal area, medial part, dorsal zone	0.666247
¬¶ ¬¶ ¬¶ ¬¶ ¬¶ ¬¶--Entorhinal area, lateral part	5.37659	0.467771	5.51753	0.493434	-2.55429	-0.285617	0.311862	0.444168		¬¶ ¬¶ ¬¶ ¬¶ ¬¶ ¬¶--Entorhinal area, lateral part	5.62872	0.502369	5.83947	0.500149	-3.60897	-0.421363	0.348076	0.434324		¬¶ ¬¶ ¬¶ ¬¶ ¬¶ ¬¶--Entorhinal area, lateral part	5.14547	0.293845	5.31631	0.378711	-3.21351	-0.45111	0.206582	0.455126		¬¶ ¬¶ ¬¶ ¬¶ ¬¶ ¬¶--Entorhinal area, lateral part	0.937117
¬¶ ¬¶ ¬¶ ¬¶ ¬¶ ¬¶ ¬¶--Dorsal intermediate entorhinal cortex	1.72297	0.207711	1.7852	0.198202	-3.48569	-0.313956	0.289015	0.422292		¬¶ ¬¶ ¬¶ ¬¶ ¬¶ ¬¶ ¬¶--Dorsal intermediate entorhinal cortex	1.83717	0.223685	1.90682	0.201656	-3.65266	-0.345387	0.464495	0.539955		¬¶ ¬¶ ¬¶ ¬¶ ¬¶ ¬¶ ¬¶--Dorsal intermediate entorhinal cortex	1.6183	0.125729	1.70919	0.158276	-5.31791	-0.57427	0.113683	0.293762		¬¶ ¬¶ ¬¶ ¬¶ ¬¶ ¬¶ ¬¶--Dorsal intermediate entorhinal cortex	0.929743
¬¶ ¬¶ ¬¶ ¬¶ ¬¶ ¬¶ ¬¶--Dorsolateral entorhinal cortex	2.55259	0.18431	2.60049	0.232684	-1.84185	-0.205846	0.432672	0.565417		¬¶ ¬¶ ¬¶ ¬¶ ¬¶ ¬¶ ¬¶--Dorsolateral entorhinal cortex	2.63035	0.164824	2.74424	0.20317	-4.15012	-0.560561	0.172754	0.251117		¬¶ ¬¶ ¬¶ ¬¶ ¬¶ ¬¶ ¬¶--Dorsolateral entorhinal cortex	2.48132	0.177919	2.51065	0.207568	-1.16825	-0.141306	0.697728	0.905274		¬¶ ¬¶ ¬¶ ¬¶ ¬¶ ¬¶ ¬¶--Dorsolateral entorhinal cortex	0.667827
¬¶ ¬¶ ¬¶ ¬¶ ¬¶ ¬¶ ¬∞--Ventral intermediate entorhinal cortex	1.10103	0.124302	1.13184	0.101721	-2.7221	-0.302884	0.345105	0.47473		¬¶ ¬¶ ¬¶ ¬¶ ¬¶ ¬¶ ¬∞--Ventral intermediate entorhinal cortex	1.16121	0.146052	1.18842	0.125458	-2.28925	-0.216852	0.653881	0.717488		¬¶ ¬¶ ¬¶ ¬¶ ¬¶ ¬¶ ¬∞--Ventral intermediate entorhinal cortex	1.04586	0.0675814	1.09647	0.065828	-4.61626	-0.768913	0.0571009	0.196371		¬¶ ¬¶ ¬¶ ¬¶ ¬¶ ¬¶ ¬∞--Ventral intermediate entorhinal cortex	0.825316
¬¶ ¬¶ ¬¶ ¬¶ ¬¶ ¬∞--Entorhinal area, medial part, ventral zone	0.715765	0.0702567	0.728455	0.0622846	-1.74211	-0.20375	0.505923	0.639777		¬¶ ¬¶ ¬¶ ¬¶ ¬¶ ¬∞--Entorhinal area, medial part, ventral zone	0.744844	0.0787539	0.774522	0.0525092	-3.83178	-0.565195	0.327656	0.412495		¬¶ ¬¶ ¬¶ ¬¶ ¬¶ ¬∞--Entorhinal area, medial part, ventral zone	0.689109	0.0511174	0.699664	0.0501233	-1.50853	-0.210574	0.58918	0.806548		¬¶ ¬¶ ¬¶ ¬¶ ¬¶ ¬∞--Entorhinal area, medial part, ventral zone	0.743935
¬¶ ¬¶ ¬¶ ¬¶ ¬∞--Hippocampal region	21.5374	1.40259	23.8937	1.01508	-9.86188	-2.32137	1.6908e-08	3.67e-07	**	¬¶ ¬¶ ¬¶ ¬¶ ¬∞--Hippocampal region	20.9624	1.18917	23.9329	0.969242	-12.4119	-3.06479	5.48119e-06	5.95e-05	**	¬¶ ¬¶ ¬¶ ¬¶ ¬∞--Hippocampal region	22.0644	1.41964	23.8692	1.0733	-7.56135	-1.68157	0.00071436	0.00995645	**	¬¶ ¬¶ ¬¶ ¬¶ ¬∞--Hippocampal region	0.393389
¬¶ ¬¶ ¬¶ ¬¶ ¬¶--Ammon's horn	15.748	1.06078	17.716	0.715607	-11.1087	-2.75014	7.39405e-10	2.09e-08	**	¬¶ ¬¶ ¬¶ ¬¶ ¬¶--Ammon's horn	15.2469	0.871417	17.6353	0.622329	-13.5429	-3.83773	8.38692e-07	1.69e-05	**	¬¶ ¬¶ ¬¶ ¬¶ ¬¶--Ammon's horn	16.2073	1.03874	17.7665	0.783613	-8.77599	-1.98974	0.000114869	0.00359924	**	¬¶ ¬¶ ¬¶ ¬¶ ¬¶--Ammon's horn	0.393389
¬¶ ¬¶ ¬¶ ¬¶ ¬¶ ¬¶--Field CA1	8.2542	0.551925	9.40207	0.404385	-12.2086	-2.83854	7.20192e-11	3.38e-09	**	¬¶ ¬¶ ¬¶ ¬¶ ¬¶ ¬¶--Field CA1	8.10257	0.523676	9.52187	0.367106	-14.9056	-3.86617	9.05184e-07	1.7e-05	**	¬¶ ¬¶ ¬¶ ¬¶ ¬¶ ¬¶--Field CA1	8.39319	0.562023	9.32719	0.419687	-10.0137	-2.22545	3.00408e-05	0.00165741	**	¬¶ ¬¶ ¬¶ ¬¶ ¬¶ ¬¶--Field CA1	0.388439
¬¶ ¬¶ ¬¶ ¬¶ ¬¶ ¬¶ ¬¶--Field CA1, stratum oriens	2.24112	0.186746	2.62692	0.157695	-14.6862	-2.44646	4.41798e-10	1.38e-08	**	¬¶ ¬¶ ¬¶ ¬¶ ¬¶ ¬¶ ¬¶--Field CA1, stratum oriens	2.2081	0.168872	2.67538	0.103838	-17.4657	-4.50001	3.99174e-07	9.38e-06	**	¬¶ ¬¶ ¬¶ ¬¶ ¬¶ ¬¶ ¬¶--Field CA1, stratum oriens	2.27139	0.204287	2.59663	0.180091	-12.5255	-1.80598	0.000137602	0.00388039	**	¬¶ ¬¶ ¬¶ ¬¶ ¬¶ ¬¶ ¬¶--Field CA1, stratum oriens	0.42676
¬¶ ¬¶ ¬¶ ¬¶ ¬¶ ¬¶ ¬¶--Field CA1, stratum lacunosum-moleculare	2.32145	0.159585	2.48626	0.128952	-6.62913	-1.27813	0.000225924	0.000923341	**	¬¶ ¬¶ ¬¶ ¬¶ ¬¶ ¬¶ ¬¶--Field CA1, stratum lacunosum-moleculare	2.27254	0.151278	2.51908	0.129267	-9.78703	-1.90724	0.000776891	0.00304282	**	¬¶ ¬¶ ¬¶ ¬¶ ¬¶ ¬¶ ¬¶--Field CA1, stratum lacunosum-moleculare	2.36628	0.159832	2.46575	0.128536	-4.03425	-0.773906	0.0792836	0.240408		¬¶ ¬¶ ¬¶ ¬¶ ¬¶ ¬¶ ¬¶--Field CA1, stratum lacunosum-moleculare	0.387875
¬¶ ¬¶ ¬¶ ¬¶ ¬¶ ¬¶ ¬¶--Field CA1, stratum radiatum	2.53964	0.167191	2.91754	0.11866	-12.9528	-3.18475	4.34163e-12	3.06e-10	**	¬¶ ¬¶ ¬¶ ¬¶ ¬¶ ¬¶ ¬¶--Field CA1, stratum radiatum	2.48457	0.163086	2.9391	0.13468	-15.4648	-3.37485	1.3426e-06	2.1e-05	**	¬¶ ¬¶ ¬¶ ¬¶ ¬¶ ¬¶ ¬¶--Field CA1, stratum radiatum	2.59011	0.160981	2.90406	0.109909	-10.8108	-2.85646	1.72151e-06	0.000226051	**	¬¶ ¬¶ ¬¶ ¬¶ ¬¶ ¬¶ ¬¶--Field CA1, stratum radiatum	0.393389
¬¶ ¬¶ ¬¶ ¬¶ ¬¶ ¬¶ ¬∞--Field CA1, pyramidal layer	1.15199	0.0856052	1.37134	0.0741546	-15.9952	-2.95799	1.12985e-12	2.07e-10	**	¬¶ ¬¶ ¬¶ ¬¶ ¬¶ ¬¶ ¬∞--Field CA1, pyramidal layer	1.13736	0.0849858	1.38831	0.056667	-18.0761	-4.42853	2.12523e-07	8.1e-06	**	¬¶ ¬¶ ¬¶ ¬¶ ¬¶ ¬¶ ¬∞--Field CA1, pyramidal layer	1.16541	0.0876342	1.36074	0.0832249	-14.3544	-2.34698	2.4048e-06	0.000226051	**	¬¶ ¬¶ ¬¶ ¬¶ ¬¶ ¬¶ ¬∞--Field CA1, pyramidal layer	0.490536
¬¶ ¬¶ ¬¶ ¬¶ ¬¶ ¬¶--Field CA2	1.13802	0.103546	1.2978	0.0615586	-12.3115	-2.59556	2.7283e-08	5.13e-07	**	¬¶ ¬¶ ¬¶ ¬¶ ¬¶ ¬¶--Field CA2	1.09157	0.0871956	1.31574	0.0544887	-17.0372	-4.11398	1.20217e-06	1.99e-05	**	¬¶ ¬¶ ¬¶ ¬¶ ¬¶ ¬¶--Field CA2	1.1806	0.101962	1.28659	0.0646982	-8.23799	-1.63821	0.00240151	0.0188118	*	¬¶ ¬¶ ¬¶ ¬¶ ¬¶ ¬¶--Field CA2	0.328169
¬¶ ¬¶ ¬¶ ¬¶ ¬¶ ¬¶ ¬¶--Field CA2, pyramidal layer	0.196302	0.0172866	0.22992	0.011978	-14.6216	-2.80665	2.65991e-10	9.38e-09	**	¬¶ ¬¶ ¬¶ ¬¶ ¬¶ ¬¶ ¬¶--Field CA2, pyramidal layer	0.188317	0.0148679	0.234637	0.0119418	-19.741	-3.87878	2.35705e-07	8.1e-06	**	¬¶ ¬¶ ¬¶ ¬¶ ¬¶ ¬¶ ¬¶--Field CA2, pyramidal layer	0.203621	0.0165679	0.226972	0.0113778	-10.2879	-2.0523	0.000152697	0.00391461	**	¬¶ ¬¶ ¬¶ ¬¶ ¬¶ ¬¶ ¬¶--Field CA2, pyramidal layer	0.254108
¬¶ ¬¶ ¬¶ ¬¶ ¬¶ ¬¶ ¬¶--Field CA2, stratum oriens	0.472056	0.0419634	0.558041	0.0331181	-15.4084	-2.59632	2.49385e-10	9.38e-09	**	¬¶ ¬¶ ¬¶ ¬¶ ¬¶ ¬¶ ¬¶--Field CA2, stratum oriens	0.45454	0.03513	0.569997	0.0276607	-20.2558	-4.17405	9.54297e-08	6.06e-06	**	¬¶ ¬¶ ¬¶ ¬¶ ¬¶ ¬¶ ¬¶--Field CA2, stratum oriens	0.488112	0.0425661	0.550568	0.0348436	-11.3439	-1.79247	0.000230502	0.00512793	**	¬¶ ¬¶ ¬¶ ¬¶ ¬¶ ¬¶ ¬¶--Field CA2, stratum oriens	0.328169
¬¶ ¬¶ ¬¶ ¬¶ ¬¶ ¬¶ ¬∞--Field CA2, stratum radiatum	0.469665	0.0522672	0.509841	0.0268459	-7.88007	-1.49654	0.00122036	0.00400163	**	¬¶ ¬¶ ¬¶ ¬¶ ¬¶ ¬¶ ¬∞--Field CA2, stratum radiatum	0.448716	0.0412078	0.511104	0.0260078	-12.2066	-2.39883	0.000612725	0.00246841	**	¬¶ ¬¶ ¬¶ ¬¶ ¬¶ ¬¶ ¬∞--Field CA2, stratum radiatum	0.488869	0.055487	0.509052	0.0281709	-3.96476	-0.716438	0.218994	0.478731		¬¶ ¬¶ ¬¶ ¬¶ ¬¶ ¬¶ ¬∞--Field CA2, stratum radiatum	0.379006
¬¶ ¬¶ ¬¶ ¬¶ ¬¶ ¬∞--Field CA3	6.35577	0.48305	7.01615	0.359993	-9.41227	-1.83442	1.71516e-06	1.31e-05	**	¬¶ ¬¶ ¬¶ ¬¶ ¬¶ ¬∞--Field CA3	6.05279	0.325995	6.79766	0.252808	-10.9577	-2.94639	1.35789e-05	0.000113007	**	¬¶ ¬¶ ¬¶ ¬¶ ¬¶ ¬∞--Field CA3	6.6335	0.440592	7.15271	0.354866	-7.25885	-1.4631	0.0018973	0.0162133	*	¬¶ ¬¶ ¬¶ ¬¶ ¬¶ ¬∞--Field CA3	0.524105
¬¶ ¬¶ ¬¶ ¬¶ ¬¶ ¬¶--Field CA3, pyramidal layer	1.11052	0.0891644	1.24202	0.0654926	-10.5876	-2.00785	3.4447e-07	3.78e-06	**	¬¶ ¬¶ ¬¶ ¬¶ ¬¶ ¬¶--Field CA3, pyramidal layer	1.05302	0.0614481	1.20294	0.0522472	-12.463	-2.86949	9.15371e-06	8.6e-05	**	¬¶ ¬¶ ¬¶ ¬¶ ¬¶ ¬¶--Field CA3, pyramidal layer	1.16322	0.0783067	1.26644	0.0621055	-8.15001	-1.66192	0.000617233	0.00916103	**	¬¶ ¬¶ ¬¶ ¬¶ ¬¶ ¬¶--Field CA3, pyramidal layer	0.479518
¬¶ ¬¶ ¬¶ ¬¶ ¬¶ ¬¶ ¬¶--CA3Py Inner	0.150929	0.013084	0.165886	0.0105842	-9.01636	-1.41312	5.78439e-05	0.000281241	**	¬¶ ¬¶ ¬¶ ¬¶ ¬¶ ¬¶ ¬¶--CA3Py Inner	0.145821	0.00927728	0.163315	0.0108418	-10.7119	-1.61358	0.000793955	0.00306706	**	¬¶ ¬¶ ¬¶ ¬¶ ¬¶ ¬¶ ¬¶--CA3Py Inner	0.155611	0.0146334	0.167492	0.0104415	-7.09367	-1.13789	0.0185785	0.0845021	-	¬¶ ¬¶ ¬¶ ¬¶ ¬¶ ¬¶ ¬¶--CA3Py Inner	0.641253
¬¶ ¬¶ ¬¶ ¬¶ ¬¶ ¬¶ ¬∞--CA3Py Outer	0.959588	0.0795534	1.07613	0.0574911	-10.8298	-2.02714	3.48599e-07	3.78e-06	**	¬¶ ¬¶ ¬¶ ¬¶ ¬¶ ¬¶ ¬∞--CA3Py Outer	0.9072	0.0561005	1.03963	0.0428377	-12.7381	-3.09141	8.41061e-06	8.18e-05	**	¬¶ ¬¶ ¬¶ ¬¶ ¬¶ ¬¶ ¬∞--CA3Py Outer	1.00761	0.0673499	1.09894	0.0544451	-8.31101	-1.67753	0.000505494	0.00890933	**	¬¶ ¬¶ ¬¶ ¬¶ ¬¶ ¬¶ ¬∞--CA3Py Outer	0.476228
¬¶ ¬¶ ¬¶ ¬¶ ¬¶ ¬¶--Field CA3, stratum oriens	2.80441	0.208303	2.99429	0.172161	-6.34127	-1.1029	0.00105361	0.00353711	**	¬¶ ¬¶ ¬¶ ¬¶ ¬¶ ¬¶--Field CA3, stratum oriens	2.69039	0.157674	2.91101	0.13943	-7.57891	-1.58232	0.00313069	0.00959625	**	¬¶ ¬¶ ¬¶ ¬¶ ¬¶ ¬¶--Field CA3, stratum oriens	2.90893	0.198144	3.04634	0.173844	-4.51042	-0.790377	0.0620373	0.201086		¬¶ ¬¶ ¬¶ ¬¶ ¬¶ ¬¶--Field CA3, stratum oriens	0.641253
¬¶ ¬¶ ¬¶ ¬¶ ¬¶ ¬¶--Field CA3, stratum radiatum	1.73976	0.151986	1.96841	0.112164	-11.6157	-2.03848	2.36425e-07	2.78e-06	**	¬¶ ¬¶ ¬¶ ¬¶ ¬¶ ¬¶--Field CA3, stratum radiatum	1.65023	0.0821798	1.90102	0.060141	-13.1924	-4.17002	1.9882e-07	8.1e-06	**	¬¶ ¬¶ ¬¶ ¬¶ ¬¶ ¬¶--Field CA3, stratum radiatum	1.82183	0.157148	2.01052	0.117805	-9.38508	-1.60171	0.00119518	0.0129631	*	¬¶ ¬¶ ¬¶ ¬¶ ¬¶ ¬¶--Field CA3, stratum radiatum	0.582038
¬¶ ¬¶ ¬¶ ¬¶ ¬¶ ¬∞--Field CA3, stratum lucidum	0.701081	0.0649329	0.811441	0.0431626	-13.6005	-2.55684	6.16343e-09	1.45e-07	**	¬¶ ¬¶ ¬¶ ¬¶ ¬¶ ¬∞--Field CA3, stratum lucidum	0.659153	0.0409398	0.782688	0.0312153	-15.7834	-3.9575	2.87096e-07	8.1e-06	**	¬¶ ¬¶ ¬¶ ¬¶ ¬¶ ¬∞--Field CA3, stratum lucidum	0.739515	0.0594938	0.829412	0.0403081	-10.8387	-2.23026	6.1559e-05	0.00216996	**	¬¶ ¬¶ ¬¶ ¬¶ ¬¶ ¬∞--Field CA3, stratum lucidum	0.466842
¬¶ ¬¶ ¬¶ ¬¶ ¬∞--Dentate gyrus	5.78936	0.378331	6.17771	0.358071	-6.28633	-1.08457	0.000582245	0.00218924	**	¬¶ ¬¶ ¬¶ ¬¶ ¬∞--Dentate gyrus	5.71547	0.364154	6.29766	0.382007	-9.24455	-1.52403	0.00202027	0.00662459	**	¬¶ ¬¶ ¬¶ ¬¶ ¬∞--Dentate gyrus	5.8571	0.394018	6.10275	0.332487	-4.02522	-0.738823	0.085471	0.255058		¬¶ ¬¶ ¬¶ ¬¶ ¬∞--Dentate gyrus	0.419015
¬¶ ¬¶ ¬¶ ¬¶ ¬¶--Dentate gyrus, molecular layer	3.97206	0.243034	4.18209	0.248051	-5.02218	-0.846728	0.00447659	0.0127515	*	¬¶ ¬¶ ¬¶ ¬¶ ¬¶--Dentate gyrus, molecular layer	3.93104	0.24954	4.29536	0.254681	-8.48164	-1.43048	0.00369044	0.0106194	*	¬¶ ¬¶ ¬¶ ¬¶ ¬¶--Dentate gyrus, molecular layer	4.00966	0.241448	4.1113	0.22301	-2.47221	-0.455764	0.259708	0.525774		¬¶ ¬¶ ¬¶ ¬¶ ¬¶--Dentate gyrus, molecular layer	0.379006
¬¶ ¬¶ ¬¶ ¬¶ ¬∞--Dentate gyrus, granule cell layer	1.8173	0.146091	1.99562	0.131482	-8.93552	-1.35622	4.49569e-05	0.000230506	**	¬¶ ¬¶ ¬¶ ¬¶ ¬∞--Dentate gyrus, granule cell layer	1.78442	0.121414	2.0023	0.151344	-10.8811	-1.43959	0.00168225	0.00592994	**	¬¶ ¬¶ ¬¶ ¬¶ ¬∞--Dentate gyrus, granule cell layer	1.84743	0.164961	1.99144	0.122561	-7.2314	-1.175	0.0133691	0.068547	-	¬¶ ¬¶ ¬¶ ¬¶ ¬∞--Dentate gyrus, granule cell layer	0.593166
¬¶ ¬¶ ¬¶ ¬¶ ¬¶--GrDG	1.22302	0.0930454	1.33486	0.0832481	-8.37822	-1.34342	5.40385e-05	0.000267348	**	¬¶ ¬¶ ¬¶ ¬¶ ¬¶--GrDG	1.20581	0.0834517	1.34861	0.0955627	-10.5884	-1.49426	0.00168032	0.00592994	**	¬¶ ¬¶ ¬¶ ¬¶ ¬¶--GrDG	1.23879	0.10206	1.32626	0.0765915	-6.59517	-1.14202	0.0153476	0.07593	-	¬¶ ¬¶ ¬¶ ¬¶ ¬¶--GrDG	0.531654
¬¶ ¬¶ ¬¶ ¬¶ ¬∞--PoDG	0.594279	0.0551848	0.660761	0.050877	-10.0614	-1.30671	6.44419e-05	0.000308011	**	¬¶ ¬¶ ¬¶ ¬¶ ¬∞--PoDG	0.578612	0.0387639	0.65369	0.0580704	-11.4852	-1.29287	0.00230949	0.00740088	**	¬¶ ¬¶ ¬¶ ¬¶ ¬∞--PoDG	0.60864	0.0652246	0.66518	0.0472932	-8.49995	-1.19552	0.0131023	0.068423	-	¬¶ ¬¶ ¬¶ ¬¶ ¬∞--PoDG	0.729234
¬¶ ¬¶ ¬¶ ¬∞--Isocortex	102.934	5.80501	105.285	5.68585	-2.2331	-0.413503	0.159207	0.276746		¬¶ ¬¶ ¬¶ ¬∞--Isocortex	104.051	6.62684	107.579	4.02461	-3.27938	-0.876585	0.161931	0.236604		¬¶ ¬¶ ¬¶ ¬∞--Isocortex	101.91	5.00827	103.851	6.20191	-1.86939	-0.31303	0.382881	0.635486		¬¶ ¬¶ ¬¶ ¬∞--Isocortex	0.797896
[truncated: 206 more rows]
